# Supplementary material for: dTrmt10A impacts Hsp70 chaperone m6A levels and the stress response in the Drosophila brain
Source: Sci Rep. 2023 Dec 28;13:22999. doi: 10.1038/s41598-023-50272-4 (PMC10754819; doi:10.1038/s41598-023-50272-4)
Supplement: Supplementary file 2 — Dataset S1. [file 41598_2023_50272_MOESM2_ESM.xlsx]

## Sheet: Cover Page
Supplemental Data 1: Drosophila Lines and Primers Used
List of Drosophila Lines used in the paper and Drosophila crosses used in each figure
List of Primers used for RT-qPCR

## Sheet: Sheet2
Fly Lines	Chromosome	Reference/ Source	Genotype
(w1118) 5905		Bloomington BL5905	w[1118]
Da-GAL4	3	PMID: 7606787 DOI: 10.1016/0092-8674(95)90053-5	w*;; Da-GAL4
Trmt10A RNAi	2	Vienna 100720	P{KK108102}VIE-260B
Control (KK Background)	3	Vienna 60100	y,w[1118];P{attP,y[+],w[3`]
UAS-Trmt10A-FLAG-HA	3	This Paper/UFO06978 (DGRC Stock 1619899)	y[1] w[67c23]; P{y[+t7.7]=UAS-Trmt10A.FLAG.HA.}attP2/TM6c,sb
Elav3A	3		w*;Elav[3A]-gal4/TM3,sb
nSyb-Gal4	3	Bloomington BL 51635	y1 w*; P{nSyb-GAL4.S}3
Sgs3-Gal4	3	Bloomington BL 6870	w1118; P{Sgs3-GAL4.PD}TP1
CG9386 RNAi	3	Bloomington BL 33364	y[1] sc[*] v[1] sev[21]; P{y[+t7.7] v[+t1.8]=TRiP.HMS00236}attP2
Trm7-32	2	Bloomington BL 53285	y[1] v[1]; P{y[+t7.7] v[+t1.8]=TRiP.HMC03501}attP40
Mt2 RNAi	32	Bloomington BL 38224	y[1] sc[*] v[1] sev[21]; P{y[+t7.7] v[+t1.8]=TRiP.HMS01667}attP40
Elavc155	X	Bloomington BL 458
UAS-mcd8-GFP	2	Bloomington BL 5137
Figures
Figure 1	a,b,c	DaGal4>KK Control
		DaGal4>dTrmt10A RNAi
		DaGal4>UAS-dTrmt10A
Figure 2	a-h	DaGal4>Control RNAi
		DaGal4>dTrmt10A RNAi
		Elav3A-Gal4>Control RNAi
		Elav3AGal4>dTrmt10A RNAi
Figure S1	a-b	DaGal4>KK Control
		DaGal4>UAS-dTrmt10A
	c	DaGal4>KK Control
		DaGal4>UAS-dTrmt10A- cat mutant
	d	DaGal4>KK Control
		DaGal4>dTrmt10A RNAi
		DaGal4>UAS-dTrmt10A
	e	DaGal4>KK Control
		DaGal4>UAS-dTrmt10A
		DaGal4>UAS-dTrmt10A- cat mutant
	f	DaGal4> mCherry RNAi
		DaGal4> CG9386 RNAi
		DaGal4> Mt2 RNAi
		DaGal4> Trm7-32 RNAi
Figure 3	a-d,h,i	DaGal4>KK Control
a-g		DaGal4>UAS-dTrmt10A
	e	Elav3A> KK Control
		Elav3A> UAS-dTrmt10A
	f	ElavGal4>mCherry RNAi x UAS-mcd8-GFP
		ElavGal4>Mettl3 RNAi x UAS-mcd8-GFP
		ElavGal4>mCherry RNAi x UAS-Trmt10A
		ElavGal4>Mettl3 RNAi x UAS-Trmt10A
	j,k	DaGal4>KK Control
		DaGal4>UAS-dTrmt10A- cat mutant
	l	DaGal4> mCherry RNAi
		DaGal4> CG9386 RNAi
		DaGal4> Mt2 RNAii
		DaGal4> Trm7-32 RNAi
Figure S2	a	Sgs3-Gal4> UAS-dTrmt10A
	b-c	nSyb-Gal4> UAS-dTrmt10A
Figure 4	All Figures	DaGal4>KK Control
		DaGal4>UAS-dTrmt10A
Figure S4	All Fig/ Mas spec	DaGal4>KK Control
		DaGal4>UAS-dTrmt10A
Figure 5		DaGal4>KK Control
		DaGal4>UAS-dTrmt10A
Figure 6	All figures	DaGal4>KK Control
		DaGal4>UAS-dTrmt10A

## Sheet: Sheet3
Primers Gene Name	Forward (5'->3')	Reverse (5'->3')	Reference
dTrmt10A	TGCTGAGCACCTACCATGTG	ATGGCCGTAGTCCAGTCCT
HSP70	TCGATGGTACTGACCAAGATGAAGG	GAGTCGTTGAAGTAGGCTGGAACTG	(Berson et al. 2018); PMID: 29153328 DOI: 10.1016/j.cub.2017.10.024
b-tubulin	CATCCAAGCTGGTCAGTG	GCCATGCTCATCGGAGAT	(McGurk et al., 2018) PMID: 30100264 DOI: 10.1016/j.molcel.2018.07.002
