# Supplementary material for: dTrmt10A impacts Hsp70 chaperone m6A levels and the stress response in the Drosophila brain
Source: Sci Rep. 2023 Dec 28;13:22999. doi: 10.1038/s41598-023-50272-4 (PMC10754819; doi:10.1038/s41598-023-50272-4)
Supplement: Supplementary file 3 — Dataset S2. [file 41598_2023_50272_MOESM3_ESM.xlsx]

## Sheet: Cover Page
Supplemental Data 2: m6A Gene Lists Determined from M6A-IP sequencing in Drosophila Heads
Sheet 1: Trtm10A Dependent m6A peak Genes
Sheet 2. Radar: Trmt10A RNAi vs KK Control Synaptic systems antibody basal conditions
Sheet 3. Radar: UAS-Trmt10A vs KK Control Synaptic systems antibody basal conditions
Sheet 4. Radar: UAS-Trmt10A vs KK Control Synaptic systems antibody HS conditions

## Sheet: Trmt10A m6A Dependent Genes
m6A Dependent Trmt10A		Dependent.Basal	UTR			Dependent.HS	UTR
nAChRalpha1		nAChRα1	UTR5			dsx	UTR5
Axs		Axs	UTR5			dsx	UTR5
baz		baz	UTR5			tei	UTR5
bi		bi	UTR5			fog	UTR5
Dfd		bi	UTR5			G_o	UTR5
dnc		Dfd	UTR5			Grd	UTR5
dsx		dnc	UTR5			klar	UTR5
Eip74EF		dnc	UTR5			knk	UTR5
Eip75B		dnc	UTR5			egh	UTR5
CG17716		dsx	UTR5			l(2)gl	UTR5
fkh		EcR	UTR5			sas	UTR5
fog		Eip74EF	UTR5			Met	UTR5
fw		Eip75B	UTR5			pum	UTR5
Galphai		Eip75B	UTR5			rk	UTR5
Galphao		tei	UTR5			rl	UTR5
hth		fkh	UTR5			sgg	UTR5
knk		fog	UTR5			Sh	UTR5
Ca-alpha1D		fw	UTR5			Sh	UTR5
sas		Gαi	UTR5			shn	UTR5
osp		Gαo	UTR5			Tm1	UTR5
pnr		hth	UTR5			Ubi-p63E	UTR5
pum		knk	UTR5			slp2	UTR5
rk		knk	UTR5			ex	UTR5
sgg		knrl	UTR5			GluRIA	UTR5
Sh		Ca-α1D	UTR5			bowl	UTR5
sina		Ca-α1D	UTR5			Hnf4	UTR5
skd		sas	UTR5			trn	UTR5
sog		osp	UTR5			msi	UTR5
tkv		pnr	UTR5			bnl	UTR5
Egfr		pum	UTR5			Pi3K68D	UTR5
trx		pum	UTR5			kek2	UTR5
ush		rk	UTR5			tty	UTR5
vn		sgg	UTR5			toc	UTR5
hid		sgg	UTR5			smg	UTR5
ct		Sh	UTR5			sba	UTR5
Ptp99A		Sh	UTR5			Sp1	UTR5
Ptp10D		shn	UTR5			E23	UTR5
CrebA		sina	UTR5			Picot	UTR5
Galphaq		skd	UTR5			Gmap	UTR5
5-HT7		skd	UTR5			jim	UTR5
pros		sog	UTR5			drpr	UTR5
zfh2		sog	UTR5			Kank	UTR5
GluRIA		tkv	UTR5			Mtmr6	UTR5
Rap1		Egfr	UTR5			beat-Ic	UTR5
fs(1)h		Egfr	UTR5			stol	UTR5
bowl		trx	UTR5			stol	UTR5
Hnf4		ttk	UTR5			nAChR_5	UTR5
Mbs		ush	UTR5			CG15270	UTR5
robo1		vn	UTR5			PIG-T	UTR5
Eip63E		hid	UTR5			CG4297	UTR5
Ets98B		ct	UTR5			VGlut	UTR5
hdc		ct	UTR5			daw	UTR5
trn		Ptp4E	UTR5			CG9663	UTR5
sqz		Ptp99A	UTR5			CG2818	UTR5
heph		Ptp10D	UTR5			meng	UTR5
Sema1a		CrebA	UTR5			Sirup	UTR5
msi		CrebA	UTR5			CG5056	UTR5
nuf		Gαq	UTR5			CG18302	UTR5
CASK		5-HT7	UTR5			CG16820	UTR5
sty		pros	UTR5			CG13085	UTR5
kek1		zfh2	UTR5			nrv3	UTR5
kek2		GluRIA	UTR5			Clamp	UTR5
toc		Rap1	UTR5			Boot	UTR5
Pdp1		fs(1)h	UTR5			CAP	UTR5
sba		bowl	UTR5			tou	UTR5
spen		Hnf4	UTR5			atos	UTR5
Lk6		Mbs	UTR5			CG13937	UTR5
toy		robo1	UTR5			CG1146	UTR5
crol		Eip63E	UTR5			CG1146	UTR5
Sp1		Ets98B	UTR5			Best2	UTR5
E23		hdc	UTR5			GAPcenA	UTR5
RN-tre		hdc	UTR5			Dyro	UTR5
NK7.1		trn	UTR5			CG11658	UTR5
tna		sqz	UTR5			CrzR	UTR5
jim		heph	UTR5			CG5151	UTR5
Kank		heph	UTR5			MYPT-75D	UTR5
Tob		heph	UTR5			CG14073	UTR5
Atf3		Sema1a	UTR5			Oct_2R	UTR5
Dhit		Ssdp	UTR5			beat-Va	UTR5
CG4587		msi	UTR5			CG8483	UTR5
nAChRalpha5		Tis11	UTR5			side-IV	UTR5
CG15270		nuf	UTR5			CG12402	UTR5
Tollo		CASK	UTR5			beat-IIa	UTR5
CG15465		sty	UTR5			beat-IIa	UTR5
CG3168		kek1	UTR5			TyrR	UTR5
PIG-T		kek2	UTR5			CG7720	UTR5
CG11294		toc	UTR5			CG7720	UTR5
AP-1gamma		smg	UTR5			CG18428	UTR5
CG15247		Pdp1	UTR5			meso18E	UTR5
CG11122		Pdp1	UTR5			Nhe2	UTR5
NFAT		Pdp1	UTR5			G9a	UTR5
wcy		sba	UTR5			CG3939	UTR5
Frq1		spen	UTR5			tai	UTR5
Cyp6v1		Lk6	UTR5			rols	UTR5
CG17075		toy	UTR5			Orai	UTR5
Wdr62		crol	UTR5			Ak3	UTR5
papi		Sp1	UTR5			Sox21b	UTR5
CG9663		E23	UTR5			Sdb	UTR5
CG15431		RN-tre	UTR5			CG31038	UTR5
CG15628		NK7.1	UTR5			SKIP	UTR5
Sirup		tna	UTR5			dpr17	UTR5
nAChRalpha6		siz	UTR5			sals	UTR5
grnd		cav	UTR5			pb	UTR5
CG10348		jim	UTR5			gw	UTR5
Kua		Kank	UTR5			CG32264	UTR5
sky		Tob	UTR5			CG33144	UTR5
nrv3		Drep2	UTR5			beat-IIIb	UTR5
geminin		Atf3	UTR5			CNMaR	UTR5
CG13739		beat-Ic	UTR5			Egfrap	UTR5
CG13954		Dhit	UTR5			Nlg4	UTR5
CAP		stol	UTR5			CG34355	UTR5
CG9003		stol	UTR5			Pvf3	UTR5
mars		nAChRα5	UTR5			Rgk3	UTR5
CG6701		nAChRα5	UTR5			CG34398	UTR5
CG8195		nAChRα5	UTR5			pan	UTR5
MESR4		nAChRα5	UTR5			sif	UTR5
CG13868		CG15270	UTR5			Myo31DF	UTR5
CG13895		Tollo	UTR5			fne	UTR5
CG7991		CG15465	UTR5			mol	UTR5
CG13937		CG15465	UTR5			step	UTR5
CG1146		CG3168	UTR5			bbg	UTR5
CG11486		CG1677	UTR5			mmd	UTR5
CG8563		CARPA	UTR5			CG42260	UTR5
Slc45-1		PIG-T	UTR5			mnb	UTR5
NijA		CG11294	UTR5			_-Man-Ia	UTR5
Ncc69		AP-1γ	UTR5			bun	UTR5
MYPT-75D		CG15247	UTR5			kuz	UTR5
CG14073		CG11122	UTR5			dnr1	UTR5
CG13252		CG11085	UTR5			app	UTR5
spartin		NFAT	UTR5			mgl	UTR5
CG11768		wcy	UTR5			ps	UTR5
CG12594		wcy	UTR5			CG42674	UTR5
Octbeta2R		Frq1	UTR5			Lmpt	UTR5
beat-Va		Cyp6v1	UTR5			tinc	UTR5
foxo		CG17075	UTR5			Ank2	UTR5
beat-IIa		Wdr62	UTR5			CG42748	UTR5
CG15803		Wdr62	UTR5			sdt	UTR5
Octalpha2R		papi	UTR5			Ca-Ma2d	UTR5
Syp		CG9663	UTR5			cic	UTR5
REPTOR		Naprt	UTR5			Nuak	UTR5
plum		CG15431	UTR5			Myc	UTR5
Moca-cyp		CG15628	UTR5			Gfrl	UTR5
Sox102F		DIP-η	UTR5			tx	UTR5
Sulf1		Sirup	UTR5			CG43658	UTR5
G9a		Mco1	UTR5			Flo2	UTR5
Alk		nAChRα6	UTR5			ab	UTR5
luna		grnd	UTR5			Eip93F	UTR5
tai		CG10348	UTR5			RapGAP1	UTR5
rols		Kua	UTR5			CG44422	UTR5
lilli		sky	UTR5			Zasp52	UTR5
HDAC4		nrv3	UTR5			lncRNA:CR44999	UTR5
olf186-F		geminin	UTR5			br	UTR5
dlp		CG13739	UTR5			CG46309	UTR5
Sox21b		CG13954	UTR5			CG46320	UTR5
CG30089		CAP	UTR5			sbb	UTR5
CG30419		CG9003	UTR5			sbb	UTR5
CG30460		pyr	UTR5			cv-c	UTR5
CG31038		mars	UTR5			cv-c	UTR5
SKIP		CG6701	UTR5			E(bx)	CDS
CG31183		CG8195	UTR5			Ddx56	CDS
CG31324		MESR4	UTR5			shot	CDS
pb		dpr13	UTR5			eIF4G1	CDS
CG31635		CG15099	UTR5			Taf3	CDS
CG31690		CG13868	UTR5			Taf3	CDS
DIP-zeta		CG13895	UTR5			ADD1	CDS
CG31729		CG13917	UTR5			ADD1	CDS
CG31869		CG7991	UTR5			HisRS	CDS
Cda5		CG13937	UTR5			Acf	CDS
Rbfox1		CG1146	UTR5			CG15027	CDS
CG32066		CG1146	UTR5			Nep3	CDS
CG32264		CG1146	UTR5			Zir	CDS
CG32365		PAN3	UTR5			Atxn7	CDS
CG32369		CG8563	UTR5			CG14024	CDS
shep		Slc45-1	UTR5			ova	CDS
CG32473		NijA	UTR5			mRF1	CDS
CG32506		CG11658	UTR5			KCNQ	CDS
AMPdeam		Ncc69	UTR5			CG13154	CDS
CG32772		Prestin	UTR5			row	CDS
LRP1		MYPT-75D	UTR5			Xxylt	CDS
Rim		MYPT-75D	UTR5			Mfap1	CDS
CG40006		CG14073	UTR5			CG14985	CDS
side-VI		CG13252	UTR5			l(3)psg2	CDS
CG34135		spartin	UTR5			Cpr73D	CDS
bma		CG11768	UTR5			CG14073	CDS
shakB		CG12594	UTR5			Scs_A	CDS
Dgk		CG12594	UTR5			Son	CDS
Pvf3		Octβ2R	UTR5			Adgf-C	CDS
GramD1B		Octβ2R	UTR5			IFT54	CDS
CG34396		beat-Va	UTR5			CG10324	CDS
pan		foxo	UTR5			CG14322	CDS
sif		beat-IIa	UTR5			BOD1	CDS
Snoo		CG15803	UTR5			lgs	CDS
Tab2		Octα2R	UTR5			MED26	CDS
fne		Syp	UTR5			MED26	CDS
jeb		Syp	UTR5			CG11155	CDS
Rab26		CG4467	UTR5			CG17883	CDS
Octbeta3R		REPTOR	UTR5			Slmap	CDS
futsch		plum	UTR5			Set1	CDS
CG42260		Moca-cyp	UTR5			Sdb	CDS
CG42268		Sox102F	UTR5			Prp38	CDS
mnb		Sulf1	UTR5			LSm3	CDS
bun		G9a	UTR5			CG32176	CDS
Nost		Alk	UTR5			Krn	CDS
CG42390		luna	UTR5			CG32756	CDS
CG42402		dpr6	UTR5			eIF4EHP	CDS
kuz		tai	UTR5			CG13197	CDS
drd		rols	UTR5			CG34183	CDS
GABA-B-R1		lilli	UTR5			CG41378	CDS
CG42541		lilli	UTR5			IKK_	CDS
NaPi-III		lilli	UTR5			Spf45	CDS
dnr1		lilli	UTR5			sls	CDS
Hr39		HDAC4	UTR5			sls	CDS
inaE		HDAC4	UTR5			sls	CDS
mgl		Orai	UTR5			CG12547	CDS
IntS6		Orai	UTR5			RhoGAP102A	CDS
slim		dlp	UTR5			Pkc_	CDS
haf		Sox21b	UTR5			Gprk1	CDS
rdgA		CG30089	UTR5			Ank2	CDS
ps		CG30389	UTR5			east	CDS
CG42671		CG30419	UTR5			IntS3	CDS
CG42674		CG30460	UTR5			CG42876	CDS
Lmpt		CG31038	UTR5			FoxP	CDS
raskol		SKIP	UTR5			Gpdh3	CDS
CG42700		SKIP	UTR5			mld	CDS
nej		CG31183	UTR5			Myo10A	CDS
Axud1		Cipc	UTR5			ab	CDS
nemy		pb	UTR5			CG43897	CDS
Ank2		nolo	UTR5			Strn-Mlck	CDS
sdt		CG31635	UTR5			Strn-Mlck	CDS
osa		CG31690	UTR5			St3	CDS
Sik3		DIP-ζ	UTR5			pit	CDS
uex		CG31729	UTR5			Svil	CDS
CG9932		CG31869	UTR5			Ace	UTR3
Ect4		Cda5	UTR5			Ace	UTR3
pyd		Cda5	UTR5			nAChR_1	UTR3
dati		Rbfox1	UTR5			nAChR_1	UTR3
norpA		CG32066	UTR5			Ald1	UTR3
AGO1		CG32264	UTR5			Appl	UTR3
Gfrl		CG32264	UTR5			bru1	UTR3
CG43340		CG32365	UTR5			ben	UTR3
Cngl		CG32369	UTR5			Cam	UTR3
Mrp4		shep	UTR5			CkII_	UTR3
Unr		shep	UTR5			eya	UTR3
CG42784		shep	UTR5			eya	UTR3
Tet		CG32473	UTR5			csw	UTR3
mld		tbc	UTR5			Hr3	UTR3
Myo10A		AMPdeam	UTR5			dnc	UTR3
CG43658		CG32683	UTR5			dnc	UTR3
jvl		CG32772	UTR5			dnc	UTR3
Stacl		LRP1	UTR5			dpp	UTR3
bru3		Rim	UTR5			eag	UTR3
CG43759		Rim	UTR5			eag	UTR3
ab		CG40006	UTR5			eag	UTR3
CG43867		side-VI	UTR5			ed	UTR3
Eip93F		CG34135	UTR5			Eip75B	UTR3
RapGAP1		Pde11	UTR5			Eip75B	UTR3
Trpm		bma	UTR5			emc	UTR3
Smr		shakB	UTR5			E(Pc)	UTR3
CG44774		shakB	UTR5			Fas2	UTR3
rg		Dgk	UTR5			Fas2	UTR3
sima		Pvf3	UTR5			Fas3	UTR3
CG45086		Pvf3	UTR5			Fas3	UTR3
Svil		GramD1B	UTR5			ftz-f1	UTR3
CG32486		CG34396	UTR5			ftz-f1	UTR3
Ten-a		pan	UTR5			gdl	UTR3
mamo		pan	UTR5			G_13F	UTR3
lola		sif	UTR5			G_13F	UTR3
Duox		sif	UTR5			gro	UTR3
prage		sif	UTR5			h	UTR3
CG46308		sif	UTR5			Hex-A	UTR3
CG46320		Snoo	UTR5			Hex-A	UTR3
Letm1		Tab2	UTR5			hth	UTR3
disco-r		fne	UTR5			hth	UTR3
sbb		fne	UTR5			hth	UTR3
cv-c		fne	UTR5			hth	UTR3
Hsf		fne	UTR5			if	UTR3
shn		jeb	UTR5			klar	UTR3
sr		jeb	UTR5			egh	UTR3
Tm1		Rab26	UTR5			dlg1	UTR3
Rdl		Octβ3R	UTR5			eIF4A	UTR3
bt		futsch	UTR5			stc	UTR3
l(2)01289		CG42260	UTR5			crp	UTR3
Fak		CG42268	UTR5			swm	UTR3
Mnt		mnb	UTR5			swm	UTR3
Fim		α-Man-Ia	UTR5			dco	UTR3
ADD1		bun	UTR5			dco	UTR3
CG5808		side-II	UTR5			dco	UTR3
chm		Mob2	UTR5			Lam	UTR3
Rrp47		Nost	UTR5			RpS3	UTR3
CG8568		CG42390	UTR5			mam	UTR3
CG8173		CG42402	UTR5			mam	UTR3
Naprt		CG42402	UTR5			Men	UTR3
Ncoa6		kuz	UTR5			Atp_	UTR3
CG5708		drd	UTR5			ninaE	UTR3
CG9302		pds5	UTR5			ovo	UTR3
CG15168		GABA-B-R1	UTR5			Pkc98E	UTR3
oys		Ziz	UTR5			Pkc98E	UTR3
pyr		CG42541	UTR5			Pp1_-96A	UTR3
Mfap1		NaPi-III	UTR5			pum	UTR3
CG5645		dnr1	UTR5			rdgB	UTR3
Cpr73D		Hr39	UTR5			rdgB	UTR3
tey		Hr39	UTR5			rdgB	UTR3
CG3984		inaE	UTR5			sd	UTR3
CG17556		mgl	UTR5			sgg	UTR3
CG13605		IntS6	UTR5			Sh	UTR3
puf		slim	UTR5			Sh	UTR3
MED26		haf	UTR5			Shaw	UTR3
Nhe2		rdgA	UTR5			shi	UTR3
mask		rdgA	UTR5			skd	UTR3
CG31999		ps	UTR5			skd	UTR3
CG34375		ps	UTR5			skd	UTR3
CG34445		CG42671	UTR5			slo	UTR3
sls		CG42674	UTR5			slo	UTR3
egg		CG42674	UTR5			slo	UTR3
Ndae1		Lmpt	UTR5			sm	UTR3
mtgo		Lmpt	UTR5			sm	UTR3
tay		raskol	UTR5			sog	UTR3
Ero1L		raskol	UTR5			sog	UTR3
Msp300		CG42700	UTR5			spz	UTR3
CG42876		nej	UTR5			Btk	UTR3
cic		nej	UTR5			Btk	UTR3
Cht6		Axud1	UTR5			stau	UTR3
dysc		nemy	UTR5			stau	UTR3
Su(z)2		CG42741	UTR5			stau	UTR3
btsz		Ank2	UTR5			trx	UTR3
CG45263		sdt	UTR5			ttk	UTR3
Abl		sdt	UTR5			tud	UTR3
Ald1		osa	UTR5			usp	UTR3
Appl		Sik3	UTR5			mts	UTR3
Dll		uex	UTR5			ct	UTR3
Cam		CG9932	UTR5			ct	UTR3
chic		Sarm	UTR5			ct	UTR3
Hr3		pyd	UTR5			ct	UTR3
ed		pyd	UTR5			Hrb87F	UTR3
Fas2		dati	UTR5			Rdl	UTR3
Actn		norpA	UTR5			Rdl	UTR3
g		AGO1	UTR5			Ptp99A	UTR3
Gbeta13F		Gfrl	UTR5			unk	UTR3
Hex-A		M7BP	UTR5			unk	UTR3
eIF4A		5-HT1B	UTR5			Cyp1	UTR3
crp		Hk	UTR5			G_q	UTR3
Lam		Cngl	UTR5			Ten-m	UTR3
RpS3		Mrp4	UTR5			Fur1	UTR3
mam		Unr	UTR5			Fur1	UTR3
Atpalpha		Unr	UTR5			Ets97D	UTR3
ninaE		Unr	UTR5			Gad1	UTR3
Pkc98E		Unr	UTR5			5-HT7	UTR3
Pp1alpha-96A		Unr	UTR5			Syn	UTR3
px		Unr	UTR5			Cbp53E	UTR3
rdgB		CG42784	UTR5			pros	UTR3
sm		Tet	UTR5			pros	UTR3
spz		Tet	UTR5			pros	UTR3
stau		mld	UTR5			pros	UTR3
ttk		Myo10A	UTR5			pros	UTR3
up		CG43658	UTR5			pros	UTR3
mts		jvl	UTR5			pros	UTR3
Hrb87F		Stacl	UTR5			pros	UTR3
unk		bru3	UTR5			rho	UTR3
Fur1		bru3	UTR5			rho	UTR3
Syn		bru3	UTR5			rho	UTR3
Pgd		CG43759	UTR5			Rap1	UTR3
His3.3B		CG43759	UTR5			fru	UTR3
Hrb27C		ab	UTR5			fs(1)h	UTR3
por		CG43867	UTR5			His3.3B	UTR3
Pabp2		CG43867	UTR5			Hrb27C	UTR3
Con		Eip93F	UTR5			Hrb27C	UTR3
HmgZ		gpp	UTR5			Gdi	UTR3
Rbp9		hwt	UTR5			enc	UTR3
Sdc		RapGAP1	UTR5			scrt	UTR3
Wnt4		RapGAP1	UTR5			scrt	UTR3
tutl		Trpm	UTR5			scrt	UTR3
simj		Smr	UTR5			tws	UTR3
bol		CG44774	UTR5			tws	UTR3
Ssdp		rg	UTR5			tws	UTR3
Med		rg	UTR5			por	UTR3
nmo		sima	UTR5			faf	UTR3
Tis11		CG45086	UTR5			faf	UTR3
Sap47		Svil	UTR5			Pabp2	UTR3
Su(Tpl)		CG32486	UTR5			Rox8	UTR3
nAChRalpha3		Ten-a	UTR5			Vha55	UTR3
CadN		Ten-a	UTR5			dac	UTR3
rin		Ten-a	UTR5			noc	UTR3
Tom40		mamo	UTR5			CanB	UTR3
fz2		lola	UTR5			hdc	UTR3
mspo		Duox	UTR5			hig	UTR3
lig		prage	UTR5			Rbp9	UTR3
Pi3K21B		prage	UTR5			brat	UTR3
KrT95D		CG46308	UTR5			hep	UTR3
Spred		CG46308	UTR5			Ogdh	UTR3
Reph		CG46308	UTR5			Akt	UTR3
yps		CG46308	UTR5			Sdc	UTR3
qkr58E-1		CG46320	UTR5			tutl	UTR3
sns		CG46320	UTR5			NAT1	UTR3
RSG7		Letm1	UTR5			MFS14	UTR3
CycT		disco-r	UTR5			simj	UTR3
CG4101		sbb	UTR5			Gug	UTR3
Smox		cv-c	UTR5			Gug	UTR3
mei-P26		Hsf	CDS			bol	UTR3
eIF1A		shn	CDS			bol	UTR3
RhoGAPp190		sr	CDS			bol	UTR3
Lim1		Tm1	CDS			bol	UTR3
wdb		hid	CDS			bol	UTR3
CG2217		Rdl	CDS			heph	UTR3
pdgy		Mbs	CDS			heph	UTR3
Ptpmeg2		bt	CDS			heph	UTR3
Drep2		hlk	CDS			heph	UTR3
CG5888		Hsp70Bc	CDS			Sema1a	UTR3
dao		nuf	CDS			Sema1a	UTR3
nmdyn-D7		Fak	CDS			babo	UTR3
SoxN		Mnt	CDS			Rsf1	UTR3
Vap33		Fim	CDS			Rsf1	UTR3
SK		Mur2B	CDS			Ssdp	UTR3
CG14435		ADD1	CDS			msi	UTR3
CG14431		CG5808	CDS			PhK_	UTR3
dpr14		Cdc7	CDS			E2f1	UTR3
mahe		chm	CDS			nmo	UTR3
CG15309		nAChRα5	CDS			nmo	UTR3
Dlic		Rrp47	CDS			nmo	UTR3
Usp7		CG8568	CDS			Tis11	UTR3
Tomosyn		CG8173	CDS			Tis11	UTR3
Pdcd4		Naprt	CDS			Tis11	UTR3
CG14408		Ncoa6	CDS			Sap47	UTR3
CG4768		CG5708	CDS			beat-Ia	UTR3
CG8675		CG9302	CDS			phyl	UTR3
Socs16D		EMC5	CDS			Arf6	UTR3
CG7332		CG14756	CDS			CASK	UTR3
CG7378		oys	CDS			Rac2	UTR3
Usp2		pyr	CDS			Su(Tpl)	UTR3
CG14618		sona	CDS			Su(Tpl)	UTR3
IA-2		Mfap1	CDS			sty	UTR3
Bacc		CG5645	CDS			Vps26	UTR3
CG11030		Cpr73D	CDS			Vps26	UTR3
COX5B		tey	CDS			Psi	UTR3
Mnn1		CG3984	CDS			Psi	UTR3
CG7191		EMC2A	CDS			Ubc2	UTR3
jp		MED25	CDS			chn	UTR3
CG2225		CG7069	CDS			drl	UTR3
CG12912		CG13605	CDS			nAChR_3	UTR3
CG12391		puf	CDS			nAChR_3	UTR3
ths		MED26	CDS			tty	UTR3
Dyb		l(1)G0469	CDS			CadN	UTR3
TBCB		Nhe2	CDS			CadN	UTR3
CG10494		G9a	CDS			CadN	UTR3
sigmar		Alk	CDS			NetB	UTR3
Hipk		mask	CDS			NetB	UTR3
Larp4B		Cda5	CDS			NetB	UTR3
CG12605		CG31999	CDS			NetB	UTR3
Blimp-1		Mical	CDS			nrv2	UTR3
fmt		Rim	CDS			rin	UTR3
axed		CG34375	CDS			rin	UTR3
Dhpr		pan	CDS			Tom40	UTR3
CG6767		spri	CDS			Pdp1	UTR3
FoxK		CG34445	CDS			Pdp1	UTR3
chrb		jeb	CDS			Pdp1	UTR3
Pop2		sls	CDS			Pdp1	UTR3
CG10089		sls	CDS			Pdp1	UTR3
CG7656		sls	CDS			Pdp1	UTR3
Gagr		sls	CDS			sba	UTR3
CG13698		egg	CDS			fz2	UTR3
CG14186		futsch	CDS			fz2	UTR3
olf413		CG42268	CDS			spen	UTR3
TMEM216		bun	CDS			spen	UTR3
CG11760		crb	CDS			Lk6	UTR3
mura		mtgo	CDS			Lk6	UTR3
dpr9		tay	CDS			Lk6	UTR3
Mf		Ero1L	CDS			Lk6	UTR3
ChT		tweek	CDS			qm	UTR3
Ktl		SLO2	CDS			Cbl	UTR3
Gbp3		Ank2	CDS			Ppa	UTR3
CG4467		Msp300	CDS			lig	UTR3
Mtl		CG42876	CDS			dve	UTR3
beat-VI		cic	CDS			crol	UTR3
snu		cic	CDS			crol	UTR3
Trc8		Cht6	CDS			CtBP	UTR3
CG7568		dar1	CDS			CtBP	UTR3
CG12054		jv	CDS			emb	UTR3
dbo		dysc	CDS			CLIP-190	UTR3
Ephrin		Su(z)2	CDS			RN-tre	UTR3
dpr6		btsz	CDS			Pi3K21B	UTR3
schlank		CG45263	CDS			eIF4B	UTR3
scyl		br	CDS			Spred	UTR3
hoe1		prage	CDS			Reph	UTR3
NfI		sbb	CDS			CG1910	UTR3
Cka		Abl	UTR3			Df31	UTR3
CG31122		Abl	UTR3			yps	UTR3
Mrtf		nAChRα1	UTR3			qkr58E-3	UTR3
CG32521		Ald1	UTR3			qkr58E-1	UTR3
CG32547		Appl	UTR3			Mnt	UTR3
CG32687		Dll	UTR3			Dap160	UTR3
Snx27		ben	UTR3			Rbcn-3B	UTR3
CG32767		Cam	UTR3			CG2865	UTR3
eIF4EHP		Cam	UTR3			Grp170	UTR3
Mid1		chic	UTR3			vig	UTR3
CG18003		Hr3	UTR3			gprs	UTR3
akirin		Hr3	UTR3			Fim	UTR3
Nlg3		dnc	UTR3			trio	UTR3
CG34159		dnc	UTR3			Drep1	UTR3
Pde11		dnc	UTR3			PRL-1	UTR3
CG34354		dnc	UTR3			PRL-1	UTR3
trv		ed	UTR3			Flo1	UTR3
Rgk3		Eip75B	UTR3			Tnpo	UTR3
Zdhhc8		Fas2	UTR3			RSG7	UTR3
alph		Actn	UTR3			GluCl_	UTR3
lap		g	UTR3			CycT	UTR3
frtz		Gβ13F	UTR3			unc-13	UTR3
puc		Gβ13F	UTR3			homer	UTR3
gish		Gαo	UTR3			homer	UTR3
CG12547		Hex-A	UTR3			tyf	UTR3
mmd		hth	UTR3			cib	UTR3
alpha-Man-Ia		hth	UTR3			tna	UTR3
Pde9		eIF4A	UTR3			tna	UTR3
ATP8A		eIF4A	UTR3			Rok	UTR3
CG42337		Ca-α1D	UTR3			mei-P26	UTR3
CG42342		crp	UTR3			mei-P26	UTR3
DIP-beta		crp	UTR3			mei-P26	UTR3
CG42346		Lam	UTR3			mei-P26	UTR3
Ca-beta		RpS3	UTR3			mei-P26	UTR3
OtopLa		mam	UTR3			mei-P26	UTR3
eIF4G2		Atpα	UTR3			mei-P26	UTR3
Rbp6		ninaE	UTR3			mei-P26	UTR3
Atg1		Pkc98E	UTR3			mei-P26	UTR3
Vmat		Pp1α-96A	UTR3			eIF1A	UTR3
Ubr3		pum	UTR3			RhoGAPp190	UTR3
stj		put	UTR3			Lim1	UTR3
CG42613		px	UTR3			Dek	UTR3
CG3638		rdgB	UTR3			Gmap	UTR3
larp		sgg	UTR3			jim	UTR3
CG42740		sgg	UTR3			jim	UTR3
Trf2		Sh	UTR3			jim	UTR3
cu		Sh	UTR3			Stam	UTR3
Bsg		Sh	UTR3			wdb	UTR3
Gprk2		Sh	UTR3			wdb	UTR3
Csk		Sh	UTR3			wdb	UTR3
bru2		Sh	UTR3			Nulp1	UTR3
Rbp		Sh	UTR3			CG4928	UTR3
Myc		Sh	UTR3			Tsp96F	UTR3
fzr		Sh	UTR3			Tob	UTR3
Src64B		Sh	UTR3			Drep2	UTR3
eIF4H1		skd	UTR3			CG4341	UTR3
mub		sm	UTR3			lqf	UTR3
Dscam4		sm	UTR3			Rpn6	UTR3
Hk		sm	UTR3			Nckx30C	UTR3
CG31688		spz	UTR3			stol	UTR3
hts		stau	UTR3			stol	UTR3
sqd		ttk	UTR3			nAChR_5	UTR3
Ih		ttk	UTR3			nAChR_5	UTR3
spoon		ttk	UTR3			CG14478	UTR3
CG43736		up	UTR3			CG14478	UTR3
CG43737		mts	UTR3			ced-6	UTR3
cpo		ct	UTR3			CG10803	UTR3
Flo2		ct	UTR3			CG10803	UTR3
Slob		ct	UTR3			HIP-R	UTR3
Sxl		ct	UTR3			Vap33	UTR3
orb2		Hrb87F	UTR3			Vap33	UTR3
Ca-alpha1T		Rdl	UTR3			CG3556	UTR3
rdx		Rdl	UTR3			CG3556	UTR3
Glut1		Ptp99A	UTR3			CG15465	UTR3
ens		Ptp99A	UTR3			CG15465	UTR3
pHCl-1		Ptp10D	UTR3			CG15465	UTR3
smt3		unk	UTR3			CG15465	UTR3
Cdep		CrebA	UTR3			SK	UTR3
l(3)neo38		Fur1	UTR3			SK	UTR3
Dscam2		5-HT7	UTR3			SK	UTR3
pAbp		Syn	UTR3			SK	UTR3
mbl		pros	UTR3			CG15765	UTR3
rad		pros	UTR3			CG15894	UTR3
Bx		pros	UTR3			CG3847	UTR3
CrebB		pros	UTR3			CG14441	UTR3
rudhira		pros	UTR3			CG14441	UTR3
lncRNA:CRG		Plc21C	UTR3			CG14435	UTR3
Pde8		fru	UTR3			dpr14	UTR3
CG45050		Pgd	UTR3			mahe	UTR3
lncRNA:CR45197		fs(1)h	UTR3			CG12112	UTR3
wap		fs(1)h	UTR3			CAH3	UTR3
Glut4EF		fs(1)h	UTR3			Ypel	UTR3
CanA-14F		fs(1)h	UTR3			Ypel	UTR3
ltl		His3.3B	UTR3			CG1628	UTR3
S6k		Hrb27C	UTR3			CG1637	UTR3
InR		Hrb27C	UTR3			Klp10A	UTR3
Tlk		scrt	UTR3			ATP7	UTR3
CG46318		scrt	UTR3			Upf1	UTR3
CG46321		por	UTR3			Pits	UTR3
Imp		faf	UTR3			Pits	UTR3
para		Eip63E	UTR3			CG4404	UTR3
aqz		Pabp2	UTR3			Rbp1-like	UTR3
Grd		Con	UTR3			CG15760	UTR3
klar		HmgZ	UTR3			Lsd-2	UTR3
egh		Rbp9	UTR3			eIF5	UTR3
l(2)gl		Rbp9	UTR3			CG4768	UTR3
Met		Sdc	UTR3			CG12991	UTR3
rl		Sdc	UTR3			Socs16D	UTR3
Ubi-p63E		Wnt4	UTR3			Frq1	UTR3
ex		tutl	UTR3			Frq1	UTR3
bnl		tutl	UTR3			Frq1	UTR3
Pi3K68D		simj	UTR3			Frq1	UTR3
tty		bol	UTR3			kairos	UTR3
Picot		bol	UTR3			kairos	UTR3
Gmap		bol	UTR3			rictor	UTR3
drpr		bol	UTR3			Tao	UTR3
CG3530		heph	UTR3			MKP-4	UTR3
beat-Ic		Sema1a	UTR3			CG14234	UTR3
CG4297		Ssdp	UTR3			bves	UTR3
VGlut		Med	UTR3			Usp2	UTR3
daw		msi	UTR3			Usp2	UTR3
CG2818		nmo	UTR3			Usp2	UTR3
meng		nmo	UTR3			CG14618	UTR3
CG5056		Tis11	UTR3			CG12576	UTR3
CG18302		Tis11	UTR3			GABA-B-R3	UTR3
CG16820		Sap47	UTR3			IA-2	UTR3
CG13085		Su(Tpl)	UTR3			IA-2	UTR3
Clamp		sty	UTR3			IA-2	UTR3
tou		sty	UTR3			Atg4a	UTR3
CG9005		sty	UTR3			eys	UTR3
Best2		nAChRα3	UTR3			CG3104	UTR3
GAPcenA		nAChRα3	UTR3			CG10019	UTR3
CG11658		CadN	UTR3			mxt	UTR3
CrzR		CadN	UTR3			Pgant5	UTR3
CG5151		CadN	UTR3			Ncoa6	UTR3
CG8483		Cnx99A	UTR3			CG11030	UTR3
side-IV		rin	UTR3			Daxx	UTR3
CG12402		hrg	UTR3			Dpp10	UTR3
TyrR		Tom40	UTR3			Dpp10	UTR3
CG7720		Tom40	UTR3			Dpp10	UTR3
CG3939		Pdp1	UTR3			LUBEL	UTR3
Adk3		Pdp1	UTR3			Mnn1	UTR3
CG30069		Pdp1	UTR3			CG13398	UTR3
sals		Pdp1	UTR3			jp	UTR3
CG33144		fz2	UTR3			nAChR_6	UTR3
beat-IIIb		mspo	UTR3			nAChR_6	UTR3
CNMaR		lig	UTR3			nAChR_6	UTR3
CG33993		crol	UTR3			CG13144	UTR3
Nlg4		Pdk1	UTR3			CG16974	UTR3
CG34355		Pi3K21B	UTR3			BuGZ	UTR3
CG34398		KrT95D	UTR3			CG13284	UTR3
mol		Spred	UTR3			CG5758	UTR3
bbg		Spred	UTR3			CG17343	UTR3
app		Reph	UTR3			CG10947	UTR3
tx		lolal	UTR3			sky	UTR3
CG44422		Pka-R2	UTR3			CG2225	UTR3
Zasp52		yps	UTR3			CG15236	UTR3
lncRNA:CR44999		qkr58E-1	UTR3			Corin	UTR3
br		qkr58E-1	UTR3			Nop17l	UTR3
CG46309		sns	UTR3			CG13739	UTR3
E(bx)		RSG7	UTR3			CG12912	UTR3
Hlc		RSG7	UTR3			CG12912	UTR3
shot		CycT	UTR3			CG9003	UTR3
eIF4G1		CG4101	UTR3			ths	UTR3
bip2		Smox	UTR3			ths	UTR3
Acf		tna	UTR3			Sln	UTR3
Nep3		tna	UTR3			Dyb	UTR3
Atxn7		mei-P26	UTR3			CG6329	UTR3
CG14024		mei-P26	UTR3			Syngr	UTR3
CG13154		mei-P26	UTR3			VGAT	UTR3
row		mei-P26	UTR3			Cyp317a1	UTR3
Xxylt		eIF1A	UTR3			ckn	UTR3
CG14985		RhoGAPp190	UTR3			Mlf	UTR3
l(3)psg2		Lim1	UTR3			casp	UTR3
Son		Lim1	UTR3			SP2353	UTR3
Adgf-C		jim	UTR3			CG5065	UTR3
IFT54		wdb	UTR3			CG10494	UTR3
CG14322		wdb	UTR3			CG9304	UTR3
BOD1		CG2217	UTR3			CG4269	UTR3
lgs		CG4928	UTR3			CG4612	UTR3
CG11155		CG4928	UTR3			CG4612	UTR3
CG17883		pdgy	UTR3			CG4612	UTR3
Slmap		Ptpmeg2	UTR3			Mmp1	UTR3
Set1		Tob	UTR3			Hipk	UTR3
Prp38		Drep2	UTR3			Hipk	UTR3
CG32176		CG5888	UTR3			Hipk	UTR3
Krn		Fmr1	UTR3			CG13907	UTR3
CG13197		dao	UTR3			CG12099	UTR3
CG34183		stol	UTR3			CG13917	UTR3
CG41378		stol	UTR3			CG13917	UTR3
IKKepsilon		nAChRα5	UTR3			Cpr62Bc	UTR3
Spf45		nAChRα5	UTR3			CG12024	UTR3
RhoGAP102A		nmdyn-D7	UTR3			dsb	UTR3
Gprk1		SoxN	UTR3			Cht7	UTR3
east		Vap33	UTR3			Larp4B	UTR3
IntS3		CG15465	UTR3			Larp4B	UTR3
FoxP		SK	UTR3			CG12605	UTR3
CG43897		SK	UTR3			CG12605	UTR3
Strn-Mlck		SK	UTR3			CG1316	UTR3
St3		CG14441	UTR3			CG12607	UTR3
Ace		CG14435	UTR3			CG13293	UTR3
nAChRbeta1		CG14435	UTR3			fmt	UTR3
bru1		CG14431	UTR3			fmt	UTR3
ben		dpr14	UTR3			unc-13-4A	UTR3
CkIIbeta		mahe	UTR3			CG7546	UTR3
eya		mahe	UTR3			CG13676	UTR3
csw		mahe	UTR3			Tsp66E	UTR3
dpp		CG7065	UTR3			Dhpr	UTR3
eag		Ypel	UTR3			CG4022	UTR3
emc		Ypel	UTR3			Prps	UTR3
E(Pc)		Dlic	UTR3			CG6707	UTR3
Fas3		Usp7	UTR3			chrb	UTR3
ftz-f1		Tomosyn	UTR3			chrb	UTR3
gdl		Tomosyn	UTR3			chrb	UTR3
gro		Pdcd4	UTR3			Duba	UTR3
h		CG14408	UTR3			Polr3H	UTR3
if		CG4768	UTR3			loaf	UTR3
dlg1		wcy	UTR3			CG10089	UTR3
stc		CG8675	UTR3			Tgi	UTR3
swm		Socs16D	UTR3			ssp2	UTR3
dco		Frq1	UTR3			CG17839	UTR3
Men		Frq1	UTR3			DCP2	UTR3
ovo		CG7332	UTR3			sff	UTR3
sd		CG7378	UTR3			rogdi	UTR3
Shaw		MKP-4	UTR3			Crtc	UTR3
shi		Nep3	UTR3			CG8765	UTR3
slo		Usp2	UTR3			CG14186	UTR3
Btk29A		CG14618	UTR3			olf413	UTR3
tud		CG17598	UTR3			CG14641	UTR3
Cyp1		IA-2	UTR3			CG9727	UTR3
Ten-m		IA-2	UTR3			mura	UTR3
Ets97D		Bacc	UTR3			mura	UTR3
Gad1		CG15628	UTR3			CG8301	UTR3
Cbp53E		CG11030	UTR3			CG12594	UTR3
rho		CG11030	UTR3			Tk	UTR3
fru		COX5B	UTR3			Oct_2R	UTR3
Gdi		Mnn1	UTR3			Oct_2R	UTR3
enc		CG7191	UTR3			foxo	UTR3
scrt		jp	UTR3			foxo	UTR3
tws		nAChRα6	UTR3			CG14853	UTR3
faf		nAChRα6	UTR3			dpr9	UTR3
Rox8		twit	UTR3			Mf	UTR3
noc		nrv3	UTR3			CG5404	UTR3
CanB		CG2225	UTR3			Arl6IP1	UTR3
hig		CG12912	UTR3			alt	UTR3
brat		CG12391	UTR3			alt	UTR3
hep		ths	UTR3			EndoA	UTR3
Nc73EF		CG18343	UTR3			CG4686	UTR3
Akt1		Dyb	UTR3			Syp	UTR3
NAT1		TBCB	UTR3			Ktl	UTR3
MFS14		CG10494	UTR3			Nrx-1	UTR3
Gug		sigmar	UTR3			Nrx-1	UTR3
babo		Hipk	UTR3			Oct_1R	UTR3
Rsf1		PAN3	UTR3			AdipoR	UTR3
PhKgamma		PAN3	UTR3			Gbp3	UTR3
beat-Ia		Larp4B	UTR3			Cow	UTR3
phyl		Larp4B	UTR3			CG4467	UTR3
Arf51F		Larp4B	UTR3			CG4467	UTR3
Rac2		CG12605	UTR3			REPTOR	UTR3
Vps26		Blimp-1	UTR3			REPTOR	UTR3
Psi		CG13293	UTR3			CG12290	UTR3
Ubc2		fmt	UTR3			plum	UTR3
chn		axed	UTR3			dsd	UTR3
drl		Tsp66E	UTR3			Mtl	UTR3
NetB		Dhpr	UTR3			mfrn	UTR3
nrv2		Prps	UTR3			beat-VI	UTR3
qm		FoxK	UTR3			beat-VI	UTR3
Ppa		FoxK	UTR3			CG10011	UTR3
dve		chrb	UTR3			snu	UTR3
CtBP		chrb	UTR3			Bicra	UTR3
emb		Pop2	UTR3			jus	UTR3
CLIP-190		CG10089	UTR3			jus	UTR3
eIF4B		CG7656	UTR3			Trc8	UTR3
Df31		Gagr	UTR3			CG7568	UTR3
qkr58E-3		CG13698	UTR3			CG12054	UTR3
Dap160		CG14186	UTR3			kek6	UTR3
Rbcn-3B		olf413	UTR3			kek6	UTR3
CG2865		olf413	UTR3			RhoGAP100F	UTR3
vig		TMEM216	UTR3			CG11360	UTR3
gprs		CG11760	UTR3			CG17104	UTR3
trio		mura	UTR3			e(y)2b	UTR3
Drep1		mura	UTR3			dpr6	UTR3
PRL-1		mura	UTR3			CG14933	UTR3
Flo1		Teh1	UTR3			tai	UTR3
Tnpo		CG12594	UTR3			scyl	UTR3
GluClalpha		Octβ2R	UTR3			hoe1	UTR3
homer		Octβ2R	UTR3			Pcyt1	UTR3
tyf		dpr9	UTR3			dlp	UTR3
cib		Mf	UTR3			cpx	UTR3
Rok		Mf	UTR3			tral	UTR3
Dek		beat-IIb	UTR3			NfI	UTR3
Stam		CG15803	UTR3			MESK2	UTR3
Nulp1		CG15803	UTR3			Ndf	UTR3
CG4928		ChT	UTR3			mask	UTR3
Tsp96F		Ktl	UTR3			mask	UTR3
CG4341		Nrx-1	UTR3			mask	UTR3
lqf		Gbp3	UTR3			Cka	UTR3
Nckx30C		CG4467	UTR3			Stlk	UTR3
CG14478		plum	UTR3			CG30419	UTR3
ced-6		Mtl	UTR3			wge	UTR3
CG10803		beat-VI	UTR3			CG31221	UTR3
HIP-R		snu	UTR3			CG31221	UTR3
CG3556		Trc8	UTR3			CG31221	UTR3
CG15765		CG7568	UTR3			Unc-115a	UTR3
CG15894		CG12054	UTR3			smog	UTR3
CG14441		dbo	UTR3			smog	UTR3
CG12112		Ephrin	UTR3			smog	UTR3
CAH3		Alk	UTR3			wry	UTR3
CG1628		dpr6	UTR3			Rbfox1	UTR3
CG1637		schlank	UTR3			Rbfox1	UTR3
Klp10A		tai	UTR3			SCaMC	UTR3
ATP7		scyl	UTR3			CG32137	UTR3
Upf1		robo3	UTR3			CG32264	UTR3
Pits		hoe1	UTR3			CG32264	UTR3
CG4404		HDAC4	UTR3			CG32264	UTR3
Rbp1-like		cpx	UTR3			CG32267	UTR3
CG15760		Sox21b	UTR3			shep	UTR3
Lsd-2		NfI	UTR3			SPoCk	UTR3
CG12991		Cka	UTR3			SPoCk	UTR3
CG6123		CG30419	UTR3			CG32647	UTR3
rictor		CG31122	UTR3			CG32647	UTR3
Tao		smog	UTR3			Snx27	UTR3
CG14234		CG31687	UTR3			CG32767	UTR3
CG12576		Rbfox1	UTR3			CG32815	UTR3
GABA-B-R3		CG32066	UTR3			eIF4EHP	UTR3
Atg4a		CG32264	UTR3			Rtnl1	UTR3
eys		CG32264	UTR3			Rim	UTR3
CG3104		CG32264	UTR3			CG33639	UTR3
mxt		Mrtf	UTR3			Mid1	UTR3
CG11319		Mnr	UTR3			Lasp	UTR3
LUBEL		CG32547	UTR3			Lasp	UTR3
CG13144		dpr8	UTR3			tmod	UTR3
CG16974		CG32687	UTR3			side-III	UTR3
BuGZ		Snx27	UTR3			side-VI	UTR3
CG5758		CG32767	UTR3			Nlg3	UTR3
CG17343		CG32767	UTR3			CG34325	UTR3
CG10947		CG32767	UTR3			CG34355	UTR3
CG15236		eIF4EHP	UTR3			trv	UTR3
Corin		Mid1	UTR3			trv	UTR3
Nop17l		Mid1	UTR3			trv	UTR3
Boot		Hao	UTR3			trv	UTR3
Sln		akirin	UTR3			smal	UTR3
CG6329		Nlg3	UTR3			kmr	UTR3
Syngr		CG34159	UTR3			kmr	UTR3
VGAT		Pde11	UTR3			Epac	UTR3
Cyp317a1		CG34354	UTR3			CG34398	UTR3
ckn		shakB	UTR3			Dora	UTR3
Mlf		trv	UTR3			pan	UTR3
casp		trv	UTR3			NaCP60E	UTR3
SP2353		Rgk3	UTR3			Not1	UTR3
CG5065		sif	UTR3			spri	UTR3
CG9304		Zdhhc8	UTR3			CG34417	UTR3
CG4269		alph	UTR3			sif	UTR3
CG4612		lap	UTR3			sif	UTR3
Mmp1		fne	UTR3			Snoo	UTR3
CG13907		fne	UTR3			Zdhhc8	UTR3
CG12099		fne	UTR3			Pdxk	UTR3
CG13917		fne	UTR3			alph	UTR3
Cpr62Bc		frtz	UTR3			fne	UTR3
CG12024		puc	UTR3			fne	UTR3
dsb		gish	UTR3			fne	UTR3
Cht7		CG12547	UTR3			fne	UTR3
CG1316		futsch	UTR3			fne	UTR3
CG12607		mmd	UTR3			spin	UTR3
CG13293		Ndae1	UTR3			jeb	UTR3
unc-13-4A		CG42260	UTR3			vvl	UTR3
CG7546		CG42260	UTR3			vvl	UTR3
CG13676		α-Man-Ia	UTR3			l(3)L1231	UTR3
CG4022		Pde9	UTR3			frtz	UTR3
CG6707		ATP8A	UTR3			chinmo	UTR3
Duba		CG42337	UTR3			chinmo	UTR3
CG7339		CG42342	UTR3			chinmo	UTR3
CG6024		DIP-β	UTR3			chinmo	UTR3
ssp2		CG42346	UTR3			nAChR_7	UTR3
CG17839		CG42346	UTR3			nAChR_7	UTR3
DCP2		Ca-β	UTR3			sls	UTR3
sff		kuz	UTR3			sls	UTR3
Crtc		OtopLa	UTR3			_-Spec	UTR3
CG8765		elav	UTR3			gish	UTR3
CG14641		GABA-B-R1	UTR3			gish	UTR3
CG9727		eIF4G2	UTR3			mmd	UTR3
Tk		eIF4G2	UTR3			CG42258	UTR3
CG14853		CG42541	UTR3			CG42260	UTR3
CG5404		Rbp6	UTR3			CG42260	UTR3
Arl6IP1		Rbp6	UTR3			CG42260	UTR3
alt		Rbp6	UTR3			_-Man-Ia	UTR3
EndoA		Atg1	UTR3			Pde9	UTR3
CG4686		Vmat	UTR3			Pde9	UTR3
Nrx-1		Ubr3	UTR3			bun	UTR3
Octbeta1R		stj	UTR3			grh	UTR3
AdipoR		CG42613	UTR3			ATP8A	UTR3
Cow		CG3638	UTR3			ATP8A	UTR3
mfrn		CG3638	UTR3			CG42322	UTR3
CG11873		rdgA	UTR3			DIP-_	UTR3
jus		ps	UTR3			Mob2	UTR3
kek6		nej	UTR3			CG42346	UTR3
RhoGAP100F		nej	UTR3			CG42346	UTR3
CG11360		larp	UTR3			mtgo	UTR3
CG17104		gce	UTR3			wech	UTR3
e(y)2b		CG42740	UTR3			pzg	UTR3
CG14933		Trf2	UTR3			Ca-_	UTR3
Pcyt1		Trf2	UTR3			inaF-B	UTR3
cpx		Trf2	UTR3			CG42450	UTR3
tral		cu	UTR3			kuz	UTR3
MESK2		Bsg	UTR3			OtopLa	UTR3
Ndf		Bsg	UTR3			OtopLa	UTR3
Stlk		Bsg	UTR3			OtopLa	UTR3
wge		Bsg	UTR3			elav	UTR3
CG31221		Bsg	UTR3			GABA-B-R1	UTR3
Unc-115a		Bsg	UTR3			eIF4G2	UTR3
smog		osa	UTR3			eIF4G2	UTR3
wry		osa	UTR3			eIF4G2	UTR3
SCaMC		Gprk2	UTR3			CG42540	UTR3
CG32137		Gprk2	UTR3			CG42541	UTR3
CG32267		Csk	UTR3			Pdfr	UTR3
SPoCk		bru2	UTR3			Pdfr	UTR3
CG32647		Rbp	UTR3			2mit	UTR3
CG32815		Rbp	UTR3			2mit	UTR3
Rtnl1		Myc	UTR3			app	UTR3
CG33639		fzr	UTR3			app	UTR3
Lasp		Src64B	UTR3			app	UTR3
tmod		eIF4H1	UTR3			Ubr3	UTR3
side-III		eIF4H1	UTR3			rgn	UTR3
smal		mub	UTR3			CG42613	UTR3
kmr		mub	UTR3			CG42613	UTR3
Epac		AGO1	UTR3			Cul3	UTR3
NaCP60E		AGO1	UTR3			SdhA	UTR3
Not1		Gfrl	UTR3			CG3638	UTR3
spri		M7BP	UTR3			CG13377	UTR3
CG34417		Dscam4	UTR3			ps	UTR3
Pdxk		Dscam4	UTR3			ps	UTR3
spin		Hk	UTR3			ps	UTR3
vvl		Hk	UTR3			ps	UTR3
l(3)L1231		Hk	UTR3			ps	UTR3
chinmo		Hk	UTR3			ps	UTR3
nAChRalpha7		Cngl	UTR3			ps	UTR3
beta-Spec		Unr	UTR3			pdm3	UTR3
CG42258		CG31688	UTR3			pdm3	UTR3
grh		hts	UTR3			nej	UTR3
CG42322		sqd	UTR3			nej	UTR3
Mob2		Ih	UTR3			nej	UTR3
wech		spoon	UTR3			larp	UTR3
pzg		CG43736	UTR3			SLO2	UTR3
inaF-B		CG43737	UTR3			nocte	UTR3
CG42450		cpo	UTR3			Trf2	UTR3
elav		bru3	UTR3			Trf2	UTR3
CG42540		bru3	UTR3			Trf2	UTR3
Pdfr		bru3	UTR3			Trf2	UTR3
2mit		bru3	UTR3			Trf2	UTR3
rgn		dysc	UTR3			cu	UTR3
Cul3		dysc	UTR3			Bsg	UTR3
SdhA		Flo2	UTR3			Bsg	UTR3
CG13377		Slob	UTR3			Bsg	UTR3
pdm3		Sxl	UTR3			Bsg	UTR3
SLO2		Sxl	UTR3			Bsg	UTR3
nocte		Sxl	UTR3			scaf6	UTR3
CG42797		Sxl	UTR3			sdt	UTR3
dikar		orb2	UTR3			osa	UTR3
CG43066		orb2	UTR3			osa	UTR3
dtn		Ca-α1T	UTR3			Hecw	UTR3
Evi5		Eip93F	UTR3			dikar	UTR3
cnc		Eip93F	UTR3			Gprk2	UTR3
psq		Eip93F	UTR3			bru2	UTR3
cac		Eip93F	UTR3			CG43066	UTR3
Nxf3		Eip93F	UTR3			cic	UTR3
hppy		rdx	UTR3			pyd	UTR3
lost		Glut1	UTR3			Myc	UTR3
esn		ens	UTR3			fzr	UTR3
CG43778		pHCl-1	UTR3			dtn	UTR3
SNF4Agamma		Sumo	UTR3			Src64B	UTR3
CG43901		Nrg	UTR3			eIF4H1	UTR3
CG43902		Cdep	UTR3			eIF4H1	UTR3
PsGEF		l(3)neo38	UTR3			eIF4H1	UTR3
CG43954		l(3)neo38	UTR3			mub	UTR3
Pde1c		Dscam2	UTR3			mub	UTR3
Nrg		Dscam2	UTR3			mub	UTR3
Ric		pAbp	UTR3			mub	UTR3
Dop1R2		mbl	UTR3			mub	UTR3
CG45002		mbl	UTR3			mub	UTR3
CG45075		mbl	UTR3			AGO1	UTR3
stai		mbl	UTR3			AGO1	UTR3
kis		rad	UTR3			Evi5	UTR3
tau		rad	UTR3			Gfrl	UTR3
CG32700		Bx	UTR3			Gfrl	UTR3
Ptp61F		CrebB	UTR3			Gfrl	UTR3
trol		rudhira	UTR3			cnc	UTR3
CG46385		rudhira	UTR3			cnc	UTR3
CG13605		rg	UTR3			psq	UTR3
puf		lncRNA:CRG	UTR3			BtbVII	UTR3
l(1)G0469		Pde8	UTR3			cac	UTR3
CG31999		Pde8	UTR3			cac	UTR3
Mical		CG45050	UTR3			Dscam4	UTR3
CG34375		lncRNA:CR45197	UTR3			Dscam4	UTR3
CG34445		wap	UTR3			Hk	UTR3
egg		Ten-a	UTR3			Hk	UTR3
crb		mamo	UTR3			Nxf3	UTR3
tay		mamo	UTR3			Cngl	UTR3
Ero1L		mamo	UTR3			Cngl	UTR3
tweek		mamo	UTR3			Cngl	UTR3
Msp300		mamo	UTR3			Unr	UTR3
Cht6		mamo	UTR3			Unr	UTR3
dar1		mamo	UTR3			CG42784	UTR3
jv		mamo	UTR3			CG31688	UTR3
dysc		mamo	UTR3			hts	UTR3
Su(z)2		mamo	UTR3			Tet	UTR3
btsz		Glut4EF	UTR3			Tet	UTR3
CG45263		Glut4EF	UTR3			Tet	UTR3
Abl		Glut4EF	UTR3			hppy	UTR3
Dll		Glut4EF	UTR3			hppy	UTR3
chic		Glut4EF	UTR3			sqd	UTR3
Actn		CanA-14F	UTR3			sqd	UTR3
g		CanA-14F	UTR3			Ih	UTR3
Gβ13F		CanA-14F	UTR3			lost	UTR3
Atpα		ltl	UTR3			esn	UTR3
Pp1α-96A		S6k	UTR3			spoon	UTR3
put		S6k	UTR3			spoon	UTR3
px		InR	UTR3			CG43736	UTR3
up		lola	UTR3			CG43736	UTR3
Plc21C		lola	UTR3			CG43737	UTR3
Pgd		Tlk	UTR3			cpo	UTR3
Con		Tlk	UTR3			cpo	UTR3
HmgZ		Tlk	UTR3			bru3	UTR3
Wnt4		Tlk	UTR3			bru3	UTR3
Med		CG46318	UTR3			bru3	UTR3
nAChRα3		CG46320	UTR3			bru3	UTR3
Cnx99A		CG46321	UTR3			bru3	UTR3
hrg		Imp	UTR3			Flo2	UTR3
mspo		para	UTR3			Slob	UTR3
Pdk1		para	UTR3			Sxl	UTR3
KrT95D		para	UTR3			Sxl	UTR3
lolal		para	UTR3			Sxl	UTR3
Pka-R2		para	UTR3			Sxl	UTR3
sns		para	UTR3			Sxl	UTR3
CG4101		para	UTR3			orb2	UTR3
Smox		aqz	UTR3			orb2	UTR3
CG2217		aqz	UTR3			hbt	UTR3
pdgy		lncRNA:enrr	UTR3			hbt	UTR3
Ptpmeg2						SNF4A_	UTR3
CG5888						Ca-_1T	UTR3
Fmr1						Eip93F	UTR3
dao						Eip93F	UTR3
nmdyn-D7						Eip93F	UTR3
SoxN						Eip93F	UTR3
CG14431						Eip93F	UTR3
CG7065						Eip93F	UTR3
Dlic						Eip93F	UTR3
Usp7						CG43901	UTR3
Tomosyn						CG43901	UTR3
Pdcd4						CG43901	UTR3
CG14408						CG43902	UTR3
CG8675						CG43902	UTR3
CG7332						CG43902	UTR3
CG7378						Glut1	UTR3
CG17598						Glut1	UTR3
Bacc						PsGEF	UTR3
COX5B						CG43954	UTR3
CG7191						CG43954	UTR3
twit						ens	UTR3
CG12391						Pde1c	UTR3
CG18343						pHCl-1	UTR3
TBCB						Sumo	UTR3
sigmar						Nrg	UTR3
Blimp-1						Nrg	UTR3
axed						Cdep	UTR3
FoxK						l(3)neo38	UTR3
Pop2						Dscam2	UTR3
CG7656						Dscam2	UTR3
Gagr						pAbp	UTR3
CG13698						pAbp	UTR3
TMEM216						mbl	UTR3
CG11760						mbl	UTR3
Teh1						Smr	UTR3
beat-IIb						CG44422	UTR3
ChT						CG44422	UTR3
dbo						rad	UTR3
Ephrin						rad	UTR3
schlank						rad	UTR3
robo3						rad	UTR3
CG31122						Bx	UTR3
CG31687						Ric	UTR3
Mrtf						rudhira	UTR3
Mnr						rudhira	UTR3
CG32547						rg	UTR3
dpr8						rg	UTR3
CG32687						rg	UTR3
Hao						Dop1R2	UTR3
akirin						CG45002	UTR3
CG34159						Pde8	UTR3
CG34354						CG45050	UTR3
lap						CG45050	UTR3
puc						CG45075	UTR3
Ndae1						Kr-h1	UTR3
CG42337						stai	UTR3
CG42342						kis	UTR3
DIP-β						tau	UTR3
Ca-β						wap	UTR3
Rbp6						Ten-a	UTR3
Atg1						Ten-a	UTR3
Vmat						mamo	UTR3
stj						mamo	UTR3
gce						mamo	UTR3
CG42740						mamo	UTR3
Csk						mamo	UTR3
Rbp						mamo	UTR3
Ca-α1T						mamo	UTR3
rdx						mamo	UTR3
CrebB						mamo	UTR3
lncRNA:CRG						CG32700	UTR3
lncRNA:CR45197						Glut4EF	UTR3
S6k						Glut4EF	UTR3
CG46318						Ptp61F	UTR3
lncRNA:enrr						Pak	UTR3
						CanA-14F	UTR3
						CanA-14F	UTR3
						CanA-14F	UTR3
						CanA-14F	UTR3
						ltl	UTR3
						InR	UTR3
						InR	UTR3
						InR	UTR3
						lola	UTR3
						Tlk	UTR3
						Tlk	UTR3
						Tlk	UTR3
						CG46308	UTR3
						CG46309	UTR3
						CG46309	UTR3
						CG46320	UTR3
						CG46321	UTR3
						CG46321	UTR3
						trol	UTR3
						sbb	UTR3
						sbb	UTR3
						Imp	UTR3
						Imp	UTR3
						para	UTR3
						para	UTR3
						para	UTR3
						aqz	UTR3
						aqz	UTR3
						CG46385	UTR3
						CG46385	UTR3

## Sheet: Radar.TrmRNAivsControl.b
Column	seqnames	start	end	width	strand	transcript_id	gene	logFC	p	location
1	3R	11956345	11956494	150	-	FBgn0013275	FBgn0013275	3.61752	2.34903e-19	UTR5	Hsp70Aa
2	3R	12505943	12505992	50	+	FBgn0013278	FBgn0013278	2.79876	5.48236e-08	UTR5	Hsp70Bb

## Sheet: Radar.UAS-Trmt10A.vs.Control.b
Column1	seqnames	start	end	width	strand	transcript_id	gene	logFC	p	location	Gene Symbol
1	2R	22138092	22138141	50	+	FBgn0000008	FBgn0000008	-0.756326	0.00538385	UTR5	a
2	3L	16647333	16647382	50	-	FBgn0000017_2	FBgn0000017	-0.651437	0.000935482	UTR5	Abl
3	3L	16647433	16647482	50	-	FBgn0000017_3	FBgn0000017	-0.565105	0.00307538	UTR5	Abl
4	3L	16647533	16647582	50	-	FBgn0000017_4	FBgn0000017	-0.517849	0.000934939	UTR5	Abl
5	X	15378615	15378664	50	-	FBgn0000028	FBgn0000028	-0.980829	0.00384597	UTR5	acj6
6	3R	24456958	24457107	150	-	FBgn0000036_2	FBgn0000036	-1.11241	9.75e-07	UTR5	nAChRalpha1
7	2L	2177955	2178104	150	-	FBgn0000097	FBgn0000097	-0.758662	1.56e-06	UTR5	aop
8	2L	2178405	2178554	150	-	FBgn0000097_2	FBgn0000097	-0.696738	5.03e-10	UTR5	aop
9	2L	2178605	2178654	50	-	FBgn0000097_3	FBgn0000097	-0.750634	0.00213562	UTR5	aop
10	2R	13482060	13483179	1120	-	FBgn0000119	FBgn0000119	-0.880359	0.0028387	UTR5	arr
11	X	16683646	16683695	50	-	FBgn0000152	FBgn0000152	-1.00145	0.00266882	UTR5	Axs
12	X	17160106	17160355	250	+	FBgn0000163	FBgn0000163	-0.90029	9.88e-11	UTR5	baz
13	X	17160456	17160505	50	+	FBgn0000163_2	FBgn0000163	-1.30992	0.00123725	UTR5	baz
14	X	17160556	17160605	50	+	FBgn0000163_3	FBgn0000163	-0.710847	0.00431575	UTR5	baz
15	X	17160756	17160805	50	+	FBgn0000163_4	FBgn0000163	-0.673345	0.002375	UTR5	baz
16	X	17160856	17160955	100	+	FBgn0000163_5	FBgn0000163	-0.733668	9.58e-06	UTR5	baz
17	X	4428290	4428339	50	+	FBgn0000179	FBgn0000179	-1.14046	0.00186194	UTR5	bi
18	2L	10249214	10249263	50	-	FBgn0000229	FBgn0000229	-0.514021	0.00328584	UTR5	bsk
19	2L	3895725	3895824	100	-	FBgn0000256	FBgn0000256	-0.618424	1.71e-05	UTR5	capu
20	2L	9698228	9698277	50	-	FBgn0000273_4	FBgn0000273	-0.832909	0.0019868	UTR5	Pka-C1
21	2L	11359523	11359572	50	+	FBgn0000287	FBgn0000287	-0.888639	0.00242203	UTR5	salr
22	2L	11359673	11359722	50	+	FBgn0000287_2	FBgn0000287	-0.863046	0.00467806	UTR5	salr
23	2R	14173943	14173992	50	+	FBgn0000289	FBgn0000289	-0.599512	0.00106262	UTR5	cg
24	2R	14174143	14174192	50	+	FBgn0000289_2	FBgn0000289	-0.593618	0.000608987	UTR5	cg
25	2L	16352129	16352178	50	-	FBgn0000307	FBgn0000307	-0.62253	0.00500378	UTR5	chif
26	2L	16352229	16352428	200	-	FBgn0000307_2	FBgn0000307	-0.902239	1.73e-10	UTR5	chif
27	2L	21314502	21314551	50	+	FBgn0000370	FBgn0000370	-0.549108	0.0052459	UTR5	crc
28	2L	22982116	22982165	50	+	FBgn0000384	FBgn0000384	-0.521297	0.00616876	UTR5	cta
29	2R	21378565	21378614	50	-	FBgn0000395_2	FBgn0000395	-0.545822	0.00489196	UTR5	cv-2
30	2R	21378665	21378714	50	-	FBgn0000395_3	FBgn0000395	-0.741003	0.00288363	UTR5	cv-2
31	3L	16712576	16712675	100	+	FBgn0000414	FBgn0000414	-0.636452	1.24e-05	UTR5	Dab
32	3R	6792086	6792135	50	+	FBgn0000439	FBgn0000439	-1.00215	0.000320919	UTR5	Dfd
33	2R	10233909	10234008	100	-	FBgn0000448_4	FBgn0000448	-0.537494	0.000139115	UTR5	Hr3
34	2L	19586823	19586922	100	+	FBgn0000464	FBgn0000464	-0.8412	2.81e-05	UTR5	Lar
35	2L	19586973	19587022	50	+	FBgn0000464_2	FBgn0000464	-0.521789	0.00607523	UTR5	Lar
36	2L	19587073	19587311	239	+	FBgn0000464_3	FBgn0000464	-0.844953	1.24e-05	UTR5	Lar
37	2L	19607079	19610656	3578	+	FBgn0000464_4	FBgn0000464	-0.602493	0.00346621	UTR5	Lar
38	X	3256195	3258862	2668	+	FBgn0000479	FBgn0000479	-1.44692	4.36e-12	UTR5	dnc
39	X	3289756	3289805	50	+	FBgn0000479_2	FBgn0000479	-1.26695	0.00101424	UTR5	dnc
40	3L	15952104	15952203	100	-	FBgn0000489	FBgn0000489	-0.7123	7.47e-07	UTR5	Pka-C3
41	3L	15952854	15952953	100	-	FBgn0000489_2	FBgn0000489	-0.586145	1.41e-05	UTR5	Pka-C3
42	3R	29556436	29556485	50	+	FBgn0000492	FBgn0000492	-0.734647	0.00109625	UTR5	Dr
43	3R	7960826	7961075	250	-	FBgn0000504	FBgn0000504	-0.941427	5.36e-11	UTR5	dsx
44	3R	7962533	7962582	50	-	FBgn0000504_2	FBgn0000504	-1.62597	0.000261475	UTR5	dsx
45	3R	21236978	21237027	50	-	FBgn0000527	FBgn0000527	-0.525246	0.0015282	UTR5	e
46	X	14955527	14955941	415	+	FBgn0000535	FBgn0000535	-0.59358	4.56e-05	UTR5	eag
47	X	14971111	14971160	50	+	FBgn0000535_2	FBgn0000535	-0.726373	0.00304965	UTR5	eag
48	X	16278428	16278477	50	+	FBgn0000536	FBgn0000536	-0.532805	0.00390688	UTR5	eas
49	2R	6131561	6131610	50	-	FBgn0000546	FBgn0000546	-0.826679	0.000848465	UTR5	EcR
50	2L	4032594	4032643	50	+	FBgn0000547	FBgn0000547	-0.711496	0.00286665	UTR5	ed
51	2R	23746330	23746429	100	-	FBgn0000562	FBgn0000562	-0.550831	3.83e-05	UTR5	egl
52	3L	17602759	17602908	150	-	FBgn0000567	FBgn0000567	-1.37432	6.19e-08	UTR5	Eip74EF
53	3L	17603059	17603108	50	-	FBgn0000567_2	FBgn0000567	-0.693147	0.00493441	UTR5	Eip74EF
54	3L	17619126	17619175	50	-	FBgn0000567_3	FBgn0000567	-0.814508	0.00501483	UTR5	Eip74EF
55	3L	17961261	17961410	150	-	FBgn0000568_3	FBgn0000568	-1.10966	4.27e-08	UTR5	Eip75B
56	3L	18059902	18059951	50	-	FBgn0000568_5	FBgn0000568	-0.724563	0.00593683	UTR5	Eip75B
57	3L	18060202	18060251	50	-	FBgn0000568_6	FBgn0000568	-1.20397	0.00357296	UTR5	Eip75B
58	3L	18060499	18060548	50	-	FBgn0000568_7	FBgn0000568	-0.967584	0.00206037	UTR5	Eip75B
59	3L	18061190	18061239	50	-	FBgn0000568_8	FBgn0000568	-0.623189	0.0018602	UTR5	Eip75B
60	3L	12467772	12467821	50	-	FBgn0000625	FBgn0000625	-0.651474	0.00170998	UTR5	eyg
61	2R	13623344	13623393	50	+	FBgn0000633	FBgn0000633	-1.123	0.000144818	UTR5	CG17716
62	2R	13623494	13623543	50	+	FBgn0000633_2	FBgn0000633	-0.601931	0.00432311	UTR5	CG17716
63	X	4203381	4205993	2613	-	FBgn0000635_2	FBgn0000635	-0.854415	2.37e-09	UTR5	Fas2
64	2L	18320452	18320601	150	+	FBgn0000636	FBgn0000636	-0.673615	1.59e-06	UTR5	Fas3
65	2L	18320652	18320701	50	+	FBgn0000636_2	FBgn0000636	-0.512204	0.00113182	UTR5	Fas3
66	3R	28584915	28584964	50	-	FBgn0000659	FBgn0000659	-1.39937	0.000215165	UTR5	fkh
67	X	2035276	2035325	50	-	FBgn0000667_4	FBgn0000667	-0.65678	0.00497424	UTR5	Actn
68	X	2042112	2042161	50	-	FBgn0000667_5	FBgn0000667	-0.536578	0.00522381	UTR5	Actn
69	X	10386310	10386359	50	+	FBgn0000711	FBgn0000711	-0.658595	0.0046415	UTR5	flw
70	X	22854295	22854344	50	-	FBgn0000719_2	FBgn0000719	-1.20984	0.00182577	UTR5	fog
71	2L	3631546	3631595	50	-	FBgn0000721	FBgn0000721	-0.683668	0.00321446	UTR5	for
72	2L	3631646	3631695	50	-	FBgn0000721_2	FBgn0000721	-0.87693	0.00202604	UTR5	for
73	3L	18765516	18765615	100	-	FBgn0001078	FBgn0001078	-0.971861	0.000107507	UTR5	ftz-f1
74	3L	18800360	18800409	50	-	FBgn0001078_2	FBgn0001078	-0.641262	0.000628899	UTR5	ftz-f1
75	3L	18800610	18800659	50	-	FBgn0001078_3	FBgn0001078	-0.609548	0.00399791	UTR5	ftz-f1
76	3L	18800810	18800859	50	-	FBgn0001078_4	FBgn0001078	-0.523378	0.00477372	UTR5	ftz-f1
77	3L	18801010	18801159	150	-	FBgn0001078_5	FBgn0001078	-0.601073	9.04e-08	UTR5	ftz-f1
78	X	12002238	12002287	50	-	FBgn0001083	FBgn0001083	-1.13708	0.00235747	UTR5	fw
79	X	12002338	12002437	100	-	FBgn0001083_2	FBgn0001083	-0.870078	0.000111164	UTR5	fw
80	3L	14274743	14274792	50	+	FBgn0001085	FBgn0001085	-0.673729	0.00236382	UTR5	fz
81	X	13736079	13736128	50	-	FBgn0001087_2	FBgn0001087	-0.637153	0.000617614	UTR5	g
82	3L	6979795	6979994	200	-	FBgn0001104	FBgn0001104	-1.04967	7.16e-13	UTR5	Galphai
83	X	15860948	15860997	50	+	FBgn0001105	FBgn0001105	-0.793952	0.00384376	UTR5	Gbeta13F
84	X	15861198	15861347	150	+	FBgn0001105_2	FBgn0001105	-0.793688	8.26e-07	UTR5	Gbeta13F
85	2R	10444453	10445155	703	+	FBgn0001122	FBgn0001122	-1.16315	0.000566546	UTR5	Galphao
86	2R	10445256	10445305	50	+	FBgn0001122_2	FBgn0001122	-0.833729	0.00446497	UTR5	Galphao
87	3R	8181345	8181394	50	-	FBgn0001138_2	FBgn0001138	-0.939548	0.00166264	UTR5	grn
88	3R	26042164	26042263	100	+	FBgn0001139	FBgn0001139	-0.563935	8.7e-05	UTR5	gro
89	3L	8675909	8675958	50	+	FBgn0001168	FBgn0001168	-0.90937	0.00357532	UTR5	h
90	3L	8676059	8676108	50	+	FBgn0001168_2	FBgn0001168	-0.673603	0.00051679	UTR5	h
91	3R	20622538	20622587	50	+	FBgn0001169	FBgn0001169	-0.743578	0.00309386	UTR5	H
92	3R	10613222	10613321	100	-	FBgn0001235_8	FBgn0001235	-1.06247	3.87e-06	UTR5	hth
93	3R	10613372	10613871	500	-	FBgn0001235_9	FBgn0001235	-1.16888	2.86e-20	UTR5	hth
94	3R	10614072	10614121	50	-	FBgn0001235_10	FBgn0001235	-0.635989	0.00419243	UTR5	hth
95	3R	10639169	10639218	50	-	FBgn0001235_11	FBgn0001235	-0.596816	0.0048318	UTR5	hth
96	3R	10639319	10639368	50	-	FBgn0001235_12	FBgn0001235	-0.950976	0.00278331	UTR5	hth
97	3R	29773149	29773198	50	+	FBgn0001297	FBgn0001297	-0.65576	0.000614933	UTR5	kay
98	3R	29782683	29782732	50	+	FBgn0001297_2	FBgn0001297	-0.517498	0.00429131	UTR5	kay
99	3R	29789671	29789720	50	+	FBgn0001297_3	FBgn0001297	-0.546877	0.00584736	UTR5	kay
100	3R	29789771	29789820	50	+	FBgn0001297_4	FBgn0001297	-0.606136	0.00356496	UTR5	kay
101	2R	16271872	16271921	50	-	FBgn0001308	FBgn0001308	-0.558557	0.0031699	UTR5	Khc
102	3L	540115	540264	150	-	FBgn0001316_4	FBgn0001316	-0.889622	6.05e-07	UTR5	klar
103	3L	20695129	20695178	50	-	FBgn0001320	FBgn0001320	-0.697724	0.00330143	UTR5	kni
104	3R	10125265	10125314	50	-	FBgn0001321	FBgn0001321	-1.09861	0.00375612	UTR5	knk
105	3R	10125465	10125514	50	-	FBgn0001321_2	FBgn0001321	-1.16821	0.000441807	UTR5	knk
106	3L	20619860	20619909	50	-	FBgn0001323_2	FBgn0001323	-0.984499	0.00451498	UTR5	knrl
107	3L	20620160	20620259	100	-	FBgn0001323_3	FBgn0001323	-0.95784	3.34e-05	UTR5	knrl
108	X	2589203	2589252	50	+	FBgn0001404	FBgn0001404	-0.55234	0.000285964	UTR5	egh
109	X	2589303	2589452	150	+	FBgn0001404_2	FBgn0001404	-0.742835	1.18e-08	UTR5	egh
110	X	2592267	2592316	50	+	FBgn0001404_3	FBgn0001404	-0.631272	0.00393668	UTR5	egh
111	X	2596039	2596088	50	+	FBgn0001404_4	FBgn0001404	-0.723919	0.00461074	UTR5	egh
112	X	11373090	11373139	50	+	FBgn0001624	FBgn0001624	-0.641227	0.00257949	UTR5	dlg1
113	X	11373864	11374213	350	+	FBgn0001624_2	FBgn0001624	-0.985672	5.77e-16	UTR5	dlg1
114	X	11390354	11390403	50	+	FBgn0001624_3	FBgn0001624	-0.62024	0.00130808	UTR5	dlg1
115	2L	16168457	16168506	50	+	FBgn0001991	FBgn0001991	-0.77179	0.00146205	UTR5	Ca-alpha1D
116	2L	16169536	16169585	50	+	FBgn0001991_2	FBgn0001991	-1.26369	0.00107475	UTR5	Ca-alpha1D
117	2L	16169636	16169785	150	+	FBgn0001991_3	FBgn0001991	-1.0033	3.21e-07	UTR5	Ca-alpha1D
118	2L	16169886	16170287	402	+	FBgn0001991_4	FBgn0001991	-0.936769	0.000509285	UTR5	Ca-alpha1D
119	2L	16287231	16287280	50	-	FBgn0001994_4	FBgn0001994	-0.687177	0.00065036	UTR5	crp
120	2L	19493636	19493685	50	+	FBgn0002044	FBgn0002044	-0.830348	0.00167983	UTR5	swm
121	3R	7164339	7164507	169	+	FBgn0002306	FBgn0002306	-1.6946	1.44e-06	UTR5	sas
122	3R	31060611	31060660	50	-	FBgn0002413	FBgn0002413	-0.666119	0.00238576	UTR5	dco
123	3R	26021923	26021972	50	+	FBgn0002609	FBgn0002609	-0.916291	0.00419835	UTR5	E(spl)m3-HLH
124	3R	32067992	32068041	50	-	FBgn0002645	FBgn0002645	-0.847298	0.00268124	UTR5	Map205
125	3R	32068292	32068391	100	-	FBgn0002645_2	FBgn0002645	-0.595983	1.18e-05	UTR5	Map205
126	X	11616274	11616323	50	+	FBgn0002723	FBgn0002723	-0.734451	0.000634694	UTR5	Met
127	X	11616374	11616573	200	+	FBgn0002723_2	FBgn0002723	-0.890637	7.71e-08	UTR5	Met
128	X	11616674	11616723	50	+	FBgn0002723_3	FBgn0002723	-0.662057	0.0019896	UTR5	Met
129	3L	14987457	14987506	50	+	FBgn0002778	FBgn0002778	-0.705886	0.00451543	UTR5	mnd
130	3L	14987557	14987606	50	+	FBgn0002778_2	FBgn0002778	-0.63504	0.00158948	UTR5	mnd
131	3L	14987657	14987806	150	+	FBgn0002778_3	FBgn0002778	-0.839751	8.26e-09	UTR5	mnd
132	X	15857574	15857623	50	-	FBgn0002914	FBgn0002914	-0.627842	0.00579774	UTR5	Myb
133	2L	9450159	9450208	50	+	FBgn0002973	FBgn0002973	-0.559616	0.00327344	UTR5	numb
134	3R	19659898	19659997	100	+	FBgn0003011	FBgn0003011	-0.833599	1.87e-05	UTR5	ort
135	2L	14688691	14688740	50	-	FBgn0003016_3	FBgn0003016	-1.06224	0.000423303	UTR5	osp
136	2L	14688991	14689040	50	-	FBgn0003016_4	FBgn0003016	-0.693147	0.00596005	UTR5	osp
137	2L	14689141	14689190	50	-	FBgn0003016_5	FBgn0003016	-0.929111	0.000572315	UTR5	osp
138	3L	7911655	7911704	50	-	FBgn0003041	FBgn0003041	-0.81093	0.00104393	UTR5	pbl
139	2R	18536817	18536916	100	+	FBgn0003067	FBgn0003067	-0.554729	7.17e-05	UTR5	Pepck1
140	2R	16925728	16926577	850	+	FBgn0003091	FBgn0003091	-0.732842	1.39e-11	UTR5	Pkc53E
141	3R	16026629	16026678	50	+	FBgn0003117	FBgn0003117	-1.7148	0.00020668	UTR5	pnr
142	3R	23294793	23294842	50	-	FBgn0003118_3	FBgn0003118	-0.771109	0.00471057	UTR5	pnt
143	3R	23294893	23294942	50	-	FBgn0003118_4	FBgn0003118	-0.936093	0.0031801	UTR5	pnt
144	X	2349595	2349861	267	-	FBgn0003159	FBgn0003159	-0.732368	2.82e-05	UTR5	CG2841
145	X	2366107	2366156	50	-	FBgn0003159_2	FBgn0003159	-0.864997	0.0024402	UTR5	CG2841
146	3R	9157388	9157437	50	-	FBgn0003165_3	FBgn0003165	-0.829484	0.000457146	UTR5	pum
147	3R	9157588	9157637	50	-	FBgn0003165_4	FBgn0003165	-0.955511	0.00175237	UTR5	pum
148	3R	9157688	9157737	50	-	FBgn0003165_5	FBgn0003165	-0.81831	0.00585333	UTR5	pum
149	3R	9157888	9157937	50	-	FBgn0003165_6	FBgn0003165	-0.650588	0.00246428	UTR5	pum
150	3R	9234099	9234148	50	-	FBgn0003165_7	FBgn0003165	-0.559616	0.00545303	UTR5	pum
151	3R	9234449	9234548	100	-	FBgn0003165_8	FBgn0003165	-1.4816	0.000310395	UTR5	pum
152	3R	9234599	9236843	2245	-	FBgn0003165_9	FBgn0003165	-1.70475	7.97e-05	UTR5	pum
153	2R	22513479	22513528	50	-	FBgn0003175_2	FBgn0003175	-0.7404	0.00565986	UTR5	px
154	2R	22513729	22513778	50	-	FBgn0003175_3	FBgn0003175	-0.730888	0.00349225	UTR5	px
155	2R	22543514	22543563	50	-	FBgn0003175_4	FBgn0003175	-0.889857	0.00244765	UTR5	px
156	2R	22560960	22561009	50	-	FBgn0003175_5	FBgn0003175	-0.81575	0.00443389	UTR5	px
157	2L	8735324	8735373	50	-	FBgn0003209	FBgn0003209	-0.847298	0.00185028	UTR5	raw
158	2L	8740511	8740560	50	-	FBgn0003209_2	FBgn0003209	-0.53754	0.00105668	UTR5	raw
159	2L	13993662	13993761	100	-	FBgn0003255	FBgn0003255	-1.22995	6.23e-05	UTR5	rk
160	X	14825818	14825867	50	-	FBgn0003301_4	FBgn0003301	-0.665748	0.00538687	UTR5	rut
161	2L	1077316	1077365	50	-	FBgn0003310_5	FBgn0003310	-0.772443	0.000452116	UTR5	S
162	2L	1077416	1077565	150	-	FBgn0003310_6	FBgn0003310	-0.815588	3.2e-07	UTR5	S
163	2L	1077616	1077765	150	-	FBgn0003310_7	FBgn0003310	-0.89415	1.92e-09	UTR5	S
164	X	10846693	10846742	50	-	FBgn0003321	FBgn0003321	-0.610455	0.00289239	UTR5	sbr
165	X	15805699	15805748	50	+	FBgn0003345	FBgn0003345	-0.777514	0.000647002	UTR5	sd
166	X	15805849	15805898	50	+	FBgn0003345_2	FBgn0003345	-0.873731	0.000419555	UTR5	sd
167	X	15813843	15813892	50	+	FBgn0003345_3	FBgn0003345	-0.861139	0.00130539	UTR5	sd
168	X	2634052	2634151	100	+	FBgn0003371	FBgn0003371	-0.840783	2.55e-05	UTR5	sgg
169	X	2641274	2641601	328	+	FBgn0003371_2	FBgn0003371	-1.25768	3.36e-06	UTR5	sgg
170	X	2641652	2641751	100	+	FBgn0003371_3	FBgn0003371	-0.521067	2.05e-05	UTR5	sgg
171	X	2643112	2643161	50	+	FBgn0003371_4	FBgn0003371	-0.607989	0.00208251	UTR5	sgg
172	X	2643212	2643261	50	+	FBgn0003371_5	FBgn0003371	-0.841567	0.00246446	UTR5	sgg
173	X	2646816	2646865	50	+	FBgn0003371_6	FBgn0003371	-1.22378	0.00477946	UTR5	sgg
174	X	2659206	2659255	50	+	FBgn0003371_7	FBgn0003371	-0.825075	0.00309168	UTR5	sgg
175	X	17962178	17962227	50	-	FBgn0003380_26	FBgn0003380	-0.847298	0.00418946	UTR5	Sh
176	X	17966374	17966473	100	-	FBgn0003380_27	FBgn0003380	-1.25276	1.47e-05	UTR5	Sh
177	X	17966574	17966623	50	-	FBgn0003380_28	FBgn0003380	-0.895013	0.00148111	UTR5	Sh
178	X	17966674	17966723	50	-	FBgn0003380_29	FBgn0003380	-1.06784	0.0019976	UTR5	Sh
179	X	17966824	17966873	50	-	FBgn0003380_30	FBgn0003380	-0.976722	0.000948279	UTR5	Sh
180	X	18039569	18039618	50	-	FBgn0003380_31	FBgn0003380	-0.81575	0.000591527	UTR5	Sh
181	X	18039869	18039918	50	-	FBgn0003380_32	FBgn0003380	-0.757226	0.00608864	UTR5	Sh
182	X	18059820	18059869	50	-	FBgn0003380_33	FBgn0003380	-0.73861	0.00200024	UTR5	Sh
183	2R	21056598	21056647	50	-	FBgn0003391	FBgn0003391	-0.751134	0.00114945	UTR5	shg
184	2R	21056698	21056747	50	-	FBgn0003391_2	FBgn0003391	-0.595065	0.00192506	UTR5	shg
185	2R	21056848	21056897	50	-	FBgn0003391_3	FBgn0003391	-0.625706	0.00077222	UTR5	shg
186	2R	21056948	21056997	50	-	FBgn0003391_4	FBgn0003391	-0.649975	0.00192154	UTR5	shg
187	X	15892299	15892348	50	+	FBgn0003392	FBgn0003392	-0.552711	0.000153342	UTR5	shi
188	X	15892399	15892448	50	+	FBgn0003392_2	FBgn0003392	-0.590868	0.00101008	UTR5	shi
189	3L	16854001	16854100	100	+	FBgn0003410	FBgn0003410	-1.12459	4.2e-06	UTR5	sina
190	3L	16854151	16854200	50	+	FBgn0003410_2	FBgn0003410	-0.693147	0.00223556	UTR5	sina
191	3L	21025031	21025080	50	-	FBgn0003415_9	FBgn0003415	-1.0438	0.00408696	UTR5	skd
192	3L	21025131	21025280	150	-	FBgn0003415_10	FBgn0003415	-0.962276	1.1e-07	UTR5	skd
193	3L	21025331	21025380	50	-	FBgn0003415_11	FBgn0003415	-1.13664	0.000160072	UTR5	skd
194	3L	21025481	21026161	681	-	FBgn0003415_12	FBgn0003415	-0.842042	3.74e-05	UTR5	skd
195	3R	24662541	24664390	1850	+	FBgn0003429	FBgn0003429	-0.589987	0.000212156	UTR5	slo
196	3R	24664441	24664540	100	+	FBgn0003429_2	FBgn0003429	-0.631147	0.000101758	UTR5	slo
197	2R	19628829	19628878	50	-	FBgn0003435_10	FBgn0003435	-0.557077	0.00141385	UTR5	sm
198	2R	19629029	19630260	1232	-	FBgn0003435_11	FBgn0003435	-0.727049	1.12e-05	UTR5	sm
199	X	7970004	7970053	50	+	FBgn0003447	FBgn0003447	-0.547341	0.000141501	UTR5	sn
200	X	7970154	7970303	150	+	FBgn0003447_2	FBgn0003447	-0.591121	1.03e-08	UTR5	sn
201	2R	7419900	7419949	50	+	FBgn0003460	FBgn0003460	-0.674219	0.00292459	UTR5	so
202	X	15626017	15626266	250	-	FBgn0003463_4	FBgn0003463	-1.48904	4.43e-13	UTR5	sog
203	X	15626367	15626416	50	-	FBgn0003463_5	FBgn0003463	-0.624154	0.00485205	UTR5	sog
204	X	15626467	15626516	50	-	FBgn0003463_6	FBgn0003463	-1.04732	0.000702621	UTR5	sog
205	2L	20311269	20311318	50	+	FBgn0003475	FBgn0003475	-0.581673	0.000216286	UTR5	spir
206	2L	20311369	20311418	50	+	FBgn0003475_2	FBgn0003475	-0.759397	0.000891527	UTR5	spir
207	2L	20311469	20311518	50	+	FBgn0003475_3	FBgn0003475	-0.594243	0.000926913	UTR5	spir
208	2L	20311669	20311768	100	+	FBgn0003475_4	FBgn0003475	-0.800273	6.61e-07	UTR5	spir
209	3R	27069871	27069920	50	-	FBgn0003495_2	FBgn0003495	-0.514755	0.00137432	UTR5	spz
210	3R	18122275	18122324	50	+	FBgn0003499	FBgn0003499	-0.79493	0.00237748	UTR5	sr
211	2L	8277570	8277619	50	-	FBgn0003502	FBgn0003502	-0.591856	0.0034855	UTR5	Btk29A
212	X	7967987	7968036	50	-	FBgn0003656	FBgn0003656	-0.53929	0.00120546	UTR5	sws
213	2R	21687443	21687492	50	-	FBgn0003687	FBgn0003687	-0.834798	0.00601374	UTR5	Tbp
214	2L	5237130	5237229	100	-	FBgn0003716	FBgn0003716	-1.04455	9.07e-06	UTR5	tkv
215	2L	5237280	5237329	50	-	FBgn0003716_2	FBgn0003716	-0.683485	0.00512754	UTR5	tkv
216	3R	15291309	15291358	50	+	FBgn0003721_2	FBgn0003721	-0.500898	0.00261842	UTR5	Tm1
217	2R	21522520	21522619	100	+	FBgn0003731	FBgn0003731	-0.955511	0.000247909	UTR5	Egfr
218	2R	21522670	21522769	100	+	FBgn0003731_2	FBgn0003731	-0.602341	6.41e-05	UTR5	Egfr
219	2R	21547220	21547269	50	+	FBgn0003731_3	FBgn0003731	-1.09861	0.00205039	UTR5	Egfr
220	2R	21547370	21547419	50	+	FBgn0003731_4	FBgn0003731	-1.44692	0.000483098	UTR5	Egfr
221	3R	14279487	14279536	50	-	FBgn0003862_2	FBgn0003862	-0.587787	0.00129894	UTR5	trx
222	3R	14286454	14286503	50	-	FBgn0003862_3	FBgn0003862	-1.17164	0.000869504	UTR5	trx
223	3R	31725043	31725092	50	+	FBgn0003870	FBgn0003870	-0.621174	0.00593498	UTR5	ttk
224	3R	31725293	31725840	548	+	FBgn0003870_2	FBgn0003870	-0.81575	0.000215474	UTR5	ttk
225	2L	523962	524011	50	+	FBgn0003963	FBgn0003963	-1.09861	0.000592789	UTR5	ush
226	3L	5845065	5845114	50	-	FBgn0003984	FBgn0003984	-1.09861	0.00288703	UTR5	vn
227	3L	5845615	5845664	50	-	FBgn0003984_2	FBgn0003984	-0.87855	0.00219481	UTR5	vn
228	3L	18185192	18185241	50	-	FBgn0003997_2	FBgn0003997	-0.625938	0.00464737	UTR5	hid
229	3L	18185292	18185541	250	-	FBgn0003997_3	FBgn0003997	-1.19024	2.9e-15	UTR5	hid
230	3R	13434485	13434534	50	-	FBgn0004049	FBgn0004049	-0.847298	0.00226633	UTR5	yrt
231	3R	13434835	13434884	50	-	FBgn0004049_2	FBgn0004049	-0.922722	0.00352409	UTR5	yrt
232	X	8650482	8650581	100	-	FBgn0004102_3	FBgn0004102	-0.565917	4.5e-05	UTR5	oc
233	3L	3336910	3337110	201	+	FBgn0004167	FBgn0004167	-0.598369	0.00015637	UTR5	kst
234	2R	19067205	19067254	50	+	FBgn0004168	FBgn0004168	-0.51531	0.0040145	UTR5	5-HT1A
235	2R	19067305	19067404	100	+	FBgn0004168_2	FBgn0004168	-0.682056	1.49e-05	UTR5	5-HT1A
236	2R	19067505	19089867	22363	+	FBgn0004168_3	FBgn0004168	-0.60956	0.00372562	UTR5	5-HT1A
237	2R	19090018	19090067	50	+	FBgn0004168_4	FBgn0004168	-0.693147	0.0036404	UTR5	5-HT1A
238	X	7608628	7608677	50	+	FBgn0004198	FBgn0004198	-0.634307	0.00371584	UTR5	ct
239	X	7608778	7608927	150	+	FBgn0004198_2	FBgn0004198	-1.26224	1.67e-06	UTR5	ct
240	X	7609028	7609127	100	+	FBgn0004198_3	FBgn0004198	-1.22378	0.00010974	UTR5	ct
241	X	7609228	7609277	50	+	FBgn0004198_4	FBgn0004198	-0.897059	0.00308457	UTR5	ct
242	X	7609328	7609377	50	+	FBgn0004198_5	FBgn0004198	-0.77723	0.000703151	UTR5	ct
243	3L	9177282	9177481	200	-	FBgn0004244_13	FBgn0004244	-0.834374	8.93e-10	UTR5	Rdl
244	3L	9177532	9177631	100	-	FBgn0004244_14	FBgn0004244	-0.6583	1.12e-05	UTR5	Rdl
245	3L	9177882	9178231	350	-	FBgn0004244_15	FBgn0004244	-0.844187	9.61e-15	UTR5	Rdl
246	3R	26881984	26882033	50	+	FBgn0004359	FBgn0004359	-0.672443	0.00200145	UTR5	T48
247	2R	20111611	20111660	50	+	FBgn0004364	FBgn0004364	-0.757686	0.000601708	UTR5	18w
248	X	4939178	4939227	50	+	FBgn0004368	FBgn0004368	-0.509726	0.00196001	UTR5	Ptp4E
249	3R	29377846	29383126	5281	+	FBgn0004369	FBgn0004369	-1.28243	5.17e-16	UTR5	Ptp99A
250	3R	29383177	29383276	100	+	FBgn0004369_2	FBgn0004369	-0.721056	2.79e-05	UTR5	Ptp99A
251	3R	29461870	29461969	100	+	FBgn0004369_3	FBgn0004369	-0.936377	6.8e-07	UTR5	Ptp99A
252	X	11622115	11622164	50	+	FBgn0004370	FBgn0004370	-1.13498	0.00022104	UTR5	Ptp10D
253	X	11623960	11624059	100	+	FBgn0004370_2	FBgn0004370	-0.757467	1.36e-05	UTR5	Ptp10D
254	3R	27558696	27558745	50	-	FBgn0004387	FBgn0004387	-0.561867	0.00219098	UTR5	Klp98A
255	3R	27558996	27559045	50	-	FBgn0004387_2	FBgn0004387	-0.693147	0.00202142	UTR5	Klp98A
256	3L	15535695	15535744	50	+	FBgn0004396	FBgn0004396	-1.20984	0.00147697	UTR5	CrebA
257	3L	15535945	15536094	150	+	FBgn0004396_2	FBgn0004396	-0.881457	4.64e-08	UTR5	CrebA
258	2R	12613572	12613921	350	+	FBgn0004435	FBgn0004435	-1.0376	1.15e-13	UTR5	Galphaq
259	3L	22407664	22407713	50	-	FBgn0004449_2	FBgn0004449	-0.53811	0.0049716	UTR5	Ten-m
260	3R	25472659	25472758	100	-	FBgn0004509_5	FBgn0004509	-0.907557	7.88e-05	UTR5	Fur1
261	2L	3836890	3836939	50	+	FBgn0004567	FBgn0004567	-0.623873	0.00114072	UTR5	slp2
262	3R	31016676	31016725	50	-	FBgn0004573	FBgn0004573	-1.38629	0.000679598	UTR5	5-HT7
263	3R	11328730	11328779	50	+	FBgn0004595	FBgn0004595	-0.503814	0.00359158	UTR5	pros
264	3R	11329530	11329579	50	+	FBgn0004595_2	FBgn0004595	-1.09861	0.00399807	UTR5	pros
265	3R	11371423	11371472	50	+	FBgn0004595_3	FBgn0004595	-0.693147	0.00251171	UTR5	pros
266	4	503953	504002	50	+	FBgn0004607	FBgn0004607	-2.06142	0.000467308	UTR5	zfh2
267	3R	18372589	18372638	50	-	FBgn0004618	FBgn0004618	-0.93827	0.00182342	UTR5	gl
268	3L	6624182	6624381	200	+	FBgn0004619	FBgn0004619	-1.11923	7.96e-08	UTR5	GluRIA
269	3L	6624432	6624481	50	+	FBgn0004619_2	FBgn0004619	-0.646627	0.00538417	UTR5	GluRIA
270	3L	1861327	1861426	100	-	FBgn0004636_7	FBgn0004636	-1.01678	3.31e-06	UTR5	Rap1
271	2R	13501895	13501944	50	-	FBgn0004638	FBgn0004638	-0.502195	0.00108809	UTR5	drk
272	X	6977798	6980895	3098	-	FBgn0004646	FBgn0004646	-0.522444	0.00505928	UTR5	ogre
273	X	6981240	6981289	50	-	FBgn0004646_2	FBgn0004646	-0.551419	0.000387433	UTR5	ogre
274	X	6981540	6981589	50	-	FBgn0004646_3	FBgn0004646	-0.828489	0.00305236	UTR5	ogre
275	X	2158434	2158483	50	-	FBgn0004655_2	FBgn0004655	-0.676887	0.00124452	UTR5	wapl
276	X	8056056	8056105	50	-	FBgn0004656_10	FBgn0004656	-0.559616	0.00563838	UTR5	fs(1)h
277	X	8060030	8060079	50	-	FBgn0004656_11	FBgn0004656	-1.07329	0.0037494	UTR5	fs(1)h
278	2R	23632860	23632959	100	+	FBgn0004795	FBgn0004795	-0.664976	0.00013745	UTR5	retn
279	2L	15039838	15039887	50	+	FBgn0004837	FBgn0004837	-0.768238	0.00468104	UTR5	Su(H)
280	2L	14408750	14408799	50	-	FBgn0004858	FBgn0004858	-0.783744	0.00165846	UTR5	elB
281	4	56192	56241	50	-	FBgn0004859	FBgn0004859	-0.819441	0.00548098	UTR5	ci
282	3R	21500136	21500185	50	+	FBgn0004863	FBgn0004863	-0.708185	0.0044445	UTR5	C15
283	3L	21240701	21240750	50	+	FBgn0004865	FBgn0004865	-0.551177	0.00435117	UTR5	Eip78C
284	2L	9494677	9494726	50	-	FBgn0004868	FBgn0004868	-0.569533	0.000776981	UTR5	Gdi
285	3L	3829055	3829104	50	+	FBgn0004875	FBgn0004875	-0.61123	0.00251164	UTR5	enc
286	3R	19093921	19094120	200	-	FBgn0004876	FBgn0004876	-0.61796	1.88e-10	UTR5	cdi
287	3L	3984046	3984095	50	+	FBgn0004880	FBgn0004880	-0.735111	0.00370573	UTR5	scrt
288	3L	3984496	3984545	50	+	FBgn0004880_2	FBgn0004880	-0.822359	0.00194751	UTR5	scrt
289	3R	10133431	10133580	150	-	FBgn0004889_2	FBgn0004889	-0.916291	1.12e-06	UTR5	tws
290	2L	3771800	3771849	50	+	FBgn0004893	FBgn0004893	-0.937344	0.000447284	UTR5	bowl
291	2L	3772550	3772649	100	+	FBgn0004893_2	FBgn0004893	-1.05098	5.04e-05	UTR5	bowl
292	3L	3924333	3924382	50	-	FBgn0004910	FBgn0004910	-0.79252	0.00576392	UTR5	Eip63F-1
293	3L	3925571	3929015	3445	-	FBgn0004910_2	FBgn0004910	-0.661059	0.0022072	UTR5	Eip63F-1
294	2L	8699162	8699211	50	-	FBgn0004914	FBgn0004914	-0.758662	0.000448026	UTR5	Hnf4
295	2L	8708562	8708611	50	-	FBgn0004914_2	FBgn0004914	-0.830348	0.00232831	UTR5	Hnf4
296	2L	8708662	8708911	250	-	FBgn0004914_3	FBgn0004914	-1.08463	1.11e-09	UTR5	Hnf4
297	2L	8709312	8709361	50	-	FBgn0004914_4	FBgn0004914	-0.586604	0.00287645	UTR5	Hnf4
298	X	15319629	15319678	50	+	FBgn0004924	FBgn0004924	-0.543615	0.00495292	UTR5	Top1
299	3L	19598506	19598555	50	-	FBgn0005386	FBgn0005386	-0.77319	0.00416038	UTR5	ash1
300	X	279419	279468	50	-	FBgn0005427	FBgn0005427	-0.709496	0.001156	UTR5	ewg
301	3L	16052839	16052888	50	+	FBgn0005536	FBgn0005536	-1.01592	0.000742215	UTR5	Mbs
302	3L	16053039	16053138	100	+	FBgn0005536_2	FBgn0005536	-0.583036	7.06e-06	UTR5	Mbs
303	2R	23979151	23979200	50	+	FBgn0005612	FBgn0005612	-0.515633	0.000527173	UTR5	Sox14
304	2R	23979651	23979750	100	+	FBgn0005612_2	FBgn0005612	-0.64392	9.05e-07	UTR5	Sox14
305	2R	23979851	23979900	50	+	FBgn0005612_3	FBgn0005612	-0.661508	0.000668387	UTR5	Sox14
306	2R	22700439	22700488	50	-	FBgn0005631	FBgn0005631	-1.0033	0.000978416	UTR5	robo1
307	3L	3515901	3516000	100	+	FBgn0005640	FBgn0005640	-0.680877	5.27e-06	UTR5	Eip63E
308	3L	3516051	3516150	100	+	FBgn0005640_2	FBgn0005640	-1.32493	1.61e-06	UTR5	Eip63E
309	3L	3545907	3545956	50	+	FBgn0005640_3	FBgn0005640	-0.505376	0.00121921	UTR5	Eip63E
310	3R	27736638	27736687	50	+	FBgn0005659	FBgn0005659	-0.608693	0.00075281	UTR5	Ets98B
311	3R	27736738	27736887	150	+	FBgn0005659_2	FBgn0005659	-1.00585	1.77e-08	UTR5	Ets98B
312	2L	16484770	16485448	679	-	FBgn0005677	FBgn0005677	-0.683668	0.00531285	UTR5	dac
313	2L	14490959	14491008	50	+	FBgn0005771	FBgn0005771	-0.651474	0.0036343	UTR5	noc
314	3L	4975917	4975966	50	-	FBgn0005775_3	FBgn0005775	-0.514416	0.00192084	UTR5	Con
315	3L	5078634	5078683	50	-	FBgn0005775_4	FBgn0005775	-0.936093	0.00186108	UTR5	Con
316	3R	5517167	5517216	50	+	FBgn0010051	FBgn0010051	-0.838329	0.00476572	UTR5	Itpr
317	3R	30278032	30278081	50	+	FBgn0010113	FBgn0010113	-0.71295	0.00603368	UTR5	hdc
318	3R	30278282	30278331	50	+	FBgn0010113_2	FBgn0010113	-1.00764	0.00113728	UTR5	hdc
319	3R	5086323	5086372	50	-	FBgn0010313_3	FBgn0010313	-0.689352	0.000723803	UTR5	corto
320	3R	5086423	5086472	50	-	FBgn0010313_4	FBgn0010313	-0.570545	0.00374901	UTR5	corto
321	2R	19229522	19229571	50	+	FBgn0010434	FBgn0010434	-0.541968	0.00501125	UTR5	cora
322	3L	13114521	13114570	50	+	FBgn0010452	FBgn0010452	-1.21194	0.000519623	UTR5	trn
323	3L	13114671	13114720	50	+	FBgn0010452_2	FBgn0010452	-0.693147	0.00431899	UTR5	trn
324	2R	6740473	6740572	100	-	FBgn0010482_7	FBgn0010482	-0.715288	3.22e-05	UTR5	l(2)01289
325	2R	7476263	7476312	50	-	FBgn0010548	FBgn0010548	-0.516216	0.00559696	UTR5	Aldh-III
326	2R	7476663	7476712	50	-	FBgn0010548_2	FBgn0010548	-0.635989	0.00316186	UTR5	Aldh-III
327	3R	19164511	19164560	50	+	FBgn0010768	FBgn0010768	-1.13943	0.00173537	UTR5	sqz
328	3L	8449972	8450021	50	+	FBgn0010825	FBgn0010825	-0.616076	0.000173605	UTR5	Gug
329	3L	8450122	8450271	150	+	FBgn0010825_2	FBgn0010825	-0.650222	1.14e-08	UTR5	Gug
330	3L	8450372	8450661	290	+	FBgn0010825_3	FBgn0010825	-0.642682	4.26e-05	UTR5	Gug
331	3L	2541239	2541288	50	-	FBgn0010905_3	FBgn0010905	-0.705886	0.00304459	UTR5	Spn
332	2L	20758394	20758443	50	+	FBgn0011202	FBgn0011202	-0.632523	0.00317767	UTR5	dia
333	3R	31933731	31933830	100	-	FBgn0011224_3	FBgn0011224	-1.30646	3.27e-07	UTR5	heph
334	3R	31933881	31935703	1823	-	FBgn0011224_4	FBgn0011224	-0.834798	0.000215319	UTR5	heph
335	3R	31937168	31937217	50	-	FBgn0011224_5	FBgn0011224	-0.722706	0.00167527	UTR5	heph
336	3R	31985701	31985750	50	-	FBgn0011224_6	FBgn0011224	-0.629431	0.00582407	UTR5	heph
337	3R	32014871	32014920	50	-	FBgn0011224_7	FBgn0011224	-1.176	0.000781194	UTR5	heph
338	3R	24263378	24263427	50	-	FBgn0011225	FBgn0011225	-0.538997	0.00531615	UTR5	jar
339	2R	23870323	23870372	50	+	FBgn0011236	FBgn0011236	-0.518298	0.00615157	UTR5	ken
340	2R	23870523	23870572	50	+	FBgn0011236_2	FBgn0011236	-0.559616	0.00364077	UTR5	ken
341	2L	8543647	8543696	50	+	FBgn0011259	FBgn0011259	-0.998529	0.00223631	UTR5	Sema1a
342	2L	8544925	8544974	50	+	FBgn0011259_2	FBgn0011259	-1.20896	0.000249856	UTR5	Sema1a
343	2L	8545075	8545174	100	+	FBgn0011259_3	FBgn0011259	-0.767255	8.5e-05	UTR5	Sema1a
344	2L	8564030	8564079	50	+	FBgn0011259_4	FBgn0011259	-0.781254	0.00378153	UTR5	Sema1a
345	2R	16500378	16500427	50	+	FBgn0011260	FBgn0011260	-0.562785	0.0050044	UTR5	Sema2a
346	2R	16500478	16500527	50	+	FBgn0011260_2	FBgn0011260	-0.903443	0.00184398	UTR5	Sema2a
347	3R	18196615	18196814	200	-	FBgn0011481_5	FBgn0011481	-0.737599	3.3e-08	UTR5	Ssdp
348	3R	18196965	18197064	100	-	FBgn0011481_6	FBgn0011481	-0.669617	2.43e-06	UTR5	Ssdp
349	3R	18199296	18199345	50	-	FBgn0011481_7	FBgn0011481	-0.518284	0.000531227	UTR5	Ssdp
350	3R	18199396	18199445	50	-	FBgn0011481_8	FBgn0011481	-0.687177	0.000851	UTR5	Ssdp
351	3R	18199496	18199545	50	-	FBgn0011481_9	FBgn0011481	-0.608554	0.00194405	UTR5	Ssdp
352	3L	20949413	20949462	50	-	FBgn0011591_2	FBgn0011591	-0.560234	9.84e-05	UTR5	fng
353	2L	3152454	3152503	50	-	FBgn0011648_2	FBgn0011648	-0.814292	0.000463769	UTR5	Mad
354	2L	3159544	3159593	50	-	FBgn0011648_3	FBgn0011648	-0.799165	0.000616821	UTR5	Mad
355	2R	9958259	9958358	100	-	FBgn0011656	FBgn0011656	-0.646	7.74e-05	UTR5	Mef2
356	3R	25516268	25516317	50	+	FBgn0011666	FBgn0011666	-1.30495	0.00208014	UTR5	msi
357	3R	25519329	25519378	50	+	FBgn0011666_2	FBgn0011666	-0.654926	0.00536776	UTR5	msi
358	2L	10837362	10837411	50	-	FBgn0011676_3	FBgn0011676	-0.879733	0.000701441	UTR5	Nos
359	3R	30800596	30800645	50	-	FBgn0011739_2	FBgn0011739	-0.576043	0.000576756	UTR5	wts
360	3R	30800796	30800845	50	-	FBgn0011739_3	FBgn0011739	-0.525847	0.00239208	UTR5	wts
361	3R	30806420	30806469	50	-	FBgn0011739_4	FBgn0011739	-0.562911	0.00110554	UTR5	wts
362	2R	9069162	9069211	50	+	FBgn0011746	FBgn0011746	-0.575364	0.00106229	UTR5	ana
363	X	17397578	17397627	50	+	FBgn0011758	FBgn0011758	-0.714966	0.00157345	UTR5	B-H1
364	3R	21632200	21632249	50	-	FBgn0011766_5	FBgn0011766	-0.617544	0.00340529	UTR5	E2f1
365	3R	21632500	21632599	100	-	FBgn0011766_6	FBgn0011766	-0.796944	1.15e-05	UTR5	E2f1
366	3L	7979396	7979495	100	+	FBgn0011817	FBgn0011817	-0.619039	3.7e-05	UTR5	nmo
367	X	16559917	16559966	50	-	FBgn0011826_2	FBgn0011826	-0.598214	0.000490816	UTR5	Pp2B-14D
368	3L	21279794	21279893	100	-	FBgn0012034	FBgn0012034	-0.575364	1.93e-05	UTR5	AcCoAS
369	3R	9640622	9640671	50	+	FBgn0012344	FBgn0012344	-0.566853	0.00350284	UTR5	Dh44
370	3L	14757837	14757886	50	-	FBgn0013263	FBgn0013263	-0.85745	0.00326513	UTR5	Trl
371	2R	22317812	22317861	50	+	FBgn0013272	FBgn0013272	-0.747214	0.00452765	UTR5	Gp150
372	3R	11956445	11956494	50	-	FBgn0013275	FBgn0013275	-0.637577	0.00501372	UTR5	Hsp70Aa
373	3R	24104514	24104563	50	-	FBgn0013343_3	FBgn0013343	-0.556917	0.00205601	UTR5	Syx1A
374	3R	24104764	24104813	50	-	FBgn0013343_4	FBgn0013343	-0.57651	0.00385239	UTR5	Syx1A
375	3R	24105314	24105363	50	-	FBgn0013343_5	FBgn0013343	-0.610418	0.00482145	UTR5	Syx1A
376	3R	24105514	24105563	50	-	FBgn0013343_6	FBgn0013343	-0.527987	0.000860187	UTR5	Syx1A
377	2L	16050065	16050114	50	+	FBgn0013433	FBgn0013433	-0.515813	0.000444567	UTR5	beat-Ia
378	2R	15155737	15155786	50	+	FBgn0013467	FBgn0013467	-0.678548	0.00102137	UTR5	igl
379	3R	5335833	5335882	50	-	FBgn0013576_7	FBgn0013576	-0.86177	0.000333551	UTR5	mtd
380	3R	5336083	5336182	100	-	FBgn0013576_8	FBgn0013576	-0.900787	8.48e-05	UTR5	mtd
381	3R	5336233	5336282	50	-	FBgn0013576_9	FBgn0013576	-0.540333	0.00268565	UTR5	mtd
382	3R	5336383	5336482	100	-	FBgn0013576_10	FBgn0013576	-0.76262	5.71e-06	UTR5	mtd
383	3R	5336583	5336632	50	-	FBgn0013576_11	FBgn0013576	-0.566477	0.00570205	UTR5	mtd
384	3R	5349765	5349864	100	-	FBgn0013576_12	FBgn0013576	-0.614585	2.3e-05	UTR5	mtd
385	3L	14191120	14191169	50	+	FBgn0013718	FBgn0013718	-0.7404	0.00592965	UTR5	nuf
386	3L	14207427	14207476	50	+	FBgn0013718_2	FBgn0013718	-0.936093	0.00207569	UTR5	nuf
387	3L	14207527	14207576	50	+	FBgn0013718_3	FBgn0013718	-0.924949	0.00189243	UTR5	nuf
388	3L	14221467	14225746	4280	+	FBgn0013718_4	FBgn0013718	-1.14046	5.17e-15	UTR5	nuf
389	2R	13908346	13910816	2471	-	FBgn0013733_2	FBgn0013733	-0.807558	0.00296863	UTR5	shot
390	2R	13922116	13922165	50	-	FBgn0013733_3	FBgn0013733	-0.769687	0.00595984	UTR5	shot
391	3R	21804895	21804944	50	-	FBgn0013759_5	FBgn0013759	-0.745665	3.56e-05	UTR5	CASK
392	3R	21804995	21807617	2623	-	FBgn0013759_6	FBgn0013759	-1.16315	4.76e-09	UTR5	CASK
393	3R	21820866	21820915	50	-	FBgn0013759_7	FBgn0013759	-0.605408	0.000137717	UTR5	CASK
394	2R	13449003	13449102	100	-	FBgn0013765_2	FBgn0013765	-0.844547	7.16e-07	UTR5	cnn
395	2R	13449153	13449202	50	-	FBgn0013765_3	FBgn0013765	-0.679417	0.00303317	UTR5	cnn
396	3L	19818224	19818273	50	+	FBgn0013799	FBgn0013799	-0.910021	8.75e-05	UTR5	Deaf1
397	3L	19818324	19818373	50	+	FBgn0013799_2	FBgn0013799	-0.662185	0.00382117	UTR5	Deaf1
398	3R	31134642	31137424	2783	+	FBgn0013973	FBgn0013973	-0.616004	0.000109314	UTR5	Gycbeta100B
399	3R	20978333	20978532	200	+	FBgn0013995	FBgn0013995	-0.980829	1.61e-09	UTR5	Calx
400	3R	20978583	20978632	50	+	FBgn0013995_2	FBgn0013995	-0.774825	0.00147769	UTR5	Calx
401	3L	7434691	7434890	200	-	FBgn0014011_3	FBgn0014011	-0.758286	6.32e-09	UTR5	Rac2
402	3L	19897219	19897326	108	-	FBgn0014037_5	FBgn0014037	-0.791003	0.000111523	UTR5	Su(Tpl)
403	3L	4531896	4531995	100	-	FBgn0014073_2	FBgn0014073	-0.94585	5.85e-05	UTR5	Tie
404	3R	19836568	19836617	50	-	FBgn0014135	FBgn0014135	-0.675448	0.00303078	UTR5	bnl
405	3R	19836668	19836717	50	-	FBgn0014135_2	FBgn0014135	-0.736319	0.00407258	UTR5	bnl
406	3L	12694039	12694088	50	+	FBgn0014343	FBgn0014343	-0.563768	0.00100552	UTR5	mirr
407	3L	3416823	3416872	50	-	FBgn0014388_5	FBgn0014388	-0.826679	0.00417546	UTR5	sty
408	3L	3417473	3417572	100	-	FBgn0014388_6	FBgn0014388	-1.04769	3.96e-05	UTR5	sty
409	2R	16867565	16867614	50	-	FBgn0014870	FBgn0014870	-0.665597	0.00107553	UTR5	Psi
410	3L	9401300	9401349	50	-	FBgn0015218	FBgn0015218	-0.571786	0.000897715	UTR5	eIF4E1
411	3L	9401750	9401799	50	-	FBgn0015218_2	FBgn0015218	-0.926762	0.00306687	UTR5	eIF4E1
412	3R	21856017	21856116	100	-	FBgn0015229_3	FBgn0015229	-0.608693	2.6e-05	UTR5	glec
413	3L	11789664	11789713	50	-	FBgn0015278	FBgn0015278	-0.587787	0.00603829	UTR5	Pi3K68D
414	2L	12821638	12821687	50	-	FBgn0015399_4	FBgn0015399	-0.866419	0.00247647	UTR5	kek1
415	2L	12821838	12821887	50	-	FBgn0015399_5	FBgn0015399	-0.770108	0.00340128	UTR5	kek1
416	2L	12821938	12821987	50	-	FBgn0015399_6	FBgn0015399	-0.565314	0.00270115	UTR5	kek1
417	2L	12822188	12822237	50	-	FBgn0015399_7	FBgn0015399	-0.506164	0.00280694	UTR5	kek1
418	2L	12822338	12822387	50	-	FBgn0015399_8	FBgn0015399	-1.02083	1.77e-05	UTR5	kek1
419	2L	12822438	12822587	150	-	FBgn0015399_9	FBgn0015399	-0.709529	9.78e-08	UTR5	kek1
420	2L	11582087	11582136	50	+	FBgn0015400	FBgn0015400	-0.879627	0.000604474	UTR5	kek2
421	2L	11582187	11582286	100	+	FBgn0015400_2	FBgn0015400	-0.770925	0.000132187	UTR5	kek2
422	2L	11582337	11582486	150	+	FBgn0015400_3	FBgn0015400	-0.734724	3.09e-07	UTR5	kek2
423	2L	11582537	11582736	200	+	FBgn0015400_4	FBgn0015400	-1.40534	6.16e-11	UTR5	kek2
424	2R	17847049	17847098	50	+	FBgn0015522	FBgn0015522	-0.514962	0.0041325	UTR5	olf186-M
425	2R	17847149	17847198	50	+	FBgn0015522_2	FBgn0015522	-0.699456	0.00370963	UTR5	olf186-M
426	3R	7504649	7504698	50	-	FBgn0015577	FBgn0015577	-0.693147	0.0033158	UTR5	alpha-Est9
427	2L	3107954	3108103	150	-	FBgn0015600	FBgn0015600	-1.04145	3.23e-06	UTR5	toc
428	2L	17739686	17751960	12275	-	FBgn0015609_6	FBgn0015609	-0.589607	0.00265069	UTR5	CadN
429	2R	16181282	16181331	50	+	FBgn0015754	FBgn0015754	-0.847298	0.0034794	UTR5	Lis-1
430	3R	13647204	13647253	50	+	FBgn0015778	FBgn0015778	-0.740104	0.001014	UTR5	rin
431	2R	11429096	11429195	100	-	FBgn0015872_2	FBgn0015872	-0.658661	1.6e-05	UTR5	Drip
432	2R	11429496	11429595	100	-	FBgn0015872_3	FBgn0015872	-0.6708	3.15e-06	UTR5	Drip
433	2R	23581295	23581344	50	+	FBgn0015903	FBgn0015903	-0.66905	0.00348018	UTR5	apt
434	2R	23581395	23581444	50	+	FBgn0015903_2	FBgn0015903	-0.987947	0.000434691	UTR5	apt
435	2R	19669433	19669482	50	-	FBgn0015949	FBgn0015949	-0.530784	0.000190496	UTR5	hrg
436	3R	27436733	27436782	50	-	FBgn0016061	FBgn0016061	-0.81093	0.00234479	UTR5	side
437	3R	27436983	27437132	150	-	FBgn0016061_2	FBgn0016061	-0.805692	9.3e-08	UTR5	side
438	3L	8997690	8997739	50	-	FBgn0016070	FBgn0016070	-0.746392	0.000697586	UTR5	smg
439	3L	7826737	7826786	50	-	FBgn0016694_11	FBgn0016694	-1.09861	0.00248949	UTR5	Pdp1
440	3L	7826937	7826986	50	-	FBgn0016694_12	FBgn0016694	-1.34117	0.00232389	UTR5	Pdp1
441	3L	7827925	7827974	50	-	FBgn0016694_13	FBgn0016694	-0.764606	0.00129684	UTR5	Pdp1
442	3L	7832569	7832668	100	-	FBgn0016694_14	FBgn0016694	-0.863713	4.41e-05	UTR5	Pdp1
443	3L	7832719	7833068	350	-	FBgn0016694_15	FBgn0016694	-0.826899	1.93e-14	UTR5	Pdp1
444	3L	7853328	7853677	350	-	FBgn0016694_16	FBgn0016694	-0.845319	2.11e-15	UTR5	Pdp1
445	3L	7853778	7854177	400	-	FBgn0016694_17	FBgn0016694	-0.960391	2.83e-18	UTR5	Pdp1
446	3L	7854328	7854377	50	-	FBgn0016694_18	FBgn0016694	-0.670158	0.000425084	UTR5	Pdp1
447	3L	7855428	7855477	50	-	FBgn0016694_19	FBgn0016694	-0.744202	0.00134475	UTR5	Pdp1
448	3L	20771628	20771677	50	+	FBgn0016696	FBgn0016696	-0.526279	0.00526137	UTR5	Pitslre
449	3L	20772718	20772817	100	+	FBgn0016696_2	FBgn0016696	-0.786399	1.98e-06	UTR5	Pitslre
450	3R	23920838	23921558	721	-	FBgn0016754	FBgn0016754	-0.959776	0.00218482	UTR5	sba
451	3R	23921609	23921708	100	-	FBgn0016754_2	FBgn0016754	-1.1753	8.11e-05	UTR5	sba
452	3R	23921759	23922973	1215	-	FBgn0016754_3	FBgn0016754	-0.842959	2.11e-06	UTR5	sba
453	3L	19170153	19170202	50	-	FBgn0016797_4	FBgn0016797	-0.829723	0.00177517	UTR5	fz2
454	3L	19234824	19234873	50	-	FBgn0016797_5	FBgn0016797	-0.752966	0.000705644	UTR5	fz2
455	3L	19234924	19234973	50	-	FBgn0016797_6	FBgn0016797	-0.680244	0.000432086	UTR5	fz2
456	3L	19235274	19235323	50	-	FBgn0016797_7	FBgn0016797	-0.610081	0.000546637	UTR5	fz2
457	3R	20550889	20550938	50	-	FBgn0016917	FBgn0016917	-0.530267	0.00050073	UTR5	Stat92E
458	2L	159182	159231	50	+	FBgn0016977	FBgn0016977	-0.680244	0.00114253	UTR5	spen
459	2L	159332	159431	100	+	FBgn0016977_2	FBgn0016977	-0.894785	6.35e-05	UTR5	spen
460	2L	159732	160066	335	+	FBgn0016977_3	FBgn0016977	-1.60944	5.96e-06	UTR5	spen
461	2R	20832078	20832127	50	-	FBgn0016984	FBgn0016984	-0.616455	0.000991488	UTR5	sktl
462	2R	9426589	9426638	50	+	FBgn0017558	FBgn0017558	-0.574387	0.000789589	UTR5	Pdk
463	3R	11759704	11759753	50	-	FBgn0017581_2	FBgn0017581	-0.60134	0.00134317	UTR5	Lk6
464	3R	11759904	11759953	50	-	FBgn0017581_3	FBgn0017581	-0.889857	0.000714291	UTR5	Lk6
465	3R	11763808	11763907	100	-	FBgn0017581_4	FBgn0017581	-1.05737	1.14e-07	UTR5	Lk6
466	3R	11764108	11764157	50	-	FBgn0017581_5	FBgn0017581	-0.593011	0.00111226	UTR5	Lk6
467	3R	22899434	22899533	100	+	FBgn0017590	FBgn0017590	-0.648252	5.08e-05	UTR5	klg
468	3R	22915074	22915123	50	+	FBgn0017590_2	FBgn0017590	-0.859132	0.000897294	UTR5	klg
469	3R	22915174	22915223	50	+	FBgn0017590_3	FBgn0017590	-0.610626	0.00594649	UTR5	klg
470	4	989825	989874	50	+	FBgn0019650	FBgn0019650	-1.0068	0.000174391	UTR5	toy
471	4	989925	990074	150	+	FBgn0019650_2	FBgn0019650	-0.868435	2.48e-09	UTR5	toy
472	3L	6495880	6495929	50	+	FBgn0020251	FBgn0020251	-0.515576	0.00410215	UTR5	sfl
473	2R	14713323	14713372	50	-	FBgn0020269_2	FBgn0020269	-0.581477	0.000335903	UTR5	mspo
474	2R	14713423	14713472	50	-	FBgn0020269_3	FBgn0020269	-0.584295	5.24e-05	UTR5	mspo
475	3L	21099849	21099898	50	-	FBgn0020294	FBgn0020294	-0.908856	0.000976499	UTR5	ko
476	3R	14577317	14577366	50	+	FBgn0020299	FBgn0020299	-0.614895	0.00114078	UTR5	stumps
477	3L	18139552	18139601	50	+	FBgn0020300	FBgn0020300	-0.61353	0.00414419	UTR5	geko
478	3L	18139752	18139801	50	+	FBgn0020300_2	FBgn0020300	-0.80866	0.000903281	UTR5	geko
479	2L	11803471	11803520	50	-	FBgn0020309_6	FBgn0020309	-1.07536	0.00180508	UTR5	crol
480	2L	11803621	11803830	210	-	FBgn0020309_7	FBgn0020309	-0.533215	2.8e-06	UTR5	crol
481	X	9729848	9729897	50	+	FBgn0020378	FBgn0020378	-1.33829	0.00138142	UTR5	Sp1
482	X	9730398	9730447	50	+	FBgn0020378_2	FBgn0020378	-0.829279	0.00384806	UTR5	Sp1
483	3L	131973	132022	50	+	FBgn0020386	FBgn0020386	-0.767255	0.00318112	UTR5	Pdk1
484	3L	11092544	11092593	50	-	FBgn0020412_2	FBgn0020412	-0.681631	0.00559062	UTR5	JIL-1
485	2L	3353556	3353605	50	-	FBgn0020445	FBgn0020445	-1.24319	0.00131026	UTR5	E23
486	3R	17054157	17054206	50	+	FBgn0020493	FBgn0020493	-0.967992	0.000134163	UTR5	Dad
487	3R	17055091	17055140	50	+	FBgn0020493_2	FBgn0020493	-0.882389	0.00609053	UTR5	Dad
488	3R	17057435	17057484	50	+	FBgn0020493_3	FBgn0020493	-0.564705	0.0045517	UTR5	Dad
489	2L	17384750	17384799	50	+	FBgn0020503	FBgn0020503	-0.506109	0.00462847	UTR5	CLIP-190
490	2L	17385250	17385299	50	+	FBgn0020503_2	FBgn0020503	-0.93827	0.00393552	UTR5	CLIP-190
491	2R	24581745	24581844	100	+	FBgn0020521	FBgn0020521	-0.595509	2.27e-05	UTR5	pio
492	2R	24581895	24581994	100	+	FBgn0020521_2	FBgn0020521	-0.877481	1.14e-05	UTR5	pio
493	2R	13990408	13990457	50	-	FBgn0020620	FBgn0020620	-0.591678	0.00418223	UTR5	RN-tre
494	2R	13990508	13990557	50	-	FBgn0020620_2	FBgn0020620	-1.15057	0.000549172	UTR5	RN-tre
495	2R	9283919	9283968	50	-	FBgn0020621_3	FBgn0020621	-0.519875	0.000297874	UTR5	Pkn
496	2R	9284998	9285047	50	-	FBgn0020621_4	FBgn0020621	-0.655228	7.87e-05	UTR5	Pkn
497	3R	24030878	24030927	50	-	FBgn0020647_2	FBgn0020647	-0.518735	0.000891248	UTR5	KrT95D
498	2R	14768217	14768266	50	-	FBgn0020767_4	FBgn0020767	-0.548338	0.000837176	UTR5	Spred
499	2L	3806196	3806245	50	+	FBgn0021800	FBgn0021800	-0.567036	0.00290179	UTR5	Reph
500	2L	3806296	3806345	50	+	FBgn0021800_2	FBgn0021800	-0.655934	0.000249488	UTR5	Reph
501	2L	3806596	3806645	50	+	FBgn0021800_3	FBgn0021800	-0.580818	0.0026346	UTR5	Reph
502	2L	3806696	3806745	50	+	FBgn0021800_4	FBgn0021800	-0.545822	0.00310241	UTR5	Reph
503	2R	10024274	10025842	1569	-	FBgn0022382_6	FBgn0022382	-0.737599	3.05e-06	UTR5	Pka-R2
504	2R	10025943	10025992	50	-	FBgn0022382_7	FBgn0022382	-0.580268	0.00127774	UTR5	Pka-R2
505	2R	12588842	12588891	50	-	FBgn0022764_3	FBgn0022764	-0.700367	0.000904569	UTR5	Sin3A
506	2R	12589042	12589141	100	-	FBgn0022764_4	FBgn0022764	-0.727049	0.000298677	UTR5	Sin3A
507	2R	6985563	6985612	50	-	FBgn0022960	FBgn0022960	-0.533298	0.000834976	UTR5	vimar
508	3R	18573391	18573440	50	+	FBgn0023083	FBgn0023083	-0.616514	0.000735743	UTR5	fray
509	3R	18582287	18582336	50	+	FBgn0023083_2	FBgn0023083	-0.757686	0.00436796	UTR5	fray
510	3L	9423353	9423502	150	+	FBgn0023129	FBgn0023129	-0.587534	3.93e-06	UTR5	aay
511	2R	17028723	17028822	100	+	FBgn0023172	FBgn0023172	-0.90937	1.37e-05	UTR5	RhoGEF2
512	2R	18673137	18673436	300	-	FBgn0023214	FBgn0023214	-0.838329	3.54e-13	UTR5	edl
513	X	3688299	3688348	50	+	FBgn0023215	FBgn0023215	-0.71958	0.00170346	UTR5	Mnt
514	X	3689466	3692985	3520	+	FBgn0023215_2	FBgn0023215	-0.784119	0.00615455	UTR5	Mnt
515	X	3693036	3693085	50	+	FBgn0023215_3	FBgn0023215	-0.753772	0.00534073	UTR5	Mnt
516	2R	15675685	15675784	100	-	FBgn0023441	FBgn0023441	-0.80998	2.53e-06	UTR5	fus
517	X	2292862	2292961	100	-	FBgn0023526	FBgn0023526	-0.906721	0.00013974	UTR5	CG2865
518	X	2293062	2293111	50	-	FBgn0023526_2	FBgn0023526	-0.799757	0.000403115	UTR5	CG2865
519	X	2269242	2269291	50	-	FBgn0023528	FBgn0023528	-0.623675	0.00150777	UTR5	CG2924
520	X	2269342	2269391	50	-	FBgn0023528_2	FBgn0023528	-0.629811	0.000715897	UTR5	CG2924
521	X	2269492	2269541	50	-	FBgn0023528_3	FBgn0023528	-0.699064	0.000865411	UTR5	CG2924
522	X	2269592	2269641	50	-	FBgn0023528_4	FBgn0023528	-0.614955	0.00112934	UTR5	CG2924
523	3L	7935871	7936020	150	-	FBgn0024187_2	FBgn0024187	-0.704816	1.34e-06	UTR5	syd
524	2R	8798939	8798988	50	+	FBgn0024189	FBgn0024189	-0.574088	0.00239469	UTR5	sns
525	X	17301480	17301779	300	-	FBgn0024238_5	FBgn0024238	-0.613355	7.81e-13	UTR5	Fim
526	X	17301830	17301929	100	-	FBgn0024238_6	FBgn0024238	-0.612022	2.04e-05	UTR5	Fim
527	X	7308239	7308288	50	+	FBgn0024250	FBgn0024250	-0.901902	0.00202775	UTR5	brk
528	3L	1033944	1034525	582	-	FBgn0024277_4	FBgn0024277	-0.922935	3.79e-07	UTR5	trio
529	2R	16664014	16664063	50	-	FBgn0024315	FBgn0024315	-0.534923	0.00328555	UTR5	Picot
530	2R	16664164	16667322	3159	-	FBgn0024315_2	FBgn0024315	-0.971861	0.000818999	UTR5	Picot
531	3R	14367493	14369432	1940	-	FBgn0024321	FBgn0024321	-0.676053	0.00309542	UTR5	NK7.1
532	3R	14369683	14369732	50	-	FBgn0024321_2	FBgn0024321	-1.02962	0.000487811	UTR5	NK7.1
533	2L	16257257	16257306	50	-	FBgn0024734_3	FBgn0024734	-0.619039	0.00133	UTR5	PRL-1
534	X	16844234	16844283	50	-	FBgn0024941_5	FBgn0024941	-0.761098	0.00285019	UTR5	RSG7
535	3R	20713599	20713648	50	-	FBgn0024944_2	FBgn0024944	-0.71335	0.000333451	UTR5	Oamb
536	3R	19730965	19731064	100	+	FBgn0024963	FBgn0024963	-0.58581	2.97e-06	UTR5	GluClalpha
537	X	2743977	2744026	50	-	FBgn0024980	FBgn0024980	-0.600774	0.00133962	UTR5	Syx4
538	3L	1177127	1177176	50	-	FBgn0025525	FBgn0025525	-0.54599	0.00257002	UTR5	bab2
539	X	7290899	7290998	100	-	FBgn0025549	FBgn0025549	-0.563137	1.23e-06	UTR5	unc-119
540	X	7291049	7291098	50	-	FBgn0025549_2	FBgn0025549	-0.625987	0.00263522	UTR5	unc-119
541	X	2049971	2050020	50	-	FBgn0025631	FBgn0025631	-0.872488	0.00245918	UTR5	moody
542	X	2919820	2920074	255	+	FBgn0025643	FBgn0025643	-0.66099	9.3e-05	UTR5	CG3588
543	X	8142130	8142229	100	-	FBgn0025800_2	FBgn0025800	-0.710049	3.68e-07	UTR5	Smox
544	X	8592331	8592380	50	+	FBgn0025864	FBgn0025864	-0.587787	0.0026025	UTR5	Crag
545	4	610784	610833	50	+	FBgn0025936	FBgn0025936	-0.638588	0.00077409	UTR5	Eph
546	X	1774529	1774628	100	+	FBgn0026086	FBgn0026086	-0.923164	1.42e-05	UTR5	Adar
547	3L	10858021	10858120	100	+	FBgn0026160	FBgn0026160	-0.775064	9.36e-05	UTR5	tna
548	3L	10858171	10858620	450	+	FBgn0026160_2	FBgn0026160	-1.0418	3.65e-18	UTR5	tna
549	3L	10858721	10858920	200	+	FBgn0026160_3	FBgn0026160	-0.898999	8.64e-10	UTR5	tna
550	3L	10859021	10869893	10873	+	FBgn0026160_4	FBgn0026160	-0.67929	4.86e-05	UTR5	tna
551	3L	21059047	21064015	4969	+	FBgn0026179	FBgn0026179	-0.912713	0.000288886	UTR5	siz
552	3L	21064066	21064115	50	+	FBgn0026179_2	FBgn0026179	-0.759722	0.000206076	UTR5	siz
553	4	695756	695805	50	-	FBgn0026199	FBgn0026199	-0.785521	0.00205372	UTR5	myo
554	4	695906	695955	50	-	FBgn0026199_2	FBgn0026199	-0.51526	0.00129524	UTR5	myo
555	3R	18984175	18984224	50	+	FBgn0026239	FBgn0026239	-0.624679	0.00354004	UTR5	gukh
556	3R	24221253	24221302	50	+	FBgn0026257	FBgn0026257	-0.526945	0.00178269	UTR5	cav
557	3R	24221503	24221552	50	+	FBgn0026257_2	FBgn0026257	-0.669696	0.00544347	UTR5	cav
558	2L	4372076	4372125	50	+	FBgn0026319	FBgn0026319	-0.598531	0.00144641	UTR5	Traf4
559	X	20518140	20518189	50	-	FBgn0026323	FBgn0026323	-0.852212	0.0024354	UTR5	Tak1
560	3L	13919702	13919751	50	-	FBgn0026376	FBgn0026376	-0.756999	0.00301497	UTR5	Rgl
561	3L	13925136	13925185	50	-	FBgn0026376_2	FBgn0026376	-0.676887	0.00609662	UTR5	Rgl
562	2L	10260650	10260699	50	-	FBgn0026379	FBgn0026379	-0.780159	0.00254248	UTR5	Pten
563	3L	9968629	9968678	50	+	FBgn0026404	FBgn0026404	-0.899484	0.00030182	UTR5	Dronc
564	3L	14037519	14037568	50	+	FBgn0026418	FBgn0026418	-0.559616	0.00543243	UTR5	Hsc70Cb
565	X	15333660	15333759	100	+	FBgn0026428	FBgn0026428	-0.708651	3.27e-06	UTR5	HDAC6
566	2L	743436	743485	50	-	FBgn0026438	FBgn0026438	-0.507197	0.00122322	UTR5	Eaat2
567	X	16423031	16423130	100	+	FBgn0026575	FBgn0026575	-0.607134	6e-06	UTR5	hang
568	X	16423181	16423230	50	+	FBgn0026575_2	FBgn0026575	-0.508497	0.000841444	UTR5	hang
569	3R	15804448	15804547	100	+	FBgn0026616	FBgn0026616	-0.697376	0.000120137	UTR5	alpha-Man-IIb
570	4	1229951	1230000	50	-	FBgn0027101_2	FBgn0027101	-0.681848	0.0011224	UTR5	Dyrk3
571	4	1230051	1230337	287	-	FBgn0027101_3	FBgn0027101	-0.693147	7.89e-06	UTR5	Dyrk3
572	4	1230388	1230463	76	-	FBgn0027101_4	FBgn0027101	-0.567267	0.00209511	UTR5	Dyrk3
573	3L	22832126	22832225	100	-	FBgn0027339_4	FBgn0027339	-0.675129	0.000141355	UTR5	jim
574	3L	22832426	22832475	50	-	FBgn0027339_5	FBgn0027339	-0.546544	0.00493798	UTR5	jim
575	3L	22832976	22833075	100	-	FBgn0027339_6	FBgn0027339	-1.01473	2.78e-06	UTR5	jim
576	3L	22833176	22833375	200	-	FBgn0027339_7	FBgn0027339	-0.85745	1.94e-09	UTR5	jim
577	2R	12593654	12593703	50	+	FBgn0027356	FBgn0027356	-0.656243	0.0010594	UTR5	Amph
578	3R	27580229	27581146	918	-	FBgn0027492_7	FBgn0027492	-0.611707	8.23e-05	UTR5	wdb
579	3R	27581742	27581841	100	-	FBgn0027492_8	FBgn0027492	-0.936093	0.00016033	UTR5	wdb
580	2R	17444539	17444588	50	-	FBgn0027506	FBgn0027506	-0.632767	0.00436939	UTR5	EDTP
581	2R	17444689	17444788	100	-	FBgn0027506_2	FBgn0027506	-0.660357	5.68e-06	UTR5	EDTP
582	2L	7821977	7822026	50	+	FBgn0027515	FBgn0027515	-0.567713	0.000659585	UTR5	CG7115
583	X	16751811	16751860	50	-	FBgn0027528_2	FBgn0027528	-0.800778	0.000631892	UTR5	goe
584	X	16913380	16913479	100	+	FBgn0027556	FBgn0027556	-0.85349	4.96e-05	UTR5	CG4928
585	X	16913630	16913779	150	+	FBgn0027556_2	FBgn0027556	-0.577075	4.09e-07	UTR5	CG4928
586	X	16913880	16914029	150	+	FBgn0027556_3	FBgn0027556	-0.791807	1.71e-07	UTR5	CG4928
587	2R	9860503	9860552	50	-	FBgn0027580	FBgn0027580	-0.598737	0.000464222	UTR5	PCB
588	2R	13591575	13591624	50	-	FBgn0027581	FBgn0027581	-0.535755	0.00125947	UTR5	CG6191
589	2R	13592940	13592989	50	-	FBgn0027581_2	FBgn0027581	-0.74046	0.000153628	UTR5	CG6191
590	2R	13593240	13593289	50	-	FBgn0027581_3	FBgn0027581	-0.573346	0.000737649	UTR5	CG6191
591	2R	8735960	8736009	50	+	FBgn0027585	FBgn0027585	-0.622943	0.00516484	UTR5	CG8740
592	3L	211308	211407	100	-	FBgn0027587	FBgn0027587	-0.660141	2.67e-05	UTR5	CG7028
593	2R	9780197	9780246	50	-	FBgn0027589	FBgn0027589	-0.603741	0.00589117	UTR5	CG1688
594	2R	9806776	9806825	50	-	FBgn0027589_2	FBgn0027589	-0.539524	0.00158553	UTR5	CG1688
595	3L	1730858	1730907	50	-	FBgn0027594_2	FBgn0027594	-0.527355	0.00123933	UTR5	drpr
596	3L	1730958	1731007	50	-	FBgn0027594_3	FBgn0027594	-0.930475	0.00196846	UTR5	drpr
597	2R	14926681	14926730	50	-	FBgn0027596	FBgn0027596	-1.23214	0.000663565	UTR5	Kank
598	3R	30808967	30809016	50	+	FBgn0027598	FBgn0027598	-0.528571	0.0032108	UTR5	cindr
599	3R	30526988	30527037	50	-	FBgn0027654_3	FBgn0027654	-0.693147	0.00184127	UTR5	jdp
600	2R	18171318	18171440	123	-	FBgn0027836	FBgn0027836	-0.65678	0.00312893	UTR5	Dgp-1
601	3R	5648639	5648688	50	-	FBgn0027951_4	FBgn0027951	-0.547572	0.000490218	UTR5	MTA1-like
602	X	9638321	9638370	50	-	FBgn0028341_3	FBgn0028341	-0.757034	0.000720548	UTR5	Ptpmeg2
603	X	3099739	3099788	50	+	FBgn0028369	FBgn0028369	-0.934309	0.00205079	UTR5	kirre
604	2L	15554609	15554658	50	+	FBgn0028370	FBgn0028370	-0.666066	0.000972321	UTR5	kek3
605	2R	22729204	22729253	50	-	FBgn0028371_2	FBgn0028371	-0.7404	0.000832527	UTR5	jbug
606	X	16082411	16082460	50	-	FBgn0028397_2	FBgn0028397	-1.13346	0.00144358	UTR5	Tob
607	X	16082511	16082560	50	-	FBgn0028397_3	FBgn0028397	-0.628609	0.00603279	UTR5	Tob
608	X	16082761	16082860	100	-	FBgn0028397_4	FBgn0028397	-0.832909	1.76e-05	UTR5	Tob
609	X	16091346	16091495	150	-	FBgn0028397_5	FBgn0028397	-0.930333	3.78e-08	UTR5	Tob
610	2L	922993	923142	150	+	FBgn0028481	FBgn0028481	-0.912339	7.09e-10	UTR5	CG4341
611	2R	17716923	17716972	50	-	FBgn0028494	FBgn0028494	-0.530241	0.0010918	UTR5	CG6424
612	2R	17717123	17717172	50	-	FBgn0028494_2	FBgn0028494	-0.502852	0.00189884	UTR5	CG6424
613	2R	18477004	18496776	19773	-	FBgn0028496_2	FBgn0028496	-0.893818	0.0035054	UTR5	CG30116
614	2R	18497777	18497826	50	-	FBgn0028496_3	FBgn0028496	-0.50788	0.00564435	UTR5	CG30116
615	2R	23396481	23396530	50	-	FBgn0028497	FBgn0028497	-0.817445	0.00366838	UTR5	CG3530
616	2L	13779966	13780015	50	-	FBgn0028540	FBgn0028540	-0.649087	0.000290098	UTR5	CG9008
617	X	1251756	1251805	50	-	FBgn0028550	FBgn0028550	-1.1928	0.000888892	UTR5	Atf3
618	3L	7528830	7528979	150	+	FBgn0028582	FBgn0028582	-0.646924	2e-07	UTR5	lqf
619	3L	7529030	7529079	50	+	FBgn0028582_2	FBgn0028582	-0.534697	0.000223124	UTR5	lqf
620	3L	7529130	7529179	50	+	FBgn0028582_3	FBgn0028582	-0.509224	0.000215902	UTR5	lqf
621	3L	7532560	7532609	50	+	FBgn0028582_4	FBgn0028582	-0.81093	0.00292868	UTR5	lqf
622	3L	7532718	7532817	100	+	FBgn0028582_5	FBgn0028582	-0.760705	6.75e-05	UTR5	lqf
623	2L	16000941	16000990	50	+	FBgn0028644	FBgn0028644	-0.79493	0.00469479	UTR5	beat-Ic
624	2L	16001191	16001240	50	+	FBgn0028644_2	FBgn0028644	-0.638659	0.00257703	UTR5	beat-Ic
625	2L	9743220	9743369	150	-	FBgn0028704_6	FBgn0028704	-0.640848	3.73e-07	UTR5	Nckx30C
626	2R	17793220	17793269	50	+	FBgn0028743	FBgn0028743	-1.05812	0.000119087	UTR5	Dhit
627	2R	17793820	17793869	50	+	FBgn0028743_2	FBgn0028743	-0.609064	0.00475567	UTR5	Dhit
628	2R	17794170	17794219	50	+	FBgn0028743_3	FBgn0028743	-0.585199	0.000197659	UTR5	Dhit
629	2L	15679335	15679692	358	-	FBgn0028863_6	FBgn0028863	-0.891998	1.97e-05	UTR5	CG4587
630	2L	15682726	15682775	50	-	FBgn0028863_7	FBgn0028863	-1.29392	0.000659226	UTR5	CG4587
631	2L	15714282	15714689	408	-	FBgn0028863_8	FBgn0028863	-0.960093	3.36e-07	UTR5	CG4587
632	2L	14041375	14041424	50	+	FBgn0028875	FBgn0028875	-0.81831	0.00238037	UTR5	nAChRalpha5
633	2L	14041575	14041674	100	+	FBgn0028875_2	FBgn0028875	-1.30625	3.52e-06	UTR5	nAChRalpha5
634	2L	14041725	14041824	100	+	FBgn0028875_3	FBgn0028875	-0.921682	1.61e-05	UTR5	nAChRalpha5
635	2L	14041925	14042024	100	+	FBgn0028875_4	FBgn0028875	-1.25276	9.75e-06	UTR5	nAChRalpha5
636	2L	14061198	14061347	150	+	FBgn0028875_6	FBgn0028875	-1.24782	1.31e-07	UTR5	nAChRalpha5
637	2L	15074826	15074875	50	+	FBgn0028879	FBgn0028879	-1.52322	3.27e-05	UTR5	CG15270
638	2L	15075526	15075675	150	+	FBgn0028879_2	FBgn0028879	-0.653407	4.73e-06	UTR5	CG15270
639	2R	17462101	17462300	200	+	FBgn0028953	FBgn0028953	-0.751242	3.1e-11	UTR5	CG14478
640	3L	20401460	20401509	50	-	FBgn0028978_2	FBgn0028978	-0.54047	0.00242173	UTR5	trbl
641	2R	13189687	13189736	50	-	FBgn0028991	FBgn0028991	-0.590338	0.00286895	UTR5	seq
642	X	6013032	6013081	50	-	FBgn0029003	FBgn0029003	-0.64985	0.00234468	UTR5	mab-21
643	2R	17593646	17593695	50	+	FBgn0029006	FBgn0029006	-0.563768	0.00594092	UTR5	Smurf
644	X	21323410	21323509	100	-	FBgn0029067	FBgn0029067	-0.695347	2e-06	UTR5	Dd
645	X	21323660	21323709	50	-	FBgn0029067_2	FBgn0029067	-0.824322	0.0036573	UTR5	Dd
646	X	21323760	21323909	150	-	FBgn0029067_3	FBgn0029067	-0.588754	2.48e-06	UTR5	Dd
647	2R	9441482	9441531	50	-	FBgn0029092_2	FBgn0029092	-0.524667	8.16e-05	UTR5	ced-6
648	3L	15235719	15235768	50	+	FBgn0029114	FBgn0029114	-1.53393	0.000162954	UTR5	Tollo
649	2L	8826045	8826094	50	+	FBgn0029123	FBgn0029123	-0.558172	0.00368485	UTR5	SoxN
650	2L	8826145	8826194	50	+	FBgn0029123_2	FBgn0029123	-0.510826	0.00341467	UTR5	SoxN
651	2L	8826245	8826394	150	+	FBgn0029123_3	FBgn0029123	-0.819441	2.51e-07	UTR5	SoxN
652	X	3481342	3482072	731	-	FBgn0029663	FBgn0029663	-0.752336	0.0042205	UTR5	CG10804
653	X	3949275	3949532	258	+	FBgn0029687	FBgn0029687	-0.829045	1.28e-07	UTR5	Vap33
654	X	4708016	4708065	50	+	FBgn0029723	FBgn0029723	-0.643386	0.000135211	UTR5	Proc-R
655	X	4708895	4708944	50	+	FBgn0029723_2	FBgn0029723	-0.588651	0.00235423	UTR5	Proc-R
656	X	5089399	5089448	50	+	FBgn0029746	FBgn0029746	-0.768655	0.00160031	UTR5	CG15465
657	X	5174902	5174951	50	+	FBgn0029746_2	FBgn0029746	-1.48808	0.000625532	UTR5	CG15465
658	X	5186916	5187015	100	+	FBgn0029746_3	FBgn0029746	-0.871839	0.000118045	UTR5	CG15465
659	X	5341395	5341444	50	+	FBgn0029761	FBgn0029761	-0.682509	0.000136154	UTR5	SK
660	X	5341495	5341544	50	+	FBgn0029761_2	FBgn0029761	-0.609885	0.000120652	UTR5	SK
661	X	5341595	5341694	100	+	FBgn0029761_3	FBgn0029761	-0.616839	7.16e-05	UTR5	SK
662	X	5365644	5365693	50	+	FBgn0029761_4	FBgn0029761	-0.827397	0.00032544	UTR5	SK
663	X	5698707	5698756	50	+	FBgn0029791	FBgn0029791	-0.505936	0.00591457	UTR5	AdamTS-B
664	X	5917447	5917496	50	+	FBgn0029824	FBgn0029824	-0.681026	0.00205543	UTR5	CG3726
665	X	6093972	6094071	100	+	FBgn0029843	FBgn0029843	-0.696287	0.000247656	UTR5	Nep1
666	X	6347153	6347202	50	+	FBgn0029867	FBgn0029867	-0.589248	0.00399476	UTR5	CG3847
667	X	6684117	6684166	50	+	FBgn0029891	FBgn0029891	-0.687698	0.000451783	UTR5	Pink1
668	X	6684267	6684366	100	+	FBgn0029891_2	FBgn0029891	-0.560208	3.06e-05	UTR5	Pink1
669	X	6694158	6694207	50	-	FBgn0029893	FBgn0029893	-0.693147	0.00418272	UTR5	CG14442
670	X	6694658	6694707	50	-	FBgn0029893_2	FBgn0029893	-0.788457	0.00281109	UTR5	CG14442
671	X	6700108	6700157	50	+	FBgn0029895	FBgn0029895	-0.851553	0.000226744	UTR5	CG14441
672	X	6700208	6700257	50	+	FBgn0029895_2	FBgn0029895	-0.98323	0.000142638	UTR5	CG14441
673	X	6739537	6739586	50	-	FBgn0029896	FBgn0029896	-0.688463	0.000497885	UTR5	CG3168
674	X	6739637	6739786	150	-	FBgn0029896_2	FBgn0029896	-0.902868	5.01e-07	UTR5	CG3168
675	X	6739887	6739936	50	-	FBgn0029896_3	FBgn0029896	-1.11556	0.00158567	UTR5	CG3168
676	X	6843422	6843471	50	-	FBgn0029911_6	FBgn0029911	-0.557709	0.0033675	UTR5	CG14435
677	X	6849820	6849919	100	+	FBgn0029914	FBgn0029914	-0.736011	2.6e-05	UTR5	CG4558
678	X	7285547	7285696	150	-	FBgn0029941	FBgn0029941	-0.647605	5.73e-06	UTR5	CG1677
679	X	7931133	7931182	50	-	FBgn0029979_5	FBgn0029979	-0.653926	0.00374288	UTR5	mahe
680	X	8176388	8176437	50	-	FBgn0030018	FBgn0030018	-0.880746	0.000406831	UTR5	slpr
681	X	8407164	8407213	50	-	FBgn0030035_2	FBgn0030035	-1.08334	0.000370529	UTR5	PIG-T
682	X	8437107	8437206	100	+	FBgn0030038	FBgn0030038	-0.70274	4.81e-06	UTR5	CG1440
683	X	8693571	8693620	50	-	FBgn0030058	FBgn0030058	-1.12059	0.00142641	UTR5	CG11294
684	X	9109654	9109703	50	+	FBgn0030089	FBgn0030089	-0.536986	0.00174394	UTR5	AP-1gamma
685	X	9110734	9110783	50	+	FBgn0030089_2	FBgn0030089	-0.693147	0.00283438	UTR5	AP-1gamma
686	X	9110884	9110933	50	+	FBgn0030089_3	FBgn0030089	-1.04982	0.000184805	UTR5	AP-1gamma
687	X	9134350	9134399	50	-	FBgn0030090	FBgn0030090	-0.74254	0.000497719	UTR5	fend
688	X	9875923	9875972	50	-	FBgn0030156	FBgn0030156	-0.624154	0.00421314	UTR5	CG15247
689	X	9876023	9876172	150	-	FBgn0030156_2	FBgn0030156	-1.00215	3.08e-06	UTR5	CG15247
690	X	9876273	9876322	50	-	FBgn0030156_3	FBgn0030156	-0.513946	0.00489794	UTR5	CG15247
691	X	10478888	10478937	50	+	FBgn0030208	FBgn0030208	-0.693147	0.00169862	UTR5	PPP4R2r
692	X	10772882	10772931	50	+	FBgn0030234	FBgn0030234	-0.576847	0.00265313	UTR5	CG15211
693	X	11124027	11124076	50	-	FBgn0030266_2	FBgn0030266	-0.728239	0.000649677	UTR5	CG11122
694	X	11124227	11124276	50	-	FBgn0030266_3	FBgn0030266	-1.0116	0.00362539	UTR5	CG11122
695	X	11351258	11351720	463	+	FBgn0030293	FBgn0030293	-0.776529	0.00249754	UTR5	CG1737
696	X	12582694	12582843	150	-	FBgn0030400_5	FBgn0030400	-0.763059	9.84e-08	UTR5	Pits
697	X	12583044	12583093	50	-	FBgn0030400_6	FBgn0030400	-0.696986	0.00603436	UTR5	Pits
698	X	12765366	12765415	50	+	FBgn0030421	FBgn0030421	-0.633847	0.000299865	UTR5	Agpat1
699	X	12765516	12765565	50	+	FBgn0030421_2	FBgn0030421	-0.595692	0.00210235	UTR5	Agpat1
700	X	12905869	12905918	50	-	FBgn0030432_2	FBgn0030432	-0.651989	0.00343584	UTR5	CG4404
701	X	13387863	13387912	50	+	FBgn0030481	FBgn0030481	-0.503104	0.00329604	UTR5	CG1662
702	X	13397099	13397148	50	+	FBgn0030482	FBgn0030482	-0.532148	0.00233239	UTR5	CG1673
703	X	13624845	13624894	50	+	FBgn0030505	FBgn0030505	-0.59744	0.000635808	UTR5	NFAT
704	X	13624945	13624994	50	+	FBgn0030505_2	FBgn0030505	-0.665996	0.0011153	UTR5	NFAT
705	X	13645209	13645308	100	+	FBgn0030505_3	FBgn0030505	-1.0003	7.28e-08	UTR5	NFAT
706	X	13670183	13670232	50	+	FBgn0030508	FBgn0030508	-0.573259	0.00361098	UTR5	CG15760
707	X	13670333	13670382	50	+	FBgn0030508_2	FBgn0030508	-0.592504	0.00171736	UTR5	CG15760
708	X	13680201	13680250	50	-	FBgn0030510	FBgn0030510	-0.631272	0.00393718	UTR5	CG12177
709	X	13701098	13701147	50	-	FBgn0030512	FBgn0030512	-0.748717	0.00274172	UTR5	Nadsyn
710	X	13721828	13721877	50	-	FBgn0030514	FBgn0030514	-0.627396	0.00148205	UTR5	CG9941
711	X	13755207	13755256	50	-	FBgn0030520_2	FBgn0030520	-0.639494	0.000260522	UTR5	Pdcd4
712	X	13822058	13822107	50	-	FBgn0030529	FBgn0030529	-0.57069	0.000160969	UTR5	Clic
713	X	13822208	13822307	100	-	FBgn0030529_2	FBgn0030529	-0.638854	3.61e-06	UTR5	Clic
714	X	15076171	15076220	50	-	FBgn0030608	FBgn0030608	-0.807558	0.00251801	UTR5	Lsd-2
715	X	15758032	15758081	50	-	FBgn0030685_2	FBgn0030685	-0.799528	0.00135907	UTR5	Graf
716	X	15911498	15911597	100	+	FBgn0030706	FBgn0030706	-0.722135	1.44e-05	UTR5	Lrp4
717	X	16834821	16834870	50	-	FBgn0030797	FBgn0030797	-0.573483	0.00189897	UTR5	CG13004
718	X	16857809	16857858	50	-	FBgn0030798	FBgn0030798	-0.756326	0.00562686	UTR5	CG13003
719	X	16942722	16942821	100	-	FBgn0030806	FBgn0030806	-0.583948	4.14e-05	UTR5	CG13001
720	X	16943540	16943589	50	+	FBgn0030808	FBgn0030808	-0.698944	0.00279028	UTR5	RhoGAP15B
721	X	16943640	16943739	100	+	FBgn0030808_2	FBgn0030808	-0.889262	7.8e-05	UTR5	RhoGAP15B
722	X	17075104	17075153	50	-	FBgn0030812_2	FBgn0030812	-1.75786	0.000816844	UTR5	wcy
723	X	17077748	17077797	50	-	FBgn0030812_3	FBgn0030812	-1.44238	0.00402887	UTR5	wcy
724	X	17627746	17627845	100	-	FBgn0030850	FBgn0030850	-0.758286	3.17e-05	UTR5	stas
725	X	18155419	18155468	50	+	FBgn0030897	FBgn0030897	-0.570545	0.00129959	UTR5	Frq1
726	X	18155519	18155668	150	+	FBgn0030897_2	FBgn0030897	-0.882389	4.17e-08	UTR5	Frq1
727	X	18155719	18161048	5330	+	FBgn0030897_3	FBgn0030897	-1.06701	0.000204768	UTR5	Frq1
728	X	18161099	18161148	50	+	FBgn0030897_4	FBgn0030897	-0.768655	3.34e-05	UTR5	Frq1
729	X	18161199	18161248	50	+	FBgn0030897_5	FBgn0030897	-0.705029	0.00180385	UTR5	Frq1
730	X	18634659	18634708	50	-	FBgn0030941	FBgn0030941	-0.550647	0.00177044	UTR5	wgn
731	X	19297263	19297312	50	-	FBgn0031011	FBgn0031011	-0.725937	0.00154061	UTR5	CG8034
732	X	19297363	19297412	50	-	FBgn0031011_2	FBgn0031011	-0.854789	0.00136371	UTR5	CG8034
733	X	19297463	19297812	350	-	FBgn0031011_3	FBgn0031011	-0.960829	1.15e-13	UTR5	CG8034
734	X	20159273	20159422	150	-	FBgn0031090	FBgn0031090	-0.604451	5.86e-08	UTR5	Rab35
735	X	20159523	20159572	50	-	FBgn0031090_2	FBgn0031090	-0.579129	0.00525427	UTR5	Rab35
736	X	20434150	20434199	50	+	FBgn0031116	FBgn0031116	-0.796146	0.000295056	UTR5	CG1695
737	X	20434300	20434349	50	+	FBgn0031116_2	FBgn0031116	-0.516524	0.000499259	UTR5	CG1695
738	X	20657672	20657971	300	+	FBgn0031126	FBgn0031126	-0.903304	1.39e-12	UTR5	Cyp6v1
739	X	20658022	20658171	150	+	FBgn0031126_2	FBgn0031126	-1.10966	5.96e-07	UTR5	Cyp6v1
740	X	21306516	21306565	50	-	FBgn0031170_2	FBgn0031170	-0.780159	0.00504609	UTR5	ABCA
741	X	22463718	22463767	50	+	FBgn0031187	FBgn0031187	-0.687638	0.00564858	UTR5	Usp2
742	2L	266706	266755	50	-	FBgn0031239_2	FBgn0031239	-0.955511	0.000837007	UTR5	CG17075
743	2L	267006	267205	200	-	FBgn0031239_3	FBgn0031239	-1.1474	1.93e-07	UTR5	CG17075
744	2L	471501	471550	50	-	FBgn0031258	FBgn0031258	-0.867501	0.00464145	UTR5	CG4297
745	2L	1884772	1884821	50	+	FBgn0031374	FBgn0031374	-0.50627	0.00350322	UTR5	Wdr62
746	2L	1884872	1884971	100	+	FBgn0031374_2	FBgn0031374	-0.646627	2.28e-05	UTR5	Wdr62
747	2L	1885022	1885071	50	+	FBgn0031374_3	FBgn0031374	-1.02752	0.000111892	UTR5	Wdr62
748	2L	1885222	1885271	50	+	FBgn0031374_4	FBgn0031374	-0.80734	0.00512165	UTR5	Wdr62
749	2L	1913362	1913461	100	+	FBgn0031374_5	FBgn0031374	-0.937246	5.31e-05	UTR5	Wdr62
750	2L	1928001	1928250	250	+	FBgn0031374_6	FBgn0031374	-1.05762	3.18e-11	UTR5	Wdr62
751	2L	1970163	1970262	100	-	FBgn0031375	FBgn0031375	-0.728239	0.000279978	UTR5	erm
752	2L	2222135	2222184	50	+	FBgn0031401	FBgn0031401	-0.722561	0.00105079	UTR5	papi
753	2L	2222235	2222284	50	+	FBgn0031401_2	FBgn0031401	-1.04282	0.00109369	UTR5	papi
754	2L	2311880	2311929	50	+	FBgn0031414	FBgn0031414	-0.516832	0.000307088	UTR5	eys
755	2L	2999636	2999885	250	+	FBgn0031488	FBgn0031488	-0.924949	4.54e-12	UTR5	Ccdc85
756	2L	3301639	3301688	50	-	FBgn0031516	FBgn0031516	-1.90211	0.000186772	UTR5	CG9663
757	2L	3713460	3713509	50	+	FBgn0031566	FBgn0031566	-0.827222	6.75e-05	UTR5	CG2818
758	2L	3713560	3713609	50	+	FBgn0031566_2	FBgn0031566	-0.795426	0.000196622	UTR5	CG2818
759	2L	4196748	4196797	50	-	FBgn0031589_2	FBgn0031589	-0.706753	0.00374734	UTR5	Naprt
760	2L	4197972	4198021	50	-	FBgn0031589_3	FBgn0031589	-0.870481	0.000946999	UTR5	Naprt
761	2L	4439222	4439271	50	-	FBgn0031602	FBgn0031602	-1.17557	0.000959704	UTR5	CG15431
762	2L	4822674	4822923	250	+	FBgn0031632	FBgn0031632	-1.14413	3.33e-13	UTR5	CG15628
763	2L	5079197	5079246	50	-	FBgn0031681	FBgn0031681	-0.67788	0.00406145	UTR5	Pgant5
764	2L	5326234	5326283	50	-	FBgn0031698_4	FBgn0031698	-0.53364	0.00181536	UTR5	Ncoa6
765	2L	5326334	5326383	50	-	FBgn0031698_5	FBgn0031698	-0.665996	0.000374093	UTR5	Ncoa6
766	2L	5326484	5326533	50	-	FBgn0031698_6	FBgn0031698	-0.67788	0.00448248	UTR5	Ncoa6
767	2L	5332486	5332535	50	-	FBgn0031702	FBgn0031702	-0.513403	0.00143436	UTR5	fusl
768	2L	6054452	6054501	50	+	FBgn0031770	FBgn0031770	-0.833599	0.000611796	UTR5	CG13995
769	2L	6611061	6611160	100	+	FBgn0031836	FBgn0031836	-0.81831	1.6e-06	UTR5	CG11050
770	2L	6742852	6742901	50	+	FBgn0031855	FBgn0031855	-0.643699	0.00116638	UTR5	meng
771	2L	6774191	6774290	100	+	FBgn0031858	FBgn0031858	-0.573524	2.6e-05	UTR5	CG17378
772	2L	6875250	6875449	200	+	FBgn0031866	FBgn0031866	-0.723518	2.84e-09	UTR5	Nlg2
773	2L	7219134	7219383	250	-	FBgn0031897_2	FBgn0031897	-0.89491	3.78e-13	UTR5	CG13784
774	2L	7219434	7220033	600	-	FBgn0031897_3	FBgn0031897	-0.916291	8.91e-30	UTR5	CG13784
775	2L	7437642	7437741	100	+	FBgn0031914	FBgn0031914	-0.660526	4.55e-06	UTR5	CG5973
776	2L	7993985	7994034	50	-	FBgn0031969	FBgn0031969	-0.514664	0.0029639	UTR5	pes
777	2L	7999019	7999249	231	+	FBgn0031971	FBgn0031971	-1.19677	3.07e-12	UTR5	Sirup
778	2L	8127151	8127200	50	+	FBgn0031988	FBgn0031988	-0.763528	0.00143056	UTR5	CG8668
779	2L	8127301	8127450	150	+	FBgn0031988_2	FBgn0031988	-0.750604	1.35e-07	UTR5	CG8668
780	2L	8127501	8127550	50	+	FBgn0031988_3	FBgn0031988	-0.632039	0.00053694	UTR5	CG8668
781	2L	8257203	8257252	50	-	FBgn0032010	FBgn0032010	-0.557602	0.00158186	UTR5	CG8086
782	2L	9523227	9523326	100	+	FBgn0032123	FBgn0032123	-0.897059	2.49e-05	UTR5	Oatp30B
783	2L	9616891	9616940	50	+	FBgn0032135	FBgn0032135	-0.53502	0.00194734	UTR5	GlcAT-S
784	2L	9870270	9870369	100	-	FBgn0032151_8	FBgn0032151	-0.99164	4.43e-05	UTR5	nAChRalpha6
785	2L	9870420	9877150	6731	-	FBgn0032151_9	FBgn0032151	-1.01857	6.7e-07	UTR5	nAChRalpha6
786	2L	9877451	9877600	150	-	FBgn0032151_10	FBgn0032151	-0.772718	3.21e-06	UTR5	nAChRalpha6
787	2L	9907632	9907781	150	-	FBgn0032156	FBgn0032156	-0.718758	7.16e-08	UTR5	CG13124
788	2L	10366792	10366841	50	+	FBgn0032231	FBgn0032231	-0.536928	0.00504593	UTR5	CG5056
789	2L	10376618	10376667	50	+	FBgn0032233	FBgn0032233	-0.890973	0.00196222	UTR5	dpr19
790	2L	10534522	10534721	200	+	FBgn0032266	FBgn0032266	-0.86289	2.35e-11	UTR5	CG18302
791	2L	11086871	11086920	50	+	FBgn0032338	FBgn0032338	-0.560796	0.00179153	UTR5	CG16854
792	2L	12114410	12114509	100	+	FBgn0032414	FBgn0032414	-0.651378	1.8e-05	UTR5	CG17211
793	2L	13203962	13204011	50	+	FBgn0032482	FBgn0032482	-0.650588	0.00228985	UTR5	Pect
794	2L	13219774	13219823	50	-	FBgn0032485	FBgn0032485	-0.637058	0.00461803	UTR5	CG9426
795	2L	13246332	13246431	100	+	FBgn0032495	FBgn0032495	-0.786479	7.47e-05	UTR5	CG16820
796	2L	13354524	13354573	50	-	FBgn0032506	FBgn0032506	-0.832909	0.00390653	UTR5	CG9395
797	2L	13355024	13355073	50	-	FBgn0032506_2	FBgn0032506	-0.521297	0.00341337	UTR5	CG9395
798	2L	16496957	16497006	50	+	FBgn0032586	FBgn0032586	-0.561626	0.00230952	UTR5	Tpr2
799	2L	18120045	18120144	100	+	FBgn0032666	FBgn0032666	-0.586349	7.5e-06	UTR5	CG5758
800	2L	18122568	18122617	50	+	FBgn0032666_2	FBgn0032666	-0.536597	0.00025836	UTR5	CG5758
801	2L	18123446	18123545	100	+	FBgn0032666_3	FBgn0032666	-0.639242	8.15e-06	UTR5	CG5758
802	2L	18485617	18485866	250	+	FBgn0032682	FBgn0032682	-1.02096	2.31e-11	UTR5	grnd
803	2L	18503829	18503878	50	-	FBgn0032683	FBgn0032683	-0.832909	0.00362783	UTR5	kon
804	2L	18617506	18617555	50	+	FBgn0032694	FBgn0032694	-0.623189	0.00240398	UTR5	MESR3
805	2L	18731475	18731574	100	-	FBgn0032707	FBgn0032707	-1.08744	1.85e-05	UTR5	CG10348
806	2L	18845534	18845683	150	+	FBgn0032719	FBgn0032719	-0.568196	3.1e-06	UTR5	CG17321
807	2L	18845734	18845783	50	+	FBgn0032719_2	FBgn0032719	-0.507228	0.00171072	UTR5	CG17321
808	2L	18852966	18853015	50	+	FBgn0032719_3	FBgn0032719	-0.547083	0.00417171	UTR5	CG17321
809	2L	19068802	19068851	50	-	FBgn0032752	FBgn0032752	-0.516524	0.00436587	UTR5	CG10702
810	2L	19068902	19069001	100	-	FBgn0032752_2	FBgn0032752	-0.611469	0.000105621	UTR5	CG10702
811	2L	19069052	19069101	50	-	FBgn0032752_3	FBgn0032752	-0.529996	0.00212861	UTR5	CG10702
812	2L	19390026	19390075	50	-	FBgn0032774	FBgn0032774	-0.756792	0.00197436	UTR5	CG17549
813	2L	20098004	20098053	50	+	FBgn0032850	FBgn0032850	-1.2164	0.000669112	UTR5	Kua
814	2L	20399164	20399263	100	-	FBgn0032857	FBgn0032857	-0.730188	9.78e-06	UTR5	CG10947
815	2L	20399314	20399363	50	-	FBgn0032857_2	FBgn0032857	-0.56767	0.00193629	UTR5	CG10947
816	2L	20798215	20798264	50	+	FBgn0032886	FBgn0032886	-0.593341	0.00130329	UTR5	CG9328
817	2L	20798365	20798414	50	+	FBgn0032886_2	FBgn0032886	-0.579537	0.000951726	UTR5	CG9328
818	2L	20885484	20885533	50	-	FBgn0032901	FBgn0032901	-1.22167	0.000612264	UTR5	sky
819	2L	20885584	20885683	100	-	FBgn0032901_2	FBgn0032901	-0.75001	1.1e-05	UTR5	sky
820	2L	20885734	20885783	50	-	FBgn0032901_3	FBgn0032901	-0.581174	0.00272916	UTR5	sky
821	2L	20916905	20917254	350	-	FBgn0032901_4	FBgn0032901	-0.884542	3.33e-14	UTR5	sky
822	2L	20917305	20917354	50	-	FBgn0032901_5	FBgn0032901	-0.744735	0.000517194	UTR5	sky
823	2L	21069605	21069654	50	-	FBgn0032910	FBgn0032910	-0.792238	0.00108827	UTR5	CG9265
824	2L	21069755	21069804	50	-	FBgn0032910_2	FBgn0032910	-0.547193	0.00362303	UTR5	CG9265
825	2L	21069855	21069954	100	-	FBgn0032910_3	FBgn0032910	-0.83392	5.46e-05	UTR5	CG9265
826	2L	21070005	21070054	50	-	FBgn0032910_4	FBgn0032910	-0.767255	0.00483186	UTR5	CG9265
827	2L	21070894	21070993	100	-	FBgn0032910_5	FBgn0032910	-0.745791	4.48e-05	UTR5	CG9265
828	2L	21071044	21071093	50	-	FBgn0032910_6	FBgn0032910	-0.782378	0.000376045	UTR5	CG9265
829	2L	21071403	21071452	50	-	FBgn0032910_7	FBgn0032910	-0.923164	0.000871801	UTR5	CG9265
830	2L	21220273	21220322	50	-	FBgn0032935	FBgn0032935	-0.557481	0.00430768	UTR5	Atg18b
831	2L	21309001	21309050	50	-	FBgn0032940	FBgn0032940	-0.823509	0.000631259	UTR5	Mondo
832	2L	21309101	21309150	50	-	FBgn0032940_2	FBgn0032940	-0.668656	0.00352105	UTR5	Mondo
833	2L	21309201	21309250	50	-	FBgn0032940_3	FBgn0032940	-0.693147	0.000681136	UTR5	Mondo
834	2L	21380300	21382239	1940	+	FBgn0032946	FBgn0032946	-1.20071	5.76e-20	UTR5	nrv3
835	2R	5652566	5652615	50	-	FBgn0033028	FBgn0033028	-0.87724	0.000605387	UTR5	hrm
836	2R	6035789	6035838	50	-	FBgn0033052	FBgn0033052	-0.505406	0.00150394	UTR5	SCAP
837	2R	6035989	6036038	50	-	FBgn0033052_2	FBgn0033052	-0.512898	0.006093	UTR5	SCAP
838	2R	6656324	6656373	50	-	FBgn0033081	FBgn0033081	-1.3633	0.00337398	UTR5	geminin
839	2R	7698403	7698502	100	-	FBgn0033212	FBgn0033212	-0.747872	0.000140899	UTR5	LRR
840	2R	8614872	8614971	100	+	FBgn0033313	FBgn0033313	-0.698878	0.000177936	UTR5	Cirl
841	2R	9092794	9092843	50	-	FBgn0033373	FBgn0033373	-0.579445	0.000646663	UTR5	CG8080
842	2R	9191797	9191846	50	-	FBgn0033391	FBgn0033391	-0.513489	0.00493714	UTR5	CG8026
843	2R	9308573	9308622	50	-	FBgn0033402	FBgn0033402	-0.663547	0.0009469	UTR5	Myd88
844	2R	9320360	9320409	50	-	FBgn0033403_3	FBgn0033403	-0.998529	0.00196488	UTR5	CG13739
845	2R	9320860	9321059	200	-	FBgn0033403_4	FBgn0033403	-0.958327	1.24e-09	UTR5	CG13739
846	2R	9321160	9321209	50	-	FBgn0033403_5	FBgn0033403	-0.596155	0.005343	UTR5	CG13739
847	2R	9350771	9350820	50	-	FBgn0033403_6	FBgn0033403	-0.713215	0.00181865	UTR5	CG13739
848	2R	9350971	9351070	100	-	FBgn0033403_7	FBgn0033403	-1.29422	7.82e-08	UTR5	CG13739
849	2R	9351121	9351170	50	-	FBgn0033403_8	FBgn0033403	-0.883191	0.0015777	UTR5	CG13739
850	2R	9351456	9351505	50	-	FBgn0033403_9	FBgn0033403	-0.653926	0.00531092	UTR5	CG13739
851	2R	9388018	9388217	200	-	FBgn0033405_4	FBgn0033405	-1.12214	6.72e-09	UTR5	CG13954
852	2R	9683009	9683108	100	-	FBgn0033438	FBgn0033438	-0.767828	0.000316433	UTR5	Mmp2
853	2R	9683609	9683658	50	-	FBgn0033438_2	FBgn0033438	-0.582891	0.00214224	UTR5	Mmp2
854	2R	9793576	9793625	50	+	FBgn0033443	FBgn0033443	-0.641322	0.000775959	UTR5	CG1698
855	2R	10078466	10078565	100	+	FBgn0033483	FBgn0033483	-0.758662	1.56e-05	UTR5	egr
856	2R	10078666	10078715	50	+	FBgn0033483_2	FBgn0033483	-0.684337	0.00613582	UTR5	egr
857	2R	10233808	10233857	50	-	FBgn0033497_2	FBgn0033497	-0.539674	0.0051337	UTR5	CG12912
858	2R	10233908	10233957	50	-	FBgn0033497_3	FBgn0033497	-0.545094	0.00144889	UTR5	CG12912
859	2R	10276236	10276335	100	+	FBgn0033504	FBgn0033504	-0.653926	1.71e-05	UTR5	CAP
860	2R	10276386	10276485	100	+	FBgn0033504_2	FBgn0033504	-0.733039	0.000223453	UTR5	CAP
861	2R	10276536	10276635	100	+	FBgn0033504_3	FBgn0033504	-1.00726	1.66e-05	UTR5	CAP
862	2R	10279217	10279266	50	+	FBgn0033504_4	FBgn0033504	-0.599815	0.00115379	UTR5	CAP
863	2R	10731648	10731697	50	+	FBgn0033544	FBgn0033544	-0.526418	0.0010847	UTR5	CG7220
864	2R	10735834	10735883	50	+	FBgn0033544_2	FBgn0033544	-0.581432	0.00113586	UTR5	CG7220
865	2R	11149819	11149868	50	-	FBgn0033581_3	FBgn0033581	-0.512711	0.00288178	UTR5	CG12391
866	2R	11149969	11150018	50	-	FBgn0033581_4	FBgn0033581	-0.617544	0.00195207	UTR5	CG12391
867	2R	11289173	11289222	50	-	FBgn0033609	FBgn0033609	-0.837397	0.00205028	UTR5	Fbl6
868	2R	11289323	11289422	100	-	FBgn0033609_2	FBgn0033609	-0.701731	5.76e-05	UTR5	Fbl6
869	2R	11615696	11615745	50	-	FBgn0033636	FBgn0033636	-0.763351	0.000922748	UTR5	tou
870	2R	11629406	11632011	2606	-	FBgn0033638	FBgn0033638	-0.967276	1.39e-05	UTR5	CG9005
871	2R	11632062	11632111	50	-	FBgn0033638_2	FBgn0033638	-0.5711	0.000425904	UTR5	CG9005
872	2R	11632212	11632311	100	-	FBgn0033638_3	FBgn0033638	-0.707577	7.29e-05	UTR5	CG9005
873	2R	11640242	11640291	50	-	FBgn0033638_4	FBgn0033638	-0.61026	0.0026428	UTR5	CG9005
874	2R	11640492	11640541	50	-	FBgn0033638_5	FBgn0033638	-0.523248	0.00068537	UTR5	CG9005
875	2R	11640742	11640791	50	-	FBgn0033638_6	FBgn0033638	-0.707566	4.27e-05	UTR5	CG9005
876	2R	11640842	11640891	50	-	FBgn0033638_7	FBgn0033638	-0.613104	0.00330989	UTR5	CG9005
877	2R	11646202	11648367	2166	-	FBgn0033639	FBgn0033639	-0.549599	0.00387244	UTR5	CG9003
878	2R	11651018	11651416	399	-	FBgn0033639_2	FBgn0033639	-1.08513	8.88e-19	UTR5	CG9003
879	2R	11759317	11759366	50	+	FBgn0033652	FBgn0033652	-0.81638	0.00158907	UTR5	ths
880	2R	11912480	11912579	100	-	FBgn0033667	FBgn0033667	-0.875469	1.05e-05	UTR5	reb
881	2R	11939707	11939756	50	+	FBgn0033668	FBgn0033668	-0.702036	0.00148681	UTR5	exp
882	2R	11939957	11940106	150	+	FBgn0033668_2	FBgn0033668	-0.880889	2.1e-07	UTR5	exp
883	2R	12437795	12437844	50	+	FBgn0033739	FBgn0033739	-0.581922	0.00585809	UTR5	Dyb
884	2R	12518813	12518862	50	-	FBgn0033751	FBgn0033751	-0.503192	0.000754589	UTR5	CG8818
885	2R	13189687	13189736	50	-	FBgn0033802	FBgn0033802	-0.578909	0.00303016	UTR5	CG17724
886	2R	13502136	13502185	50	+	FBgn0033845	FBgn0033845	-1.10568	0.00422177	UTR5	mars
887	2R	13979332	13979381	50	-	FBgn0033889	FBgn0033889	-1.07044	0.000289236	UTR5	CG6701
888	2R	13979432	13979481	50	-	FBgn0033889_2	FBgn0033889	-0.851371	0.00126052	UTR5	CG6701
889	2R	14152587	14152636	50	-	FBgn0033897	FBgn0033897	-0.693147	0.00184352	UTR5	Rcd1
890	2R	14378247	14378296	50	+	FBgn0033932	FBgn0033932	-0.764099	0.00617247	UTR5	Dh44-R1
891	2R	14420474	14420523	50	+	FBgn0033936	FBgn0033936	-0.587787	0.00488562	UTR5	Achl
892	2R	14420624	14420673	50	+	FBgn0033936_2	FBgn0033936	-0.760806	0.00184975	UTR5	Achl
893	2R	14963642	14963741	100	+	FBgn0033987	FBgn0033987	-0.650986	5.68e-06	UTR5	ckn
894	2R	14963792	14963841	50	+	FBgn0033987_2	FBgn0033987	-0.903304	0.00023247	UTR5	ckn
895	2R	14981613	14981712	100	+	FBgn0033988	FBgn0033988	-0.908531	5.8e-07	UTR5	pcs
896	2R	15565652	15565751	100	-	FBgn0034032	FBgn0034032	-1.70475	4.95e-07	UTR5	CG8195
897	2R	16150223	16150272	50	+	FBgn0034083	FBgn0034083	-0.555526	0.00168948	UTR5	lbk
898	2R	16150373	16150422	50	+	FBgn0034083_2	FBgn0034083	-0.66998	0.000389276	UTR5	lbk
899	2R	16150573	16150772	200	+	FBgn0034083_3	FBgn0034083	-0.99946	1.65e-11	UTR5	lbk
900	2R	16221694	16221743	50	-	FBgn0034091_2	FBgn0034091	-0.539873	0.00556769	UTR5	mrj
901	2R	16611918	16611967	50	+	FBgn0034145	FBgn0034145	-0.862224	0.00333905	UTR5	CG5065
902	2R	17440856	17441516	661	+	FBgn0034218	FBgn0034218	-0.619585	0.0053501	UTR5	CG18467
903	2R	17548019	17548068	50	+	FBgn0034240	FBgn0034240	-1.07756	0.00169736	UTR5	MESR4
904	2R	17548469	17548518	50	+	FBgn0034240_2	FBgn0034240	-0.81093	0.00246995	UTR5	MESR4
905	2R	17637362	17639088	1727	-	FBgn0034253_2	FBgn0034253	-0.845777	2.14e-11	UTR5	CG10936
906	2R	18007203	18007302	100	-	FBgn0034286	FBgn0034286	-0.84521	9.56e-07	UTR5	dpr13
907	2R	18007353	18007602	250	-	FBgn0034286_2	FBgn0034286	-0.806354	1.02e-10	UTR5	dpr13
908	2R	19165331	19165380	50	+	FBgn0034420	FBgn0034420	-0.765468	0.000492484	UTR5	CG10737
909	2R	19375833	19375882	50	+	FBgn0034439	FBgn0034439	-0.751988	0.00567878	UTR5	CG10062
910	2R	19826678	19826727	50	+	FBgn0034476	FBgn0034476	-0.896088	0.000827154	UTR5	Toll-7
911	2R	20316768	20316817	50	-	FBgn0034501	FBgn0034501	-1.07264	0.000563983	UTR5	CG13868
912	2R	20641026	20641172	147	+	FBgn0034534	FBgn0034534	-0.697531	2.62e-05	UTR5	maf-S
913	2R	20986201	20986250	50	-	FBgn0034567	FBgn0034567	-0.693147	0.0032554	UTR5	CG15651
914	2R	20996570	20996619	50	+	FBgn0034570	FBgn0034570	-0.501768	0.00145674	UTR5	CG10543
915	2R	20996770	20996819	50	+	FBgn0034570_2	FBgn0034570	-0.556209	0.00263498	UTR5	CG10543
916	2R	21193621	21193670	50	+	FBgn0034602	FBgn0034602	-0.661085	0.000152783	UTR5	Lapsyn
917	2R	21250651	21250700	50	-	FBgn0034606_3	FBgn0034606	-0.589469	0.00474791	UTR5	ASPP
918	2R	21384292	21384341	50	-	FBgn0034626	FBgn0034626	-0.664437	0.0021436	UTR5	CG10795
919	2R	22311199	22311248	50	-	FBgn0034718	FBgn0034718	-0.584513	0.000780674	UTR5	wdp
920	2R	22354477	22354526	50	-	FBgn0034720	FBgn0034720	-0.598531	0.000746893	UTR5	Liprin-gamma
921	2R	22372810	22372859	50	-	FBgn0034720_2	FBgn0034720	-0.604703	0.00183452	UTR5	Liprin-gamma
922	2R	23714100	23714696	597	+	FBgn0034897	FBgn0034897	-0.568982	0.0045759	UTR5	Sesn
923	2R	23977206	23977255	50	-	FBgn0034948	FBgn0034948	-0.641542	0.000384867	UTR5	PPP1R15
924	2R	24540789	24540838	50	+	FBgn0035023	FBgn0035023	-0.650588	0.000643477	UTR5	ITP
925	2R	24684755	24684854	100	-	FBgn0035049_3	FBgn0035049	-0.656452	2.29e-05	UTR5	Mmp1
926	2R	24684955	24685004	50	-	FBgn0035049_4	FBgn0035049	-0.591984	0.00321341	UTR5	Mmp1
927	2R	24941585	24941634	50	-	FBgn0035083	FBgn0035083	-0.926762	0.00337575	UTR5	Tina-1
928	2R	24964927	24964976	50	-	FBgn0035087	FBgn0035087	-0.593643	0.00537075	UTR5	CG2765
929	3L	198938	198987	50	-	FBgn0035106	FBgn0035106	-0.76214	0.00589746	UTR5	rno
930	3L	603759	603808	50	-	FBgn0035146	FBgn0035146	-0.646627	0.00131966	UTR5	CG13893
931	3L	707989	708105	117	-	FBgn0035158	FBgn0035158	-1.23837	0.000817771	UTR5	CG13895
932	3L	881314	881513	200	-	FBgn0035173	FBgn0035173	-0.808458	1.61e-09	UTR5	CG13907
933	3L	881614	881663	50	-	FBgn0035173_2	FBgn0035173	-0.568074	0.000254455	UTR5	CG13907
934	3L	881714	881763	50	-	FBgn0035173_3	FBgn0035173	-0.508814	0.00143677	UTR5	CG13907
935	3L	1307319	1307368	50	-	FBgn0035204	FBgn0035204	-0.516007	0.00347409	UTR5	CG2277
936	3L	1576799	1576898	100	+	FBgn0035237	FBgn0035237	-0.77319	1.91e-05	UTR5	CG13917
937	3L	1628278	1628327	50	-	FBgn0035246_3	FBgn0035246	-0.542985	0.00109817	UTR5	CG13928
938	3L	1689100	1689149	50	+	FBgn0035260	FBgn0035260	-1.02962	0.000251101	UTR5	CG7991
939	3L	1689200	1689249	50	+	FBgn0035260_2	FBgn0035260	-0.556068	0.00143055	UTR5	CG7991
940	3L	1882402	1882501	100	-	FBgn0035287	FBgn0035287	-2.44235	5.58e-08	UTR5	CG13937
941	3L	1882552	1883041	490	-	FBgn0035287_2	FBgn0035287	-0.509559	0.00594725	UTR5	CG13937
942	3L	1938604	1938653	50	-	FBgn0035293	FBgn0035293	-0.590695	0.000471249	UTR5	CG5687
943	3L	2490314	2490363	50	+	FBgn0035346	FBgn0035346	-0.563469	0.00123128	UTR5	CG1146
944	3L	2490675	2490724	50	+	FBgn0035346_2	FBgn0035346	-1.27046	0.000911893	UTR5	CG1146
945	3L	2490775	2490824	50	+	FBgn0035346_3	FBgn0035346	-1.41528	0.000125914	UTR5	CG1146
946	3L	3072622	3072671	50	+	FBgn0035397	FBgn0035397	-0.599462	0.000504586	UTR5	CG11486
947	3L	3072722	3073091	370	+	FBgn0035397_2	FBgn0035397	-0.995428	0.0030004	UTR5	CG11486
948	3L	3073192	3073291	100	+	FBgn0035397_3	FBgn0035397	-0.93827	2.74e-05	UTR5	CG11486
949	3L	3073342	3073391	50	+	FBgn0035397_4	FBgn0035397	-1.02075	0.000796007	UTR5	CG11486
950	3L	3077942	3077991	50	+	FBgn0035397_5	FBgn0035397	-0.607625	0.0024211	UTR5	CG11486
951	3L	3962617	3962666	50	-	FBgn0035481_2	FBgn0035481	-0.635989	0.000997324	UTR5	CG12605
952	3L	3964522	3964721	200	-	FBgn0035481_3	FBgn0035481	-0.652749	1.84e-09	UTR5	CG12605
953	3L	4046796	4046845	50	+	FBgn0035490	FBgn0035490	-0.735568	0.000124265	UTR5	CG1136
954	3L	4102242	4102291	50	-	FBgn0035497	FBgn0035497	-0.523806	0.00170609	UTR5	CG14995
955	3L	4181975	4182174	200	-	FBgn0035505_2	FBgn0035505	-0.99919	1.12e-12	UTR5	Teh2
956	3L	4371541	4371590	50	-	FBgn0035538_2	FBgn0035538	-0.527293	0.0046617	UTR5	DopEcR
957	3L	4371641	4371840	200	-	FBgn0035538_3	FBgn0035538	-0.70568	3.03e-09	UTR5	DopEcR
958	3L	4379457	4379506	50	-	FBgn0035538_4	FBgn0035538	-0.584934	0.000896121	UTR5	DopEcR
959	3L	4380188	4380237	50	-	FBgn0035538_5	FBgn0035538	-0.778778	4.24e-05	UTR5	DopEcR
960	3L	4407317	4414695	7379	+	FBgn0035542	FBgn0035542	-0.648196	2.15e-10	UTR5	DOR
961	3L	4417857	4417956	100	+	FBgn0035542_2	FBgn0035542	-0.622576	2.41e-05	UTR5	DOR
962	3L	4542366	4542415	50	+	FBgn0035558	FBgn0035558	-0.70131	0.00154445	UTR5	CG11357
963	3L	5134301	5134350	50	+	FBgn0035593	FBgn0035593	-0.650588	0.00112898	UTR5	CG4603
964	3L	6253583	6253682	100	-	FBgn0035696	FBgn0035696	-0.775983	0.000131565	UTR5	Best2
965	3L	6253833	6256565	2733	-	FBgn0035696_2	FBgn0035696	-0.520241	0.00308609	UTR5	Best2
966	3L	6943006	6944435	1430	+	FBgn0035719	FBgn0035719	-0.789997	1.08e-06	UTR5	tow
967	3L	7253844	7253893	50	-	FBgn0035755	FBgn0035755	-0.585238	0.000571979	UTR5	CG14830
968	3L	7262985	7263034	50	-	FBgn0035755_2	FBgn0035755	-0.536928	0.00024526	UTR5	CG14830
969	3L	7263085	7263720	636	-	FBgn0035755_3	FBgn0035755	-0.923637	2.61e-06	UTR5	CG14830
970	3L	7312138	7312746	609	-	FBgn0035756	FBgn0035756	-0.892589	1.87e-05	UTR5	unc-13-4A
971	3L	7328443	7328492	50	-	FBgn0035763	FBgn0035763	-0.510826	0.00156244	UTR5	mrva
972	3L	7391242	7391291	50	+	FBgn0035777	FBgn0035777	-1.49165	0.00216165	UTR5	CG8563
973	3L	7605160	7605259	100	+	FBgn0035802	FBgn0035802	-0.74841	3.2e-05	UTR5	Pura
974	3L	7747394	7747493	100	+	FBgn0035816	FBgn0035816	-0.747214	1.33e-05	UTR5	CG13685
975	3L	9208054	9208103	50	-	FBgn0035968	FBgn0035968	-0.70432	0.000308164	UTR5	Slc45-1
976	3L	9208154	9208403	250	-	FBgn0035968_2	FBgn0035968	-1.08664	2.32e-11	UTR5	Slc45-1
977	3L	9208654	9208703	50	-	FBgn0035968_3	FBgn0035968	-0.869038	0.00207299	UTR5	Slc45-1
978	3L	9398928	9398977	50	-	FBgn0035983_2	FBgn0035983	-0.59839	0.000466217	UTR5	CG4080
979	3L	9410093	9410142	50	-	FBgn0035986	FBgn0035986	-0.573003	0.00510429	UTR5	CG4022
980	3L	9704681	9704730	50	+	FBgn0036032	FBgn0036032	-0.521297	0.00391773	UTR5	CG16711
981	3L	9899291	9899810	520	+	FBgn0036059	FBgn0036059	-0.755098	5.45e-07	UTR5	nudE
982	3L	9899861	9899910	50	+	FBgn0036059_2	FBgn0036059	-0.679831	0.000524081	UTR5	nudE
983	3L	10696728	10696827	100	-	FBgn0036101	FBgn0036101	-1.02816	6.71e-07	UTR5	NijA
984	3L	10898374	10898473	100	-	FBgn0036111_2	FBgn0036111	-0.625094	3.83e-05	UTR5	Aps
985	3L	10898624	10898673	50	-	FBgn0036111_3	FBgn0036111	-0.561087	0.00190704	UTR5	Aps
986	3L	11183997	11184046	50	-	FBgn0036144	FBgn0036144	-0.553385	0.0030731	UTR5	GlcAT-P
987	3L	11196824	11196873	50	-	FBgn0036144_2	FBgn0036144	-0.554034	0.00195744	UTR5	GlcAT-P
988	3L	11295670	11295719	50	-	FBgn0036152	FBgn0036152	-0.753772	0.00301788	UTR5	CG6175
989	3L	11487900	11488149	250	+	FBgn0036165	FBgn0036165	-0.740938	1.26e-11	UTR5	chrb
990	3L	11488200	11488249	50	+	FBgn0036165_2	FBgn0036165	-0.526093	0.00160046	UTR5	chrb
991	3L	11488300	11488399	100	+	FBgn0036165_3	FBgn0036165	-0.62735	8.4e-07	UTR5	chrb
992	3L	12351345	12351394	50	-	FBgn0036278	FBgn0036278	-0.847298	0.00103491	UTR5	CrzR
993	3L	12390845	12390944	100	-	FBgn0036279	FBgn0036279	-0.769133	9.43e-05	UTR5	Ncc69
994	3L	12391095	12391144	50	-	FBgn0036279_2	FBgn0036279	-0.607205	0.00268454	UTR5	Ncc69
995	3L	12391195	12391294	100	-	FBgn0036279_3	FBgn0036279	-1.20397	9.17e-06	UTR5	Ncc69
996	3L	12391345	12391394	50	-	FBgn0036279_4	FBgn0036279	-0.550046	0.00132588	UTR5	Ncc69
997	3L	12832117	12832166	50	-	FBgn0036316	FBgn0036316	-0.670505	0.000974224	UTR5	CG10960
998	3L	13037021	13037070	50	+	FBgn0036340	FBgn0036340	-0.732888	0.00427331	UTR5	SRm160
999	3L	13866756	13866805	50	-	FBgn0036381	FBgn0036381	-0.622766	0.0041549	UTR5	CG8745
1000	3L	13993201	13993250	50	-	FBgn0036391	FBgn0036391	-0.572519	0.00418112	UTR5	CG17364
1001	3L	14550776	14550825	50	-	FBgn0036428_2	FBgn0036428	-0.575784	0.000573184	UTR5	Gbs-70E
1002	3L	14622896	14622945	50	+	FBgn0036433	FBgn0036433	-0.527867	0.00112943	UTR5	CG9628
1003	3L	14805236	14805335	100	+	FBgn0036454	FBgn0036454	-0.90686	3.88e-07	UTR5	CG17839
1004	3L	14805436	14805485	50	+	FBgn0036454_2	FBgn0036454	-0.638489	0.00017992	UTR5	CG17839
1005	3L	14805608	14839245	33638	+	FBgn0036454_3	FBgn0036454	-0.648914	0.00156256	UTR5	CG17839
1006	3L	15147387	15150539	3153	+	FBgn0036485	FBgn0036485	-0.571786	0.00232286	UTR5	FucTA
1007	3L	15336792	15336841	50	+	FBgn0036494	FBgn0036494	-0.743158	0.00146217	UTR5	Toll-6
1008	3L	15336892	15336941	50	+	FBgn0036494_2	FBgn0036494	-0.822681	0.00201679	UTR5	Toll-6
1009	3L	15508053	15508102	50	-	FBgn0036502	FBgn0036502	-0.57165	0.00177389	UTR5	CG7841
1010	3L	15588960	15589059	100	+	FBgn0036518	FBgn0036518	-0.581299	0.000181963	UTR5	RhoGAP71E
1011	3L	15823830	15823879	50	-	FBgn0036534	FBgn0036534	-0.729515	0.00275231	UTR5	DCP2
1012	3L	15825574	15825623	50	-	FBgn0036534_2	FBgn0036534	-0.891998	0.00120711	UTR5	DCP2
1013	3L	15825724	15825773	50	-	FBgn0036534_3	FBgn0036534	-0.563368	0.00349082	UTR5	DCP2
1014	3L	15825974	15826123	150	-	FBgn0036534_4	FBgn0036534	-0.761016	2.13e-07	UTR5	DCP2
1015	3L	15924712	15924761	50	-	FBgn0036544_2	FBgn0036544	-0.677147	0.00100474	UTR5	sff
1016	3L	16163902	16163951	50	-	FBgn0036576	FBgn0036576	-0.723	0.00341822	UTR5	CG5151
1017	3L	16799872	16799921	50	-	FBgn0036663	FBgn0036663	-0.580378	0.00290025	UTR5	CG9674
1018	3L	16807582	16807681	100	-	FBgn0036663_2	FBgn0036663	-0.831168	3.4e-06	UTR5	CG9674
1019	3L	16828675	16828724	50	-	FBgn0036665_2	FBgn0036665	-0.616327	0.000713724	UTR5	CG13024
1020	3L	16828775	16828824	50	-	FBgn0036665_3	FBgn0036665	-0.513784	0.000906757	UTR5	CG13024
1021	3L	16828875	16829024	150	-	FBgn0036665_4	FBgn0036665	-0.804222	1.37e-08	UTR5	CG13024
1022	3L	17012016	17012065	50	-	FBgn0036684	FBgn0036684	-0.546544	0.00374693	UTR5	CG3764
1023	3L	17012366	17012465	100	-	FBgn0036684_2	FBgn0036684	-0.933288	7.88e-05	UTR5	CG3764
1024	3L	17668335	17668384	50	-	FBgn0036746_2	FBgn0036746	-0.699792	0.00204784	UTR5	Crtc
1025	3L	17668435	17668484	50	-	FBgn0036746_3	FBgn0036746	-0.565314	0.00588383	UTR5	Crtc
1026	3L	17669085	17669134	50	-	FBgn0036746_4	FBgn0036746	-0.693147	0.000254219	UTR5	Crtc
1027	3L	17907463	17907512	50	-	FBgn0036770	FBgn0036770	-0.535143	0.00525726	UTR5	Prestin
1028	3L	18560358	18560407	50	+	FBgn0036790	FBgn0036790	-0.986495	0.0007275	UTR5	AstC-R1
1029	3L	18641491	18641540	50	+	FBgn0036801	FBgn0036801	-0.788457	0.000915426	UTR5	MYPT-75D
1030	3L	18641741	18641790	50	+	FBgn0036801_2	FBgn0036801	-1.17865	0.00163424	UTR5	MYPT-75D
1031	3L	18641841	18641940	100	+	FBgn0036801_3	FBgn0036801	-1.51146	1.09e-05	UTR5	MYPT-75D
1032	3L	18819637	18819786	150	-	FBgn0036814	FBgn0036814	-0.844254	1.37e-07	UTR5	CG14073
1033	3L	18820626	18820675	50	-	FBgn0036814_2	FBgn0036814	-1.04797	0.00241831	UTR5	CG14073
1034	3L	19085777	19085876	100	-	FBgn0036844	FBgn0036844	-0.696638	3.86e-05	UTR5	Mkp3
1035	3L	19085977	19086126	150	-	FBgn0036844_2	FBgn0036844	-0.785142	2.96e-10	UTR5	Mkp3
1036	3L	20241378	20241477	100	-	FBgn0036958_2	FBgn0036958	-0.85349	3.31e-05	UTR5	CG17233
1037	3L	20439623	20439672	50	-	FBgn0036992	FBgn0036992	-0.782759	0.00264622	UTR5	Hpd
1038	3L	20519094	20519143	50	-	FBgn0037007	FBgn0037007	-0.524219	0.000235679	UTR5	CG5059
1039	3L	20540168	20540317	150	-	FBgn0037012	FBgn0037012	-0.916291	1.59e-07	UTR5	Rcd2
1040	3L	20730641	20730690	50	+	FBgn0037016	FBgn0037016	-0.821358	0.00321622	UTR5	CG13252
1041	3L	20730741	20730840	100	+	FBgn0037016_2	FBgn0037016	-1.06413	1.33e-05	UTR5	CG13252
1042	3L	20737209	20737258	50	+	FBgn0037016_3	FBgn0037016	-0.660141	0.00510443	UTR5	CG13252
1043	3L	22460632	22460681	50	-	FBgn0037163	FBgn0037163	-0.697662	0.000920356	UTR5	laza
1044	3L	22728211	22728260	50	+	FBgn0037185	FBgn0037185	-0.500203	0.00503099	UTR5	CG11367
1045	3L	22881195	22881244	50	+	FBgn0037203	FBgn0037203	-0.711496	0.00532359	UTR5	slif
1046	3R	4654850	4654899	50	+	FBgn0037265	FBgn0037265	-1.16017	0.00267826	UTR5	spartin
1047	3R	5669763	5669862	100	+	FBgn0037363	FBgn0037363	-0.760588	2.26e-05	UTR5	Atg17
1048	3R	5669913	5670062	150	+	FBgn0037363_2	FBgn0037363	-0.743431	1.07e-06	UTR5	Atg17
1049	3R	5670113	5670162	50	+	FBgn0037363_3	FBgn0037363	-0.668174	0.00348607	UTR5	Atg17
1050	3R	5670213	5670262	50	+	FBgn0037363_4	FBgn0037363	-0.73482	0.0028959	UTR5	Atg17
1051	3R	7076783	7076832	50	+	FBgn0037468	FBgn0037468	-0.696453	0.000164373	UTR5	CG1943
1052	3R	7995553	7995702	150	-	FBgn0037534	FBgn0037534	-0.914898	1.15e-07	UTR5	ELOVL
1053	3R	8517968	8518017	50	+	FBgn0037592	FBgn0037592	-0.733969	0.00228281	UTR5	CG11737
1054	3R	8716393	8716442	50	+	FBgn0037614	FBgn0037614	-0.871323	0.000210089	UTR5	TMEM216
1055	3R	8755950	8767370	11421	-	FBgn0037625	FBgn0037625	-1.00995	3.11e-13	UTR5	CG11768
1056	3R	8768101	8768150	50	-	FBgn0037625_2	FBgn0037625	-0.524608	0.000378815	UTR5	CG11768
1057	3R	9486986	9487035	50	-	FBgn0037698	FBgn0037698	-0.653926	0.00343864	UTR5	CG16779
1058	3R	9591709	9591758	50	+	FBgn0037720	FBgn0037720	-0.571577	0.000296792	UTR5	CG8312
1059	3R	9710888	9710937	50	-	FBgn0037734_2	FBgn0037734	-0.568693	0.00110719	UTR5	trbd
1060	3R	9739630	9739679	50	-	FBgn0037736	FBgn0037736	-0.984202	0.000186967	UTR5	side-VII
1061	3R	9739730	9739779	50	-	FBgn0037736_2	FBgn0037736	-0.650588	0.00426471	UTR5	side-VII
1062	3R	9808969	9809018	50	-	FBgn0037760	FBgn0037760	-0.697943	0.00100545	UTR5	FBXO11
1063	3R	9809119	9809168	50	-	FBgn0037760_2	FBgn0037760	-0.637016	0.00260579	UTR5	FBXO11
1064	3R	9809219	9809268	50	-	FBgn0037760_3	FBgn0037760	-0.53866	0.00170803	UTR5	FBXO11
1065	3R	9866243	9866292	50	-	FBgn0037766	FBgn0037766	-0.860201	0.0020945	UTR5	Teh1
1066	3R	9867921	9867970	50	-	FBgn0037766_2	FBgn0037766	-0.634651	0.00198511	UTR5	Teh1
1067	3R	11457827	11457876	50	-	FBgn0037906	FBgn0037906	-0.803495	0.00400079	UTR5	PGRP-LB
1068	3R	11722134	11722183	50	+	FBgn0037941	FBgn0037941	-1.43075	0.00352212	UTR5	CG12594
1069	3R	11722234	11722283	50	+	FBgn0037941_2	FBgn0037941	-1.02165	0.00125998	UTR5	CG12594
1070	3R	11869011	11869060	50	-	FBgn0037956	FBgn0037956	-0.504708	0.00368558	UTR5	CG6959
1071	3R	11947584	11947633	50	-	FBgn0037963	FBgn0037963	-0.733969	0.00259161	UTR5	Cad87A
1072	3R	12561612	12561661	50	-	FBgn0038063_2	FBgn0038063	-1.16315	0.00463309	UTR5	Octbeta2R
1073	3R	12561712	12561761	50	-	FBgn0038063_3	FBgn0038063	-0.983732	0.000337572	UTR5	Octbeta2R
1074	3R	12628081	12628130	50	+	FBgn0038065	FBgn0038065	-0.733602	0.00146525	UTR5	Snx3
1075	3R	12695179	12695278	100	+	FBgn0038079	FBgn0038079	-0.693147	4.22e-05	UTR5	NijC
1076	3R	12848170	12848219	50	-	FBgn0038087	FBgn0038087	-1.20397	0.00190138	UTR5	beat-Va
1077	3R	13673643	13673692	50	-	FBgn0038165	FBgn0038165	-0.924259	0.00191283	UTR5	Task6
1078	3R	14057807	14057856	50	+	FBgn0038197	FBgn0038197	-0.641854	0.000538298	UTR5	foxo
1079	3R	14057907	14058006	100	+	FBgn0038197_2	FBgn0038197	-1.0565	0.000122168	UTR5	foxo
1080	3R	14108022	14108121	100	-	FBgn0038202	FBgn0038202	-0.90397	0.000198486	UTR5	CG12402
1081	3R	14555942	14555991	50	-	FBgn0038237	FBgn0038237	-0.812411	0.0017155	UTR5	Pde6
1082	3R	14609942	14609991	50	+	FBgn0038246	FBgn0038246	-0.641854	0.00296225	UTR5	CG14853
1083	3R	15077057	15077106	50	-	FBgn0038282_4	FBgn0038282	-0.74444	0.00122963	UTR5	dpr9
1084	3R	15095182	15095381	200	-	FBgn0038286	FBgn0038286	-0.732229	6.08e-11	UTR5	CG6966
1085	3R	17346138	17346237	100	-	FBgn0038498_2	FBgn0038498	-0.58334	3.93e-06	UTR5	beat-IIa
1086	3R	17365820	17366019	200	-	FBgn0038498_3	FBgn0038498	-1.04686	2.75e-09	UTR5	beat-IIa
1087	3R	17391288	17391337	50	-	FBgn0038499_2	FBgn0038499	-0.882389	0.00487516	UTR5	Brf
1088	3R	17402216	17402265	50	-	FBgn0038504	FBgn0038504	-0.725408	0.00132235	UTR5	Sur-8
1089	3R	17682158	17682207	50	-	FBgn0038535_3	FBgn0038535	-0.77319	0.00387266	UTR5	alt
1090	3R	17682416	17682465	50	-	FBgn0038535_4	FBgn0038535	-0.893818	0.0057698	UTR5	alt
1091	3R	18355545	18355594	50	-	FBgn0038606_2	FBgn0038606	-1.00823	0.000660806	UTR5	CG15803
1092	3R	18355645	18355694	50	-	FBgn0038606_3	FBgn0038606	-0.564117	0.00139451	UTR5	CG15803
1093	3R	18573391	18573440	50	+	FBgn0038627	FBgn0038627	-0.735707	0.000405478	UTR5	CG7694
1094	3R	18640808	18640857	50	-	FBgn0038632	FBgn0038632	-0.747706	0.00371909	UTR5	CG14301
1095	3R	18640908	18641007	100	-	FBgn0038632_2	FBgn0038632	-0.690419	1.73e-05	UTR5	CG14301
1096	3R	18669640	18669689	50	+	FBgn0038638	FBgn0038638	-0.924949	0.00194352	UTR5	CG7702
1097	3R	18793743	18793792	50	-	FBgn0038652	FBgn0038652	-0.538141	0.00339354	UTR5	CG7720
1098	3R	18848975	18849024	50	-	FBgn0038653	FBgn0038653	-1.29277	0.00207448	UTR5	Octalpha2R
1099	3R	19097011	19097060	50	+	FBgn0038679	FBgn0038679	-0.527755	0.00281373	UTR5	CG6040
1100	3R	19097211	19097510	300	+	FBgn0038679_2	FBgn0038679	-0.956338	1.7e-12	UTR5	CG6040
1101	3R	19891189	19891238	50	+	FBgn0038744	FBgn0038744	-0.819899	0.00217949	UTR5	CG4733
1102	3R	19925272	19925321	50	-	FBgn0038752	FBgn0038752	-0.633043	0.00211422	UTR5	CG4462
1103	3R	20778937	20778986	50	+	FBgn0038826	FBgn0038826	-0.730888	0.00143009	UTR5	Syp
1104	3R	20779137	20779186	50	+	FBgn0038826_2	FBgn0038826	-0.715288	0.00272738	UTR5	Syp
1105	3R	20779487	20779736	250	+	FBgn0038826_3	FBgn0038826	-1.12214	4.5e-10	UTR5	Syp
1106	3R	20780337	20780386	50	+	FBgn0038826_4	FBgn0038826	-0.550046	0.00403113	UTR5	Syp
1107	3R	20783492	20789996	6505	+	FBgn0038826_5	FBgn0038826	-0.659246	0.000103137	UTR5	Syp
1108	3R	20914346	20914395	50	+	FBgn0038842	FBgn0038842	-0.576737	0.00140007	UTR5	hdly
1109	3R	21097478	21097527	50	-	FBgn0038853	FBgn0038853	-0.555655	0.00592113	UTR5	RhoGAP93B
1110	3R	21097578	21097677	100	-	FBgn0038853_2	FBgn0038853	-0.600093	2.75e-05	UTR5	RhoGAP93B
1111	3R	22390080	22390129	50	+	FBgn0038957	FBgn0038957	-0.796005	0.00214026	UTR5	CG7059
1112	3R	22402855	22402904	50	+	FBgn0038959	FBgn0038959	-0.644695	0.00451164	UTR5	CG13856
1113	3R	22470127	22470226	100	+	FBgn0038975	FBgn0038975	-0.703439	4.92e-06	UTR5	Nrx-1
1114	3R	22751001	22751050	50	+	FBgn0039025	FBgn0039025	-0.574088	0.00138036	UTR5	Usp12-46
1115	3R	23248804	23248853	50	-	FBgn0039064_4	FBgn0039064	-0.808077	0.00184828	UTR5	CG4467
1116	3R	23251713	23251762	50	+	FBgn0039066	FBgn0039066	-0.641031	0.00255695	UTR5	EloA
1117	3R	23471929	23471978	50	-	FBgn0039078	FBgn0039078	-0.936769	0.00345522	UTR5	CG4374
1118	3R	24109436	24109485	50	+	FBgn0039149	FBgn0039149	-0.627842	0.00102535	UTR5	CG18428
1119	3R	24284155	24284254	100	+	FBgn0039178	FBgn0039178	-0.693851	3.41e-05	UTR5	CG6356
1120	3R	24284305	24284404	100	+	FBgn0039178_2	FBgn0039178	-0.798703	2.13e-05	UTR5	CG6356
1121	3R	24562882	24562931	50	-	FBgn0039209_3	FBgn0039209	-0.785521	0.00555665	UTR5	REPTOR
1122	3R	24571430	24571479	50	-	FBgn0039209_4	FBgn0039209	-0.636747	0.000404643	UTR5	REPTOR
1123	3R	24571580	24571629	50	-	FBgn0039209_5	FBgn0039209	-0.736999	0.00121721	UTR5	REPTOR
1124	3R	24571680	24571729	50	-	FBgn0039209_6	FBgn0039209	-0.615761	0.00284376	UTR5	REPTOR
1125	3R	24572080	24572179	100	-	FBgn0039209_7	FBgn0039209	-0.997516	1.35e-05	UTR5	REPTOR
1126	3R	24572230	24572329	100	-	FBgn0039209_8	FBgn0039209	-1.03977	0.000120365	UTR5	REPTOR
1127	3R	24572380	24572479	100	-	FBgn0039209_9	FBgn0039209	-0.693147	8.38e-06	UTR5	REPTOR
1128	3R	24625721	24625770	50	+	FBgn0039213	FBgn0039213	-0.737599	0.00217477	UTR5	atl
1129	3R	24876305	24876404	100	-	FBgn0039240	FBgn0039240	-0.693147	3.49e-05	UTR5	CG3744
1130	3R	25050766	25050815	50	+	FBgn0039266	FBgn0039266	-0.78578	0.00151138	UTR5	CG11791
1131	3R	25050966	25051015	50	+	FBgn0039266_2	FBgn0039266	-0.73861	0.00125336	UTR5	CG11791
1132	3R	25131759	25131808	50	+	FBgn0039282	FBgn0039282	-0.647832	0.00316891	UTR5	Bili
1133	3R	26230348	26230397	50	+	FBgn0039419	FBgn0039419	-0.647685	0.00423364	UTR5	CG12290
1134	3R	26230448	26230497	50	+	FBgn0039419_2	FBgn0039419	-0.874464	7.08e-05	UTR5	CG12290
1135	3R	26230548	26230597	50	+	FBgn0039419_3	FBgn0039419	-0.965081	0.00347908	UTR5	CG12290
1136	3R	26532317	26532366	50	-	FBgn0039431_2	FBgn0039431	-1.45225	0.000925535	UTR5	plum
1137	3R	27075970	27076019	50	+	FBgn0039479	FBgn0039479	-0.765468	0.00302961	UTR5	CG14257
1138	3R	27150670	27150769	100	-	FBgn0039492_2	FBgn0039492	-0.590972	3.13e-05	UTR5	CG6051
1139	3R	27150970	27151019	50	-	FBgn0039492_3	FBgn0039492	-0.509482	0.00129348	UTR5	CG6051
1140	3R	27607047	27607096	50	-	FBgn0039528_3	FBgn0039528	-0.667395	0.00156374	UTR5	dsd
1141	3R	27607147	27607196	50	-	FBgn0039528_4	FBgn0039528	-0.674965	0.000220081	UTR5	dsd
1142	3R	27607247	27607296	50	-	FBgn0039528_5	FBgn0039528	-0.673345	0.0039337	UTR5	dsd
1143	3R	27608479	27608528	50	+	FBgn0039530	FBgn0039530	-0.849846	0.0043348	UTR5	Tusp
1144	3R	28339716	28339765	50	-	FBgn0039580	FBgn0039580	-0.858662	0.00345774	UTR5	Gfat2
1145	3R	28342117	28342166	50	+	FBgn0039581	FBgn0039581	-1.03365	0.000155206	UTR5	Moca-cyp
1146	3R	28418358	28418407	50	+	FBgn0039584	FBgn0039584	-0.622321	0.00588186	UTR5	beat-VI
1147	3R	28634650	28634699	50	-	FBgn0039590	FBgn0039590	-0.509674	0.0017095	UTR5	CG10011
1148	3R	29064345	29064444	100	+	FBgn0039633	FBgn0039633	-0.648297	0.000227211	UTR5	CG11873
1149	3R	29181730	29181779	50	-	FBgn0039647_4	FBgn0039647	-0.514391	0.001346	UTR5	jus
1150	3R	29983826	29983925	100	+	FBgn0039728	FBgn0039728	-0.942043	0.000149299	UTR5	CG7896
1151	3R	30460641	30460690	50	+	FBgn0039774	FBgn0039774	-0.61401	0.00250469	UTR5	CDase
1152	3R	30880928	30880977	50	-	FBgn0039808	FBgn0039808	-0.644357	0.00333867	UTR5	CG12071
1153	3R	31609468	31609517	50	-	FBgn0039858	FBgn0039858	-0.556125	0.00356717	UTR5	CycG
1154	3R	31609718	31609767	50	-	FBgn0039858_2	FBgn0039858	-0.523248	0.00497981	UTR5	CycG
1155	3R	31987005	31987054	50	+	FBgn0039886	FBgn0039886	-0.550896	0.00466517	UTR5	CG2003
1156	4	305613	305662	50	-	FBgn0039900_3	FBgn0039900	-0.800778	0.00417896	UTR5	Syt7
1157	4	443762	443811	50	-	FBgn0039907	FBgn0039907	-0.81575	0.00586638	UTR5	lgs
1158	4	625582	625631	50	-	FBgn0039914	FBgn0039914	-0.549665	0.0025668	UTR5	mav
1159	4	625782	625831	50	-	FBgn0039914_2	FBgn0039914	-0.572519	0.00128414	UTR5	mav
1160	4	833844	833893	50	-	FBgn0039938	FBgn0039938	-1.28967	0.000212082	UTR5	Sox102F
1161	4	834294	834343	50	-	FBgn0039938_2	FBgn0039938	-0.513679	0.00511591	UTR5	Sox102F
1162	X	23089334	23089383	50	-	FBgn0039944	FBgn0039944	-0.663948	0.000308975	UTR5	CG17162
1163	X	23089984	23090033	50	-	FBgn0039944_2	FBgn0039944	-0.768371	0.00075625	UTR5	CG17162
1164	X	23089331	23089380	50	-	FBgn0039945	FBgn0039945	-0.720333	0.000267211	UTR5	CG17159
1165	X	23089981	23090030	50	-	FBgn0039945_2	FBgn0039945	-0.642595	0.00209454	UTR5	CG17159
1166	X	19712077	19712126	50	-	FBgn0040089	FBgn0040089	-0.597837	0.00529048	UTR5	meso18E
1167	X	14211258	14211307	50	-	FBgn0040153	FBgn0040153	-0.760499	0.000594315	UTR5	l(1)G0469
1168	3R	16338209	16338308	100	-	FBgn0040271	FBgn0040271	-0.777339	0.00013961	UTR5	Sulf1
1169	3R	16338409	16338458	50	-	FBgn0040271_2	FBgn0040271	-1.0116	0.000451841	UTR5	Sulf1
1170	2L	21104718	21104767	50	+	FBgn0040297	FBgn0040297	-0.640503	0.00034088	UTR5	Nhe2
1171	2L	21104968	21107789	2822	+	FBgn0040297_2	FBgn0040297	-0.529144	0.00219173	UTR5	Nhe2
1172	2L	21107890	21107989	100	+	FBgn0040297_3	FBgn0040297	-0.858227	9.28e-06	UTR5	Nhe2
1173	X	8115498	8115547	50	-	FBgn0040319	FBgn0040319	-0.654632	0.000922203	UTR5	Gclc
1174	X	246028	246077	50	+	FBgn0040372	FBgn0040372	-1.17865	0.00296637	UTR5	G9a
1175	X	2789296	2789345	50	-	FBgn0040384	FBgn0040384	-0.749028	0.000565463	UTR5	CG32795
1176	X	3175318	3175367	50	+	FBgn0040396	FBgn0040396	-0.863046	0.000822458	UTR5	CG3939
1177	X	1134347	1134446	100	-	FBgn0040397_3	FBgn0040397	-0.670158	2.17e-06	UTR5	CG3655
1178	X	1134647	1134696	50	-	FBgn0040397_4	FBgn0040397	-0.595122	0.00590395	UTR5	CG3655
1179	2R	16637692	16637741	50	-	FBgn0040505_2	FBgn0040505	-0.704498	0.0010412	UTR5	Alk
1180	2R	16637792	16637891	100	-	FBgn0040505_3	FBgn0040505	-1.06054	1.18e-05	UTR5	Alk
1181	2R	20698933	20698982	50	+	FBgn0040726	FBgn0040726	-0.732589	0.00290527	UTR5	dpr1
1182	2R	14139803	14139952	150	-	FBgn0040752	FBgn0040752	-0.620951	5.62e-08	UTR5	Prosap
1183	2R	14140053	14140302	250	-	FBgn0040752_2	FBgn0040752	-0.75401	1.6e-12	UTR5	Prosap
1184	2R	14140453	14140602	150	-	FBgn0040752_3	FBgn0040752	-0.861968	6.74e-08	UTR5	Prosap
1185	2R	14140653	14140702	50	-	FBgn0040752_4	FBgn0040752	-0.567984	0.00271887	UTR5	Prosap
1186	2R	14140803	14140852	50	-	FBgn0040752_5	FBgn0040752	-0.531949	0.00177158	UTR5	Prosap
1187	2R	11100014	11100063	50	-	FBgn0040765	FBgn0040765	-1.20984	0.00499038	UTR5	luna
1188	2R	10048403	10048452	50	+	FBgn0040773	FBgn0040773	-0.814508	0.000372796	UTR5	COX7C
1189	3L	9974851	9975000	150	+	FBgn0040823	FBgn0040823	-0.834559	5.96e-07	UTR5	dpr6
1190	3L	9975501	9975550	50	+	FBgn0040823_2	FBgn0040823	-0.659995	0.00467213	UTR5	dpr6
1191	X	6266579	6266628	50	-	FBgn0040918_3	FBgn0040918	-0.62253	0.000498698	UTR5	schlank
1192	2L	22844320	22844369	50	+	FBgn0041004	FBgn0041004	-0.769687	0.000963853	UTR5	CG17715
1193	2R	9414492	9414591	100	+	FBgn0041087	FBgn0041087	-0.638249	4.09e-05	UTR5	wun2
1194	2L	9177538	9177587	50	+	FBgn0041092	FBgn0041092	-1.05465	0.00558324	UTR5	tai
1195	3L	11252357	11252656	300	+	FBgn0041094	FBgn0041094	-0.79365	5.7e-16	UTR5	scyl
1196	3L	11252757	11252856	100	+	FBgn0041094_2	FBgn0041094	-0.912952	3.06e-07	UTR5	scyl
1197	3L	12055602	12055651	50	-	FBgn0041096_2	FBgn0041096	-0.730888	0.00365273	UTR5	rols
1198	3L	12056302	12056351	50	-	FBgn0041096_3	FBgn0041096	-1.06289	0.000876439	UTR5	rols
1199	2L	2886079	2886128	50	+	FBgn0041111	FBgn0041111	-1.01435	0.000740775	UTR5	lilli
1200	2L	2886379	2886428	50	+	FBgn0041111_2	FBgn0041111	-0.667829	0.00123173	UTR5	lilli
1201	2L	2886479	2886528	50	+	FBgn0041111_3	FBgn0041111	-0.678244	0.00214511	UTR5	lilli
1202	2L	2890259	2890408	150	+	FBgn0041111_4	FBgn0041111	-1.0116	1.62e-06	UTR5	lilli
1203	2L	2890459	2890558	100	+	FBgn0041111_5	FBgn0041111	-0.756326	0.000104109	UTR5	lilli
1204	2L	2945152	2945201	50	+	FBgn0041111_6	FBgn0041111	-1.00823	0.000428458	UTR5	lilli
1205	2L	2945302	2945351	50	+	FBgn0041111_7	FBgn0041111	-0.805625	0.00366101	UTR5	lilli
1206	2L	2945552	2945601	50	+	FBgn0041111_8	FBgn0041111	-0.852212	0.00534994	UTR5	lilli
1207	2L	2946572	2946621	50	+	FBgn0041111_10	FBgn0041111	-1.15497	0.000599394	UTR5	lilli
1208	2L	4926172	4926221	50	-	FBgn0041150_2	FBgn0041150	-0.544558	0.000326731	UTR5	hoe1
1209	X	13272613	13272662	50	-	FBgn0041210_5	FBgn0041210	-1.01983	0.0020812	UTR5	HDAC4
1210	X	13284983	13285282	300	-	FBgn0041210_6	FBgn0041210	-1.16643	1.48e-12	UTR5	HDAC4
1211	X	13285333	13285432	100	-	FBgn0041210_7	FBgn0041210	-1.21345	4.28e-07	UTR5	HDAC4
1212	X	13285483	13285532	50	-	FBgn0041210_8	FBgn0041210	-0.604019	0.000849229	UTR5	HDAC4
1213	2R	17855493	17855542	50	+	FBgn0041585	FBgn0041585	-1.02585	0.00397919	UTR5	olf186-F
1214	2R	17855593	17855642	50	+	FBgn0041585_2	FBgn0041585	-0.785521	0.00103758	UTR5	olf186-F
1215	2R	17856093	17856142	50	+	FBgn0041585_3	FBgn0041585	-1.02165	7.65e-05	UTR5	olf186-F
1216	3L	14632751	14632850	100	+	FBgn0041604	FBgn0041604	-1.09861	3.26e-05	UTR5	dlp
1217	2L	19410884	19410933	50	-	FBgn0041789	FBgn0041789	-0.753772	0.00469226	UTR5	Pax
1218	2L	19423344	19423443	100	-	FBgn0041789_2	FBgn0041789	-0.627669	3.67e-05	UTR5	Pax
1219	2R	7735573	7735622	50	-	FBgn0042135_4	FBgn0042135	-0.993252	0.000522043	UTR5	Gdap2
1220	3L	14130625	14130674	50	-	FBgn0042630_2	FBgn0042630	-0.785521	0.0022864	UTR5	Sox21b
1221	3L	14130825	14130924	100	-	FBgn0042630_3	FBgn0042630	-1.15028	1.36e-06	UTR5	Sox21b
1222	3L	14130975	14131024	50	-	FBgn0042630_4	FBgn0042630	-0.764606	0.0046519	UTR5	Sox21b
1223	2R	21507423	21507472	50	+	FBgn0043070	FBgn0043070	-0.571289	0.000465371	UTR5	MESK2
1224	2L	12421830	12423339	1510	-	FBgn0043841	FBgn0043841	-0.628609	0.00433232	UTR5	vir-1
1225	3R	24230612	24231667	1056	+	FBgn0043884	FBgn0043884	-0.538997	0.00178179	UTR5	mask
1226	X	2333509	2333808	300	-	FBgn0044047	FBgn0044047	-0.841426	1.76e-11	UTR5	Ilp6
1227	X	2334559	2334608	50	-	FBgn0044047_2	FBgn0044047	-0.513058	0.00414094	UTR5	Ilp6
1228	3L	9798795	9798894	100	+	FBgn0044328	FBgn0044328	-0.630459	8.22e-05	UTR5	CG32052
1229	3R	21023714	21023763	50	-	FBgn0046763	FBgn0046763	-0.796688	0.00204887	UTR5	CG17278
1230	3R	8799683	8799832	150	-	FBgn0046874_2	FBgn0046874	-0.738687	7.01e-08	UTR5	Pif1B
1231	3R	8799883	8799932	50	-	FBgn0046874_3	FBgn0046874	-0.502629	0.00102571	UTR5	Pif1B
1232	2R	10124393	10124492	100	+	FBgn0050011	FBgn0050011	-0.802767	4e-05	UTR5	gem
1233	2R	10125393	10125442	50	+	FBgn0050011_2	FBgn0050011	-0.550973	0.000698121	UTR5	gem
1234	2R	10125543	10125692	150	+	FBgn0050011_3	FBgn0050011	-0.683046	2.1e-06	UTR5	gem
1235	2R	10125743	10125942	200	+	FBgn0050011_4	FBgn0050011	-0.561212	1.48e-09	UTR5	gem
1236	2R	10126693	10126842	150	+	FBgn0050011_5	FBgn0050011	-0.626646	2.77e-07	UTR5	gem
1237	2R	10126943	10126992	50	+	FBgn0050011_6	FBgn0050011	-0.519513	0.000288067	UTR5	gem
1238	2R	11388580	11388629	50	-	FBgn0050022	FBgn0050022	-0.604736	0.00434934	UTR5	CG30022
1239	2R	15727481	15727530	50	+	FBgn0050089	FBgn0050089	-0.510826	0.00162964	UTR5	CG30089
1240	2R	15727581	15727630	50	+	FBgn0050089_2	FBgn0050089	-1.01006	0.000537772	UTR5	CG30089
1241	2R	18611428	18611477	50	-	FBgn0050115_2	FBgn0050115	-0.510826	0.00222746	UTR5	GEFmeso
1242	2R	21017884	21018225	342	+	FBgn0050296	FBgn0050296	-0.800567	1e-08	UTR5	RIC-3
1243	2R	24229546	24229595	50	-	FBgn0050419_3	FBgn0050419	-1.02664	0.00406612	UTR5	CG30419
1244	2R	25253370	25253419	50	+	FBgn0050428	FBgn0050428	-0.644357	0.000560902	UTR5	CG30428
1245	2R	17102514	17102563	50	+	FBgn0050456	FBgn0050456	-0.709676	0.00540852	UTR5	CG30456
1246	2R	17081561	17081610	50	-	FBgn0050460	FBgn0050460	-1.23837	0.0058232	UTR5	CG30460
1247	2R	16731017	16731266	250	-	FBgn0050463	FBgn0050463	-0.821322	4.74e-11	UTR5	Pgant9
1248	3R	31252509	31252558	50	-	FBgn0051005_2	FBgn0051005	-0.557806	0.00330766	UTR5	qless
1249	3R	29877209	29877508	300	+	FBgn0051038	FBgn0051038	-0.94667	1.3e-14	UTR5	CG31038
1250	3R	29877709	29877958	250	+	FBgn0051038_2	FBgn0051038	-2.72458	3.63e-14	UTR5	CG31038
1251	3R	25718620	25719997	1378	-	FBgn0051092_4	FBgn0051092	-0.512519	0.00187911	UTR5	LpR2
1252	3R	24894406	24894505	100	-	FBgn0051121	FBgn0051121	-0.596687	1.86e-05	UTR5	CG31121
1253	3R	23965846	23965945	100	+	FBgn0051140	FBgn0051140	-0.576925	2.02e-05	UTR5	CG31140
1254	3R	22587855	22587904	50	+	FBgn0051158	FBgn0051158	-0.56735	0.00110817	UTR5	Efa6
1255	3R	22588055	22588154	100	+	FBgn0051158_2	FBgn0051158	-0.789607	4.66e-05	UTR5	Efa6
1256	3R	22588205	22588304	100	+	FBgn0051158_3	FBgn0051158	-0.575364	7.9e-05	UTR5	Efa6
1257	3R	22133930	22133979	50	+	FBgn0051163	FBgn0051163	-1.01764	0.00027251	UTR5	SKIP
1258	3R	22134030	22134079	50	+	FBgn0051163_2	FBgn0051163	-0.75853	0.00553578	UTR5	SKIP
1259	3R	22174003	22174052	50	+	FBgn0051163_3	FBgn0051163	-1.60944	0.00150839	UTR5	SKIP
1260	3R	21719511	21719560	50	-	FBgn0051176	FBgn0051176	-0.94549	0.00259599	UTR5	CG31176
1261	3R	15870045	15870144	100	-	FBgn0051183	FBgn0051183	-1.05315	4.34e-06	UTR5	CG31183
1262	3R	19415657	19415706	50	+	FBgn0051221	FBgn0051221	-0.554591	0.00230175	UTR5	CG31221
1263	3R	19415757	19415856	100	+	FBgn0051221_2	FBgn0051221	-0.893242	8.06e-08	UTR5	CG31221
1264	3R	26106968	26107317	350	+	FBgn0051324	FBgn0051324	-1.00552	4.37e-16	UTR5	CG31324
1265	3R	12095076	12095125	50	+	FBgn0051361	FBgn0051361	-0.994934	0.000404318	UTR5	dpr17
1266	3R	19180859	19180908	50	+	FBgn0051475	FBgn0051475	-0.769687	0.000197345	UTR5	CG31475
1267	3R	6741264	6741313	50	-	FBgn0051481	FBgn0051481	-1.1987	0.00530796	UTR5	pb
1268	3R	4447766	4447815	50	-	FBgn0051522_3	FBgn0051522	-0.622321	0.000925435	UTR5	CG31522
1269	2L	21684612	21684661	50	+	FBgn0051619	FBgn0051619	-0.860201	0.00283106	UTR5	nolo
1270	2L	6646641	6646740	100	-	FBgn0051635_2	FBgn0051635	-1.22867	4.36e-06	UTR5	CG31635
1271	2L	6646791	6646840	50	-	FBgn0051635_3	FBgn0051635	-0.616186	0.00376219	UTR5	CG31635
1272	2L	6646891	6646940	50	-	FBgn0051635_4	FBgn0051635	-1.116	0.00110369	UTR5	CG31635
1273	2L	6648065	6648114	50	-	FBgn0051635_5	FBgn0051635	-0.729515	0.00405262	UTR5	CG31635
1274	2L	4852964	4854444	1481	+	FBgn0051660	FBgn0051660	-0.904095	5.77e-05	UTR5	smog
1275	2L	1880442	1880491	50	-	FBgn0051663	FBgn0051663	-0.636847	0.000623983	UTR5	CG31663
1276	2L	1837258	1837357	100	+	FBgn0051665	FBgn0051665	-0.724936	1.98e-05	UTR5	wry
1277	2L	2677984	2678033	50	+	FBgn0051690	FBgn0051690	-1.24319	0.00428618	UTR5	CG31690
1278	2L	9066544	9066693	150	-	FBgn0051708	FBgn0051708	-0.966188	1.4e-06	UTR5	DIP-zeta
1279	2L	9066744	9070864	4121	-	FBgn0051708_2	FBgn0051708	-1.02036	0.000687053	UTR5	DIP-zeta
1280	2L	9704083	9704132	50	-	FBgn0051710	FBgn0051710	-0.580914	0.00496998	UTR5	CG31710
1281	2L	10544983	10545032	50	+	FBgn0051721	FBgn0051721	-0.788457	0.00230865	UTR5	Trim9
1282	2L	13290447	13290496	50	+	FBgn0051729	FBgn0051729	-1.37148	0.00330297	UTR5	CG31729
1283	2L	3989567	3989616	50	-	FBgn0051774	FBgn0051774	-0.916291	0.00401117	UTR5	fred
1284	2L	3705339	3705388	50	-	FBgn0051778	FBgn0051778	-0.666119	0.000617192	UTR5	CG31778
1285	2L	10800710	10800809	100	-	FBgn0051869_2	FBgn0051869	-1.14916	0.000261662	UTR5	CG31869
1286	2L	10662131	10662180	50	+	FBgn0051871	FBgn0051871	-0.986495	0.000891438	UTR5	CG31871
1287	2L	58701	58977	277	-	FBgn0051973_3	FBgn0051973	-1.0116	0.00611581	UTR5	Cda5
1288	4	133670	133719	50	+	FBgn0052000	FBgn0052000	-0.559616	0.00226643	UTR5	anne
1289	4	133820	133869	50	+	FBgn0052000_2	FBgn0052000	-0.612178	0.00468309	UTR5	anne
1290	3L	10182365	10182414	50	-	FBgn0052057_2	FBgn0052057	-0.613104	0.00279754	UTR5	dpr10
1291	3L	10182465	10182514	50	-	FBgn0052057_3	FBgn0052057	-0.658523	0.00262094	UTR5	dpr10
1292	3L	10506136	10506185	50	+	FBgn0052062	FBgn0052062	-0.655407	0.00589568	UTR5	Rbfox1
1293	3L	10506236	10506435	200	+	FBgn0052062_2	FBgn0052062	-0.844766	2.71e-09	UTR5	Rbfox1
1294	3L	10516075	10518158	2084	+	FBgn0052062_3	FBgn0052062	-1.0466	5.7e-15	UTR5	Rbfox1
1295	3L	10659613	10659662	50	-	FBgn0052066_3	FBgn0052066	-0.820981	0.00308012	UTR5	CG32066
1296	3L	10660964	10661013	50	-	FBgn0052066_4	FBgn0052066	-1.03407	0.00506212	UTR5	CG32066
1297	3L	11151233	11151282	50	+	FBgn0052082	FBgn0052082	-0.578737	0.00539258	UTR5	IRSp53
1298	3L	11679995	11680044	50	-	FBgn0052085	FBgn0052085	-0.558643	0.00250192	UTR5	CG32085
1299	3L	11631492	11634814	3323	+	FBgn0052091	FBgn0052091	-0.922722	6.81e-16	UTR5	CG32091
1300	3L	11634865	11634914	50	+	FBgn0052091_2	FBgn0052091	-0.980829	0.00163409	UTR5	CG32091
1301	3L	17654031	17654080	50	-	FBgn0052179	FBgn0052179	-0.509365	0.00124719	UTR5	Krn
1302	3L	17690215	17690264	50	+	FBgn0052183	FBgn0052183	-0.573602	0.000457411	UTR5	Ccn
1303	3L	18945739	18945838	100	-	FBgn0052204	FBgn0052204	-0.806806	1.8e-05	UTR5	CG32204
1304	3L	18945889	18945988	100	-	FBgn0052204_2	FBgn0052204	-0.744202	5.06e-05	UTR5	CG32204
1305	3L	3742984	3743083	100	-	FBgn0052264_8	FBgn0052264	-1.77777	2.17e-05	UTR5	CG32264
1306	3L	3743184	3743233	50	-	FBgn0052264_9	FBgn0052264	-0.646627	0.00246634	UTR5	CG32264
1307	3L	3743334	3743383	50	-	FBgn0052264_10	FBgn0052264	-0.834226	0.00225808	UTR5	CG32264
1308	3L	3743434	3743483	50	-	FBgn0052264_11	FBgn0052264	-0.940983	0.00169782	UTR5	CG32264
1309	3L	3743534	3743583	50	-	FBgn0052264_12	FBgn0052264	-0.744006	0.00128248	UTR5	CG32264
1310	3L	3746389	3746538	150	-	FBgn0052264_13	FBgn0052264	-0.924706	1.33e-07	UTR5	CG32264
1311	3L	3758411	3758460	50	-	FBgn0052264_14	FBgn0052264	-0.748207	0.00173671	UTR5	CG32264
1312	3L	3758811	3758910	100	-	FBgn0052264_15	FBgn0052264	-0.731862	6.51e-05	UTR5	CG32264
1313	3L	3758961	3759060	100	-	FBgn0052264_16	FBgn0052264	-0.515164	0.000118211	UTR5	CG32264
1314	3L	3759161	3767149	7989	-	FBgn0052264_17	FBgn0052264	-1.19625	3.37e-10	UTR5	CG32264
1315	3L	3781390	3787583	6194	-	FBgn0052264_18	FBgn0052264	-0.622766	0.00249491	UTR5	CG32264
1316	3L	2150223	2151700	1478	-	FBgn0052311_2	FBgn0052311	-0.748129	2.49e-07	UTR5	zormin
1317	3L	8421556	8421605	50	-	FBgn0052354_2	FBgn0052354	-0.647537	0.00199796	UTR5	CG32354
1318	3L	8421706	8421805	100	-	FBgn0052354_3	FBgn0052354	-0.575876	6.53e-05	UTR5	CG32354
1319	3L	7869142	7869191	50	+	FBgn0052365	FBgn0052365	-1.29928	0.000262034	UTR5	CG32365
1320	3L	7809076	7809125	50	-	FBgn0052369	FBgn0052369	-1.10652	5.77e-05	UTR5	CG32369
1321	3L	7809176	7809275	100	-	FBgn0052369_2	FBgn0052369	-0.789877	9.26e-05	UTR5	CG32369
1322	3L	5184397	5184446	50	-	FBgn0052423_17	FBgn0052423	-0.606136	0.00367322	UTR5	shep
1323	3L	5184497	5184546	50	-	FBgn0052423_18	FBgn0052423	-0.83267	0.000464792	UTR5	shep
1324	3L	5247833	5248233	401	-	FBgn0052423_19	FBgn0052423	-1.05315	0.00215012	UTR5	shep
1325	3L	5248284	5248333	50	-	FBgn0052423_20	FBgn0052423	-0.557192	0.00390935	UTR5	shep
1326	3L	5272225	5272274	50	-	FBgn0052423_21	FBgn0052423	-0.858397	0.00530975	UTR5	shep
1327	3L	5272325	5272674	350	-	FBgn0052423_22	FBgn0052423	-1.26628	2.28e-15	UTR5	shep
1328	3L	5272725	5272774	50	-	FBgn0052423_23	FBgn0052423	-0.597961	0.00116708	UTR5	shep
1329	3L	5273025	5273074	50	-	FBgn0052423_24	FBgn0052423	-0.610081	0.00131838	UTR5	shep
1330	3L	5277695	5277794	100	-	FBgn0052423_25	FBgn0052423	-0.759839	1.64e-06	UTR5	shep
1331	3L	20497473	20497522	50	+	FBgn0052425	FBgn0052425	-0.708896	0.00166099	UTR5	CG32425
1332	3L	20881710	20881809	100	-	FBgn0052432_3	FBgn0052432	-0.552529	0.000133347	UTR5	CG32432
1333	3L	20885039	20885088	50	-	FBgn0052432_4	FBgn0052432	-0.539481	0.000992938	UTR5	CG32432
1334	3L	21529234	21529283	50	-	FBgn0052442	FBgn0052442	-0.947613	0.000776076	UTR5	Arv1
1335	3R	13304973	13305022	50	+	FBgn0052473	FBgn0052473	-1.01523	0.000171684	UTR5	CG32473
1336	3L	888055	888104	50	+	FBgn0052479_2	FBgn0052479	-0.940007	0.00118805	UTR5	Usp10
1337	X	20449681	20449730	50	+	FBgn0052506	FBgn0052506	-1.06087	0.000316064	UTR5	CG32506
1338	X	21067391	21067490	100	-	FBgn0052512	FBgn0052512	-0.699012	2.14e-06	UTR5	CG32512
1339	X	15024486	15024535	50	+	FBgn0052594	FBgn0052594	-0.561955	0.000915296	UTR5	be
1340	X	14322776	14322825	50	+	FBgn0052600	FBgn0052600	-0.667395	0.00252987	UTR5	dpr8
1341	X	13845667	13845716	50	-	FBgn0052626	FBgn0052626	-1.16315	0.00290861	UTR5	AMPdeam
1342	X	12783558	12784479	922	-	FBgn0052647_2	FBgn0052647	-0.741087	0.000481532	UTR5	CG32647
1343	X	10744294	10744343	50	-	FBgn0052676_2	FBgn0052676	-0.538997	0.00248961	UTR5	stx
1344	X	10744694	10744743	50	-	FBgn0052676_3	FBgn0052676	-0.529822	0.00583095	UTR5	stx
1345	X	10744794	10744843	50	-	FBgn0052676_4	FBgn0052676	-0.542777	0.00176812	UTR5	stx
1346	X	10627837	10627886	50	+	FBgn0052677	FBgn0052677	-0.875469	0.0013356	UTR5	X11Lbeta
1347	X	10629364	10629413	50	+	FBgn0052677_2	FBgn0052677	-0.957534	0.000460965	UTR5	X11Lbeta
1348	X	10630272	10630321	50	+	FBgn0052677_3	FBgn0052677	-0.555789	0.00355007	UTR5	X11Lbeta
1349	X	9788597	9788646	50	+	FBgn0052698	FBgn0052698	-0.541916	0.00435531	UTR5	CARPB
1350	X	5737632	5737681	50	-	FBgn0052758_2	FBgn0052758	-0.628609	0.00173966	UTR5	Snx27
1351	X	5737782	5737831	50	-	FBgn0052758_3	FBgn0052758	-0.529775	0.000457134	UTR5	Snx27
1352	X	5081695	5081894	200	-	FBgn0052767_3	FBgn0052767	-0.654232	2.05e-08	UTR5	CG32767
1353	X	5082195	5082471	277	-	FBgn0052767_4	FBgn0052767	-0.816761	3.96e-05	UTR5	CG32767
1354	X	5084669	5084718	50	-	FBgn0052767_5	FBgn0052767	-0.941502	3.35e-05	UTR5	CG32767
1355	X	4909252	4909301	50	+	FBgn0052772	FBgn0052772	-1.0033	0.00190811	UTR5	CG32772
1356	X	4909602	4909651	50	+	FBgn0052772_2	FBgn0052772	-0.730326	0.000734742	UTR5	CG32772
1357	X	333818	333867	50	-	FBgn0052816	FBgn0052816	-0.641854	0.0034348	UTR5	CG32816
1358	2L	9126857	9126956	100	+	FBgn0052982	FBgn0052982	-0.737599	0.000198686	UTR5	CG32982
1359	2R	8174315	8174614	300	+	FBgn0053087	FBgn0053087	-1.17412	8.2e-13	UTR5	LRP1
1360	3R	24108561	24108610	50	-	FBgn0053100_11	FBgn0053100	-0.819899	0.00261913	UTR5	eIF4EHP
1361	3R	24108711	24108760	50	-	FBgn0053100_12	FBgn0053100	-0.687031	0.000706559	UTR5	eIF4EHP
1362	3R	9691633	9691732	100	-	FBgn0053105	FBgn0053105	-0.646627	0.000128897	UTR5	p24-2
1363	3R	23818356	23818405	50	-	FBgn0053111	FBgn0053111	-0.625325	0.00308801	UTR5	CG33111
1364	3R	23818506	23818555	50	-	FBgn0053111_2	FBgn0053111	-0.565095	0.00258593	UTR5	CG33111
1365	2L	5009471	5009620	150	-	FBgn0053113	FBgn0053113	-0.602005	6.48e-07	UTR5	Rtnl1
1366	2R	22614628	22614677	50	+	FBgn0053143	FBgn0053143	-0.630233	0.0047834	UTR5	CG33143
1367	2R	10782550	10782599	50	-	FBgn0053144	FBgn0053144	-0.695861	0.00307509	UTR5	CG33144
1368	2R	10782650	10782699	50	-	FBgn0053144_2	FBgn0053144	-0.57551	0.00029406	UTR5	CG33144
1369	2R	10798510	10798559	50	-	FBgn0053144_3	FBgn0053144	-0.81093	0.00334289	UTR5	CG33144
1370	2R	18718314	18718413	100	+	FBgn0053147	FBgn0053147	-0.790139	8.57e-07	UTR5	Hs3st-A
1371	2R	18718514	18718818	305	+	FBgn0053147_2	FBgn0053147	-0.768838	7.19e-08	UTR5	Hs3st-A
1372	2L	16973491	16973540	50	+	FBgn0053179	FBgn0053179	-0.564213	0.00419806	UTR5	beat-IIIb
1373	2L	16976533	16976582	50	+	FBgn0053179_2	FBgn0053179	-0.732368	0.00502681	UTR5	beat-IIIb
1374	X	8502450	8502499	50	+	FBgn0053181	FBgn0053181	-0.699973	0.000841027	UTR5	CG33181
1375	X	8502550	8502649	100	+	FBgn0053181_2	FBgn0053181	-0.752181	2.13e-05	UTR5	CG33181
1376	X	8502700	8502749	50	+	FBgn0053181_3	FBgn0053181	-0.708185	0.00567232	UTR5	CG33181
1377	2R	13184785	13184834	50	-	FBgn0053182_2	FBgn0053182	-0.638489	0.00264589	UTR5	Kdm4B
1378	2L	10373752	10373801	50	-	FBgn0053303	FBgn0053303	-0.66905	0.00384297	UTR5	CG33303
1379	4	252980	253029	50	-	FBgn0053481	FBgn0053481	-0.526451	0.00263373	UTR5	dpr7
1380	4	253280	253329	50	-	FBgn0053481_2	FBgn0053481	-0.562119	0.00100519	UTR5	dpr7
1381	3R	11542600	11542649	50	-	FBgn0053512	FBgn0053512	-0.660141	0.00203538	UTR5	dpr4
1382	2R	24014005	24014054	50	-	FBgn0053519	FBgn0053519	-0.942608	0.00296389	UTR5	Unc-89
1383	3R	17909157	17909556	400	-	FBgn0053547_5	FBgn0053547	-0.933682	9.54e-16	UTR5	Rim
1384	3R	17915005	17915054	50	-	FBgn0053547_6	FBgn0053547	-1.13498	0.000278713	UTR5	Rim
1385	3R	17916329	17916378	50	-	FBgn0053547_7	FBgn0053547	-1.0068	0.00382425	UTR5	Rim
1386	3L	7095268	7095317	50	+	FBgn0053556	FBgn0053556	-0.617798	0.00262849	UTR5	form3
1387	2R	6971188	6971237	50	-	FBgn0053558_3	FBgn0053558	-0.507832	0.00113049	UTR5	mim
1388	2R	6971338	6971387	50	-	FBgn0053558_4	FBgn0053558	-0.518608	0.00449911	UTR5	mim
1389	X	18225427	18225476	50	-	FBgn0053639	FBgn0053639	-0.631662	0.0016477	UTR5	CG33639
1390	X	18225727	18225826	100	-	FBgn0053639_2	FBgn0053639	-0.693147	0.000149081	UTR5	CG33639
1391	2L	22756050	22756299	250	-	FBgn0058006	FBgn0058006	-1.03347	1.52e-13	UTR5	CG40006
1392	X	16599391	16599440	50	+	FBgn0061200	FBgn0061200	-0.516216	0.00191044	UTR5	Nup153
1393	2R	12635742	12635791	50	-	FBgn0061360	FBgn0061360	-0.788457	0.00470745	UTR5	CG33672
1394	3L	16711178	16711277	100	-	FBgn0063485_4	FBgn0063485	-0.655138	5.38e-06	UTR5	Lasp
1395	3L	16711328	16711377	50	-	FBgn0063485_5	FBgn0063485	-0.69792	0.00192284	UTR5	Lasp
1396	3R	25752821	25752870	50	-	FBgn0066101_2	FBgn0066101	-0.562435	0.00535927	UTR5	LpR1
1397	3R	25759226	25760242	1017	-	FBgn0066101_3	FBgn0066101	-0.819127	1.68e-05	UTR5	LpR1
1398	2R	6970938	6970987	50	-	FBgn0066292	FBgn0066292	-0.572898	0.00163988	UTR5	CheB42c
1399	2R	6971038	6971087	50	-	FBgn0066292_2	FBgn0066292	-0.527683	0.00106459	UTR5	CheB42c
1400	2R	6971188	6971237	50	-	FBgn0066292_3	FBgn0066292	-0.590284	0.00221956	UTR5	CheB42c
1401	2R	6971338	6971387	50	-	FBgn0066292_4	FBgn0066292	-0.600196	0.00127367	UTR5	CheB42c
1402	3R	30532907	30532956	50	+	FBgn0082582	FBgn0082582	-0.582605	0.00489227	UTR5	tmod
1403	3R	30533157	30533206	50	+	FBgn0082582_2	FBgn0082582	-0.792402	0.000433722	UTR5	tmod
1404	3L	7370043	7370142	100	+	FBgn0082598	FBgn0082598	-0.546474	9.92e-06	UTR5	akirin
1405	3L	11096546	11096595	50	+	FBgn0083068	FBgn0083068	-0.786757	0.000721466	UTR5	CG33947
1406	3L	11096696	11096795	100	+	FBgn0083068_2	FBgn0083068	-0.632715	1.45e-05	UTR5	CG33947
1407	3L	11096946	11096995	50	+	FBgn0083068_3	FBgn0083068	-0.727753	0.000111248	UTR5	CG33947
1408	X	18192354	18192403	50	+	FBgn0083228	FBgn0083228	-0.93827	0.00223563	UTR5	Frq2
1409	3R	10972481	10972530	50	+	FBgn0083950	FBgn0083950	-0.708896	0.0036144	UTR5	side-VI
1410	3R	10973081	10973130	50	+	FBgn0083950_2	FBgn0083950	-1.12493	0.000853711	UTR5	side-VI
1411	X	21123884	21123933	50	+	FBgn0083956	FBgn0083956	-0.567393	0.000576902	UTR5	CG34120
1412	X	21123984	21132268	8285	+	FBgn0083956_2	FBgn0083956	-0.705632	3.94e-07	UTR5	CG34120
1413	3R	7639035	7639084	50	-	FBgn0083963_3	FBgn0083963	-0.584157	0.000834041	UTR5	Nlg3
1414	3R	29869565	29869614	50	+	FBgn0083969	FBgn0083969	-0.71295	0.00190278	UTR5	CG34133
1415	3R	8755946	8767366	11421	-	FBgn0083971	FBgn0083971	-1.28967	2.34e-14	UTR5	CG34135
1416	3R	8768142	8768191	50	-	FBgn0083971_2	FBgn0083971	-0.517545	0.000366007	UTR5	CG34135
1417	3R	20204909	20204958	50	+	FBgn0083975	FBgn0083975	-0.624154	0.0048627	UTR5	Nlg4
1418	3R	20206209	20206258	50	+	FBgn0083975_2	FBgn0083975	-0.599251	0.00286022	UTR5	Nlg4
1419	3R	20206309	20206358	50	+	FBgn0083975_3	FBgn0083975	-0.980829	0.000342989	UTR5	Nlg4
1420	3R	20206409	20206458	50	+	FBgn0083975_4	FBgn0083975	-0.702856	0.00406858	UTR5	Nlg4
1421	3R	20206509	20206558	50	+	FBgn0083975_5	FBgn0083975	-0.591611	0.00598422	UTR5	Nlg4
1422	2L	3662795	3662844	50	+	FBgn0085369	FBgn0085369	-0.802346	0.00215559	UTR5	Drgx
1423	2L	3662945	3662994	50	+	FBgn0085369_2	FBgn0085369	-0.547781	0.00253115	UTR5	Drgx
1424	2L	18547005	18562719	15715	-	FBgn0085370_2	FBgn0085370	-0.839101	0.00188423	UTR5	Pde11
1425	2L	18571518	18571567	50	-	FBgn0085370_3	FBgn0085370	-0.675448	0.00423871	UTR5	Pde11
1426	3R	27905644	27905693	50	-	FBgn0085382	FBgn0085382	-0.723919	0.00343145	UTR5	CG34353
1427	3R	23821013	23821062	50	+	FBgn0085384	FBgn0085384	-0.788457	0.000813064	UTR5	CG34355
1428	3L	9927586	9927635	50	+	FBgn0085385	FBgn0085385	-1.02585	0.00418347	UTR5	bma
1429	X	20828563	20828612	50	-	FBgn0085387_10	FBgn0085387	-1.14513	0.00401124	UTR5	shakB
1430	X	20917050	20917299	250	-	FBgn0085387_11	FBgn0085387	-1.18113	3.87e-10	UTR5	shakB
1431	2R	7885683	7885832	150	-	FBgn0085390	FBgn0085390	-1.3622	1.83e-06	UTR5	Dgk
1432	3R	28047648	28049444	1797	+	FBgn0085391	FBgn0085391	-0.936	2.75e-09	UTR5	trv
1433	2L	9406084	9406133	50	-	FBgn0085395	FBgn0085395	-0.776529	0.00481573	UTR5	Shawl
1434	2L	9406234	9414856	8623	-	FBgn0085395_2	FBgn0085395	-0.814292	0.000136441	UTR5	Shawl
1435	2L	9414957	9415006	50	-	FBgn0085395_3	FBgn0085395	-0.640657	0.000860482	UTR5	Shawl
1436	2R	21872280	21872329	50	+	FBgn0085397	FBgn0085397	-0.801361	0.00404689	UTR5	Fili
1437	2R	22037624	22037673	50	-	FBgn0085399	FBgn0085399	-0.540071	0.00290106	UTR5	CG34370
1438	2R	22039360	22039509	150	-	FBgn0085399_2	FBgn0085399	-0.836738	2.14e-07	UTR5	CG34370
1439	2R	23203524	23203573	50	-	FBgn0085400	FBgn0085400	-0.728865	0.00421029	UTR5	side-V
1440	2L	7133579	7133628	50	-	FBgn0085407	FBgn0085407	-0.759839	0.00384316	UTR5	Pvf3
1441	2L	7156746	7156895	150	-	FBgn0085407_3	FBgn0085407	-0.820981	8.18e-07	UTR5	Pvf3
1442	2L	7156946	7157045	100	-	FBgn0085407_4	FBgn0085407	-1.18562	9.69e-05	UTR5	Pvf3
1443	2L	7157096	7157145	50	-	FBgn0085407_5	FBgn0085407	-0.933288	0.00457054	UTR5	Pvf3
1444	2L	7157246	7157345	100	-	FBgn0085407_6	FBgn0085407	-1.27188	6.99e-06	UTR5	Pvf3
1445	2L	7157446	7157495	50	-	FBgn0085407_7	FBgn0085407	-0.626399	0.000242055	UTR5	Pvf3
1446	2L	7157546	7157595	50	-	FBgn0085407_8	FBgn0085407	-0.620274	0.000455618	UTR5	Pvf3
1447	2L	6179533	6179582	50	+	FBgn0085409	FBgn0085409	-0.776262	0.00037985	UTR5	smal
1448	2R	18540035	18540184	150	+	FBgn0085419	FBgn0085419	-0.802098	5.98e-07	UTR5	Rgk2
1449	2R	6797135	6797184	50	-	FBgn0085421	FBgn0085421	-0.516366	0.00268975	UTR5	Epac
1450	2L	3199629	3199678	50	-	FBgn0085422	FBgn0085422	-0.64355	0.00192813	UTR5	CG34393
1451	2L	3373173	3373222	50	-	FBgn0085423_2	FBgn0085423	-0.51137	0.00409604	UTR5	GramD1B
1452	2L	3373273	3373372	100	-	FBgn0085423_3	FBgn0085423	-1.00518	3.36e-06	UTR5	GramD1B
1453	2R	21092322	21092371	50	+	FBgn0085425	FBgn0085425	-1.26113	0.00418914	UTR5	CG34396
1454	4	69426	69475	50	+	FBgn0085432	FBgn0085432	-0.71335	0.00240424	UTR5	pan
1455	4	90440	90489	50	+	FBgn0085432_2	FBgn0085432	-1.18377	0.00202605	UTR5	pan
1456	2R	24891714	24891813	100	+	FBgn0085434	FBgn0085434	-0.707413	1.27e-05	UTR5	NaCP60E
1457	2R	24892410	24892509	100	+	FBgn0085434_2	FBgn0085434	-0.771928	9.91e-06	UTR5	NaCP60E
1458	X	10220360	10220409	50	+	FBgn0085437	FBgn0085437	-0.547193	0.00209513	UTR5	CG34408
1459	X	6546294	6546343	50	+	FBgn0085446	FBgn0085446	-0.809319	0.000533457	UTR5	CG34417
1460	X	6571970	6572119	150	+	FBgn0085446_3	FBgn0085446	-0.979115	1.94e-06	UTR5	CG34417
1461	3L	5658163	5658212	50	+	FBgn0085447	FBgn0085447	-0.916291	0.00273254	UTR5	sif
1462	3L	5659546	5659595	50	+	FBgn0085447_2	FBgn0085447	-0.922333	0.00549409	UTR5	sif
1463	3L	5664285	5664334	50	+	FBgn0085447_3	FBgn0085447	-1.12214	0.00187743	UTR5	sif
1464	3L	5664385	5664903	519	+	FBgn0085447_4	FBgn0085447	-0.798508	0.00557029	UTR5	sif
1465	3L	5665154	5665203	50	+	FBgn0085447_5	FBgn0085447	-0.767255	0.000272706	UTR5	sif
1466	3L	5665254	5665303	50	+	FBgn0085447_6	FBgn0085447	-1.02962	0.000195682	UTR5	sif
1467	3L	5665354	5665403	50	+	FBgn0085447_7	FBgn0085447	-1.04046	0.000184131	UTR5	sif
1468	2L	7976684	7976733	50	-	FBgn0085450	FBgn0085450	-0.784119	0.00513428	UTR5	Snoo
1469	2L	7976884	7976983	100	-	FBgn0085450_2	FBgn0085450	-1.42403	8.6e-06	UTR5	Snoo
1470	2R	23358762	23358811	50	+	FBgn0085452	FBgn0085452	-0.656106	0.00161475	UTR5	CG34423
1471	X	9354720	9354769	50	-	FBgn0085478_3	FBgn0085478	-0.655536	0.00132369	UTR5	Zdhhc8
1472	X	9354870	9354919	50	-	FBgn0085478_4	FBgn0085478	-0.813637	0.000187343	UTR5	Zdhhc8
1473	2R	19292579	19292728	150	+	FBgn0086358	FBgn0086358	-1.03575	1.17e-08	UTR5	Tab2
1474	3R	10145068	10145167	100	+	FBgn0086359	FBgn0086359	-0.595773	1.63e-05	UTR5	Invadolysin
1475	3R	10145218	10145267	50	+	FBgn0086359_2	FBgn0086359	-0.55865	0.00242027	UTR5	Invadolysin
1476	2R	20429485	20429534	50	+	FBgn0086604	FBgn0086604	-0.512951	0.00536272	UTR5	side-VIII
1477	X	13564123	13564172	50	+	FBgn0086674	FBgn0086674	-0.555277	0.00194171	UTR5	Tpst
1478	X	13564223	13564272	50	+	FBgn0086674_2	FBgn0086674	-0.593517	0.00328083	UTR5	Tpst
1479	X	12917677	12917826	150	+	FBgn0086675	FBgn0086675	-0.99164	1.68e-06	UTR5	fne
1480	X	12918840	12918889	50	+	FBgn0086675_2	FBgn0086675	-0.741937	0.0058603	UTR5	fne
1481	X	12918990	12919039	50	+	FBgn0086675_3	FBgn0086675	-0.595869	0.000739752	UTR5	fne
1482	X	12919090	12919239	150	+	FBgn0086675_4	FBgn0086675	-1.22424	1.02e-07	UTR5	fne
1483	X	12919340	12919489	150	+	FBgn0086675_5	FBgn0086675	-1.56363	3.3e-09	UTR5	fne
1484	X	12919690	12938546	18857	+	FBgn0086675_6	FBgn0086675	-0.705123	0.00167283	UTR5	fne
1485	X	12938797	12938846	50	+	FBgn0086675_7	FBgn0086675	-0.756061	0.000593909	UTR5	fne
1486	X	12939147	12939196	50	+	FBgn0086675_8	FBgn0086675	-1.07264	0.000714917	UTR5	fne
1487	X	12941790	12941839	50	+	FBgn0086675_9	FBgn0086675	-0.745333	0.000766636	UTR5	fne
1488	X	12941890	12942039	150	+	FBgn0086675_10	FBgn0086675	-1.11045	1.92e-06	UTR5	fne
1489	X	12942240	12942339	100	+	FBgn0086675_11	FBgn0086675	-0.9941	5.93e-07	UTR5	fne
1490	2R	12118741	12118790	50	-	FBgn0086677_3	FBgn0086677	-0.569626	0.0057164	UTR5	jeb
1491	2R	12118941	12118990	50	-	FBgn0086677_4	FBgn0086677	-1.04145	0.00112891	UTR5	jeb
1492	3L	6790458	6790507	50	+	FBgn0086680	FBgn0086680	-0.527527	0.00377458	UTR5	vvl
1493	3R	31169007	31169056	50	-	FBgn0086704	FBgn0086704	-0.500081	0.00210586	UTR5	stops
1494	X	19347998	19348047	50	-	FBgn0086778_3	FBgn0086778	-0.838859	0.00142044	UTR5	nAChRalpha7
1495	3L	21319024	21319073	50	+	FBgn0086913	FBgn0086913	-1.3367	0.000390488	UTR5	Rab26
1496	3L	21319174	21319223	50	+	FBgn0086913_2	FBgn0086913	-0.807923	0.00148916	UTR5	Rab26
1497	3L	21319274	21319323	50	+	FBgn0086913_3	FBgn0086913	-0.549359	0.00272593	UTR5	Rab26
1498	3L	21319574	21319673	100	+	FBgn0086913_4	FBgn0086913	-0.672528	0.00017305	UTR5	Rab26
1499	3R	4612970	4613069	100	+	FBgn0087012	FBgn0087012	-0.781254	3.81e-06	UTR5	5-HT2A
1500	3R	4613170	4613219	50	+	FBgn0087012_2	FBgn0087012	-0.794536	0.000225928	UTR5	5-HT2A
1501	2L	16352229	16352328	100	-	FBgn0087041_2	FBgn0087041	-0.962811	2.57e-07	UTR5	CG42231
1502	2L	16352379	16352428	50	-	FBgn0087041_3	FBgn0087041	-0.690567	0.00237548	UTR5	CG42231
1503	3R	8105382	8105731	350	+	FBgn0243512	FBgn0243512	-0.826679	6.14e-15	UTR5	puc
1504	3R	16273203	16273252	50	+	FBgn0250823	FBgn0250823	-0.679029	0.000610182	UTR5	gish
1505	3R	16274424	16274473	50	+	FBgn0250823_2	FBgn0250823	-0.586604	0.00609412	UTR5	gish
1506	3R	16274574	16274773	200	+	FBgn0250823_3	FBgn0250823	-0.803495	1.8e-10	UTR5	gish
1507	3R	16282199	16282248	50	+	FBgn0250823_4	FBgn0250823	-0.816207	0.00119816	UTR5	gish
1508	2L	21051164	21051213	50	-	FBgn0250867	FBgn0250867	-0.586284	0.00437824	UTR5	CG42238
1509	2L	21051314	21051363	50	-	FBgn0250867_2	FBgn0250867	-0.933533	0.00021531	UTR5	CG42238
1510	2L	21051414	21051814	401	-	FBgn0250867_3	FBgn0250867	-0.510826	0.00540368	UTR5	CG42238
1511	3R	12547474	12547573	100	-	FBgn0250910	FBgn0250910	-1.05694	3.97e-05	UTR5	Octbeta3R
1512	X	1413462	1413511	50	+	FBgn0259108	FBgn0259108	-0.756959	0.000508794	UTR5	futsch
1513	X	1413762	1413811	50	+	FBgn0259108_2	FBgn0259108	-0.600171	0.00548157	UTR5	futsch
1514	X	1413862	1413911	50	+	FBgn0259108_3	FBgn0259108	-1.09861	0.000616438	UTR5	futsch
1515	X	15972915	15973064	150	-	FBgn0259110_3	FBgn0259110	-0.892722	6.28e-09	UTR5	mmd
1516	2L	7249294	7249343	50	-	FBgn0259111_2	FBgn0259111	-0.912361	0.00203396	UTR5	Ndae1
1517	2R	22797240	22797289	50	-	FBgn0259145_6	FBgn0259145	-1.7148	4.02e-05	UTR5	CG42260
1518	2R	22797340	22797389	50	-	FBgn0259145_7	FBgn0259145	-0.988993	0.00412985	UTR5	CG42260
1519	2R	22797490	22797539	50	-	FBgn0259145_8	FBgn0259145	-0.71868	0.000871348	UTR5	CG42260
1520	X	5662180	5662229	50	-	FBgn0259150	FBgn0259150	-0.769687	0.000882573	UTR5	OtopLc
1521	3L	9751433	9751482	50	-	FBgn0259163_4	FBgn0259163	-1.03609	0.000211958	UTR5	CG42268
1522	X	17877636	17877735	100	-	FBgn0259168	FBgn0259168	-1.7492	6.19e-06	UTR5	mnb
1523	X	17878286	17878335	50	-	FBgn0259168_2	FBgn0259168	-0.687031	0.000659227	UTR5	mnb
1524	X	10289942	10307959	18018	-	FBgn0259170_2	FBgn0259170	-0.988993	7.02e-09	UTR5	alpha-Man-Ia
1525	X	10308960	10309009	50	-	FBgn0259170_3	FBgn0259170	-0.947381	0.00151624	UTR5	alpha-Man-Ia
1526	X	10324168	10324217	50	-	FBgn0259170_4	FBgn0259170	-0.988611	0.00579087	UTR5	alpha-Man-Ia
1527	X	10324268	10324317	50	-	FBgn0259170_5	FBgn0259170	-0.836738	0.00470484	UTR5	alpha-Man-Ia
1528	X	10324418	10324467	50	-	FBgn0259170_6	FBgn0259170	-0.720546	0.00279542	UTR5	alpha-Man-Ia
1529	X	10325859	10325908	50	-	FBgn0259170_7	FBgn0259170	-0.585517	0.00131322	UTR5	alpha-Man-Ia
1530	X	12831964	12832013	50	-	FBgn0259171_4	FBgn0259171	-0.95885	0.00306961	UTR5	Pde9
1531	X	12832114	12832163	50	-	FBgn0259171_5	FBgn0259171	-0.590199	0.00495886	UTR5	Pde9
1532	X	12868401	12868450	50	-	FBgn0259171_6	FBgn0259171	-0.837397	0.00226789	UTR5	Pde9
1533	X	12868501	12868550	50	-	FBgn0259171_7	FBgn0259171	-0.554311	0.00507375	UTR5	Pde9
1534	3L	7156024	7156073	50	-	FBgn0259173_2	FBgn0259173	-0.62253	0.00459466	UTR5	corn
1535	3L	7156124	7156173	50	-	FBgn0259173_3	FBgn0259173	-0.633043	0.000117106	UTR5	corn
1536	2L	12460745	12461144	400	-	FBgn0259176_5	FBgn0259176	-0.794567	9.32e-18	UTR5	bun
1537	2L	12482897	12482996	100	-	FBgn0259176_6	FBgn0259176	-0.944462	3.36e-05	UTR5	bun
1538	2L	12483197	12483246	50	-	FBgn0259176_7	FBgn0259176	-0.790786	0.00300332	UTR5	bun
1539	2L	12504103	12504202	100	-	FBgn0259176_9	FBgn0259176	-1.46152	6.19e-06	UTR5	bun
1540	2L	12504403	12504502	100	-	FBgn0259176_10	FBgn0259176	-0.718594	3.37e-06	UTR5	bun
1541	2L	12540572	12540621	50	-	FBgn0259176_11	FBgn0259176	-0.729961	0.00417239	UTR5	bun
1542	2L	12540722	12545661	4940	-	FBgn0259176_12	FBgn0259176	-0.845554	2.64e-08	UTR5	bun
1543	2R	24428188	24428287	100	-	FBgn0259210_2	FBgn0259210	-0.55316	7.94e-05	UTR5	prom
1544	2R	17802505	17802654	150	+	FBgn0259211	FBgn0259211	-0.610455	4.49e-07	UTR5	grh
1545	2L	14971601	14971700	100	-	FBgn0259213	FBgn0259213	-0.579445	0.000127605	UTR5	side-II
1546	2R	13424613	13424662	50	-	FBgn0259221_4	FBgn0259221	-0.573003	0.0040147	UTR5	ATP8A
1547	3R	11656199	11656248	50	+	FBgn0259227	FBgn0259227	-0.502629	0.00509993	UTR5	CG42327
1548	3R	11656399	11656448	50	+	FBgn0259227_2	FBgn0259227	-0.774084	7.15e-05	UTR5	CG42327
1549	3R	11667483	11667532	50	+	FBgn0259227_3	FBgn0259227	-0.838329	0.0012534	UTR5	CG42327
1550	X	6803244	6803293	50	-	FBgn0259228_2	FBgn0259228	-0.629431	0.000667349	UTR5	C3G
1551	X	6803344	6803443	100	-	FBgn0259228_3	FBgn0259228	-0.521931	0.000156284	UTR5	C3G
1552	3L	15634204	15634253	50	-	FBgn0259236	FBgn0259236	-0.827625	0.000984345	UTR5	comm3
1553	X	6485366	6485415	50	-	FBgn0259242_3	FBgn0259242	-0.980829	0.0033082	UTR5	CG42340
1554	3L	20829396	20829495	100	+	FBgn0259243	FBgn0259243	-0.708185	1.47e-05	UTR5	Pka-R1
1555	2R	9505073	9505122	50	+	FBgn0259246	FBgn0259246	-0.535058	0.0022892	UTR5	brp
1556	2R	9517280	9517329	50	+	FBgn0259246_2	FBgn0259246	-0.647338	0.00345867	UTR5	brp
1557	3L	11534377	11534426	50	-	FBgn0259481_4	FBgn0259481	-0.746731	0.000584595	UTR5	Mob2
1558	3L	11542626	11542775	150	-	FBgn0259481_5	FBgn0259481	-0.664676	1.77e-08	UTR5	Mob2
1559	2R	9744972	9745121	150	-	FBgn0259678	FBgn0259678	-0.798993	8.54e-07	UTR5	sqa
1560	3R	24295178	24295227	50	+	FBgn0259685	FBgn0259685	-0.764606	0.00551517	UTR5	crb
1561	3R	24295278	24295477	200	+	FBgn0259685_2	FBgn0259685	-0.641052	1.27e-08	UTR5	crb
1562	3R	24295578	24295627	50	+	FBgn0259685_3	FBgn0259685	-0.66099	0.000621392	UTR5	crb
1563	2R	21666837	21666886	50	+	FBgn0259711	FBgn0259711	-0.673345	0.00216549	UTR5	CG42365
1564	2L	6410877	6410926	50	-	FBgn0259714	FBgn0259714	-0.505442	0.00485087	UTR5	DIP-epsilon
1565	3R	13813309	13813358	50	+	FBgn0259730	FBgn0259730	-0.521107	0.00584414	UTR5	tal-1A
1566	3R	13813409	13813458	50	+	FBgn0259730_2	FBgn0259730	-0.608248	0.00491739	UTR5	tal-1A
1567	3R	13813309	13813358	50	+	FBgn0259731	FBgn0259731	-0.521107	0.00584414	UTR5	tal-2A
1568	3R	13813409	13813458	50	+	FBgn0259731_2	FBgn0259731	-0.608248	0.00491739	UTR5	tal-2A
1569	3R	13813309	13813358	50	+	FBgn0259732	FBgn0259732	-0.521107	0.00584414	UTR5	tal-3A
1570	3R	13813409	13813458	50	+	FBgn0259732_2	FBgn0259732	-0.608248	0.00491739	UTR5	tal-3A
1571	3R	13813309	13813358	50	+	FBgn0259733	FBgn0259733	-0.521107	0.00584414	UTR5	tal-AA
1572	3R	13813409	13813458	50	+	FBgn0259733_2	FBgn0259733	-0.608248	0.00491739	UTR5	tal-AA
1573	X	9030605	9030654	50	+	FBgn0259734	FBgn0259734	-1.34602	0.000392263	UTR5	Nost
1574	X	9030705	9030754	50	+	FBgn0259734_2	FBgn0259734	-0.973449	0.00362791	UTR5	Nost
1575	2L	16602038	16603825	1788	+	FBgn0259735	FBgn0259735	-0.788457	0.00267488	UTR5	mtgo
1576	3R	22124068	22124167	100	+	FBgn0259736	FBgn0259736	-1.04425	1.96e-07	UTR5	CG42390
1577	3R	4078089	4078138	50	+	FBgn0259821	FBgn0259821	-1.14991	0.00050578	UTR5	CG42402
1578	3R	10388658	10388707	50	+	FBgn0259938	FBgn0259938	-0.640225	0.00560291	UTR5	cwo
1579	3R	10388808	10388857	50	+	FBgn0259938_2	FBgn0259938	-0.687638	0.0037271	UTR5	cwo
1580	2R	6680292	6680341	50	-	FBgn0259977	FBgn0259977	-0.536898	0.00017479	UTR5	Tdc1
1581	2L	13550339	13550388	50	+	FBgn0259984	FBgn0259984	-0.78144	0.00252751	UTR5	kuz
1582	2L	13551160	13551309	150	+	FBgn0259984_2	FBgn0259984	-2.15466	2.14e-08	UTR5	kuz
1583	2L	13551510	13551559	50	+	FBgn0259984_3	FBgn0259984	-0.875469	0.00173486	UTR5	kuz
1584	3R	19463652	19464519	868	+	FBgn0260003	FBgn0260003	-0.786479	0.00463851	UTR5	Dys
1585	X	15125903	15125952	50	+	FBgn0260006	FBgn0260006	-1.0116	0.00437139	UTR5	drd
1586	3L	16495421	16496086	666	-	FBgn0260388_2	FBgn0260388	-0.831733	2.05e-06	UTR5	CG42514
1587	2R	15614004	15614053	50	+	FBgn0260429	FBgn0260429	-0.732368	0.00506323	UTR5	CG42524
1588	3L	8555791	8555890	100	+	FBgn0260442	FBgn0260442	-0.776529	6.53e-05	UTR5	rhea
1589	2L	15016481	15016530	50	+	FBgn0260446	FBgn0260446	-0.946596	0.000158409	UTR5	GABA-B-R1
1590	2L	15016831	15016980	150	+	FBgn0260446_2	FBgn0260446	-1.29392	1.68e-06	UTR5	GABA-B-R1
1591	3R	9691864	9691913	50	-	FBgn0260463_2	FBgn0260463	-0.799528	0.0052699	UTR5	Unc-115b
1592	2L	17450015	17450064	50	-	FBgn0260632	FBgn0260632	-0.739667	0.00203934	UTR5	dl
1593	3L	16046574	16046623	50	-	FBgn0260635	FBgn0260635	-0.675884	0.00427199	UTR5	Diap1
1594	3L	4557373	4557422	50	+	FBgn0260657	FBgn0260657	-0.562882	0.00157728	UTR5	CG42540
1595	3L	4557523	4557572	50	+	FBgn0260657_2	FBgn0260657	-0.6055	0.000339026	UTR5	CG42540
1596	3L	4557623	4557672	50	+	FBgn0260657_3	FBgn0260657	-0.634651	0.00157146	UTR5	CG42540
1597	X	3929679	3929728	50	-	FBgn0260658_4	FBgn0260658	-0.926762	0.000997882	UTR5	CG42541
1598	X	3929779	3929828	50	-	FBgn0260658_5	FBgn0260658	-1.00097	0.00049425	UTR5	CG42541
1599	X	3930529	3930578	50	-	FBgn0260658_6	FBgn0260658	-0.582891	0.0021632	UTR5	CG42541
1600	3R	13132455	13132504	50	-	FBgn0260793_2	FBgn0260793	-0.828066	0.00317178	UTR5	2mit
1601	3R	13154379	13154428	50	-	FBgn0260793_3	FBgn0260793	-0.916291	0.00344882	UTR5	2mit
1602	3R	13154579	13155587	1009	-	FBgn0260793_4	FBgn0260793	-0.885307	4.69e-11	UTR5	2mit
1603	3L	11123398	11128722	5325	+	FBgn0260795	FBgn0260795	-1.01727	4.71e-05	UTR5	NaPi-III
1604	2R	22592565	22592864	300	-	FBgn0260866	FBgn0260866	-1.63974	1.17e-12	UTR5	dnr1
1605	2R	19456620	19456669	50	+	FBgn0260934	FBgn0260934	-0.614815	0.00061925	UTR5	par-1
1606	2R	19462774	19462923	150	+	FBgn0260934_2	FBgn0260934	-0.788457	0.00296596	UTR5	par-1
1607	2R	19464334	19464433	100	+	FBgn0260934_3	FBgn0260934	-0.830931	0.00011356	UTR5	par-1
1608	2R	19468871	19468920	50	+	FBgn0260934_4	FBgn0260934	-0.602825	0.000830441	UTR5	par-1
1609	3L	12264803	12264852	50	-	FBgn0260941	FBgn0260941	-0.659811	0.00474037	UTR5	app
1610	3L	17147662	17147761	100	-	FBgn0260943_23	FBgn0260943	-0.833044	9.95e-06	UTR5	Rbp6
1611	3L	17147812	17147861	50	-	FBgn0260943_24	FBgn0260943	-0.587787	0.001009	UTR5	Rbp6
1612	3L	17235794	17237862	2069	-	FBgn0260943_25	FBgn0260943	-0.83548	2.7e-14	UTR5	Rbp6
1613	3L	12804917	12804966	50	-	FBgn0260945_2	FBgn0260945	-0.595509	0.00137581	UTR5	Atg1
1614	3L	12805017	12805066	50	-	FBgn0260945_3	FBgn0260945	-0.559616	0.00396574	UTR5	Atg1
1615	X	7936746	7936795	50	+	FBgn0260970	FBgn0260970	-0.592051	0.00149896	UTR5	Ubr3
1616	3R	8794068	8796730	2663	-	FBgn0261015	FBgn0261015	-0.548947	0.00559919	UTR5	Pif1A
1617	3R	8799683	8799832	150	-	FBgn0261015_2	FBgn0261015	-0.738022	7.19e-08	UTR5	Pif1A
1618	3R	8799883	8799932	50	-	FBgn0261015_3	FBgn0261015	-0.502629	0.00102571	UTR5	Pif1A
1619	2R	13806244	13806293	50	+	FBgn0261041	FBgn0261041	-0.502425	0.000938058	UTR5	stj
1620	3R	8349965	8350014	50	+	FBgn0261108	FBgn0261108	-0.526188	0.00039833	UTR5	Atg13
1621	3R	8350065	8350164	100	+	FBgn0261108_2	FBgn0261108	-0.532739	4.84e-05	UTR5	Atg13
1622	3R	18915068	18915117	50	+	FBgn0261113	FBgn0261113	-0.61381	0.00224474	UTR5	Xrp1
1623	2L	21237400	21238359	960	+	FBgn0261239	FBgn0261239	-1.176	5.56e-05	UTR5	Hr39
1624	2L	21238410	21238459	50	+	FBgn0261239_2	FBgn0261239	-0.576226	0.00434712	UTR5	Hr39
1625	2L	21238510	21238559	50	+	FBgn0261239_3	FBgn0261239	-1.6864	0.00166294	UTR5	Hr39
1626	X	13783814	13784013	200	+	FBgn0261244	FBgn0261244	-0.805384	1.36e-10	UTR5	inaE
1627	X	13784064	13784163	100	+	FBgn0261244_2	FBgn0261244	-0.714218	1.75e-06	UTR5	inaE
1628	X	13784214	13785843	1630	+	FBgn0261244_3	FBgn0261244	-1.113	5.35e-10	UTR5	inaE
1629	X	9473013	9473112	100	-	FBgn0261260_2	FBgn0261260	-1.06087	9.47e-05	UTR5	mgl
1630	3R	5686155	5686204	50	+	FBgn0261261	FBgn0261261	-0.549665	0.0052578	UTR5	plx
1631	3R	5686823	5686872	50	+	FBgn0261261_2	FBgn0261261	-0.836248	0.000548373	UTR5	plx
1632	3R	5687073	5687122	50	+	FBgn0261261_3	FBgn0261261	-0.988611	0.0056415	UTR5	plx
1633	3R	18931375	18937559	6185	+	FBgn0261262	FBgn0261262	-0.552069	0.00109594	UTR5	CG42613
1634	3R	18937610	18943071	5462	+	FBgn0261262_2	FBgn0261262	-0.51341	0.000773007	UTR5	CG42613
1635	3R	18959743	18959842	100	+	FBgn0261262_7	FBgn0261262	-0.676974	5.63e-05	UTR5	CG42613
1636	2R	14235300	14235349	50	-	FBgn0261276	FBgn0261276	-0.587787	0.00586047	UTR5	Opa1
1637	3L	19793985	19794034	50	+	FBgn0261283	FBgn0261283	-0.532639	0.000990618	UTR5	SREBP
1638	3L	19790092	19790141	50	-	FBgn0261360	FBgn0261360	-0.955511	0.00430796	UTR5	CG42637
1639	3L	19790192	19790241	50	-	FBgn0261360_2	FBgn0261360	-0.678244	0.000362428	UTR5	CG42637
1640	3L	19790921	19790970	50	-	FBgn0261360_3	FBgn0261360	-0.505813	0.00266612	UTR5	CG42637
1641	X	5744456	5744555	100	-	FBgn0261383	FBgn0261383	-0.654145	0.000155934	UTR5	IntS6
1642	X	5747105	5747154	50	-	FBgn0261383_2	FBgn0261383	-1.24319	0.00615487	UTR5	IntS6
1643	X	263850	263949	100	-	FBgn0261446	FBgn0261446	-0.872488	3.91e-05	UTR5	CG13377
1644	2R	18441015	18441064	50	+	FBgn0261477	FBgn0261477	-1.08797	0.000156412	UTR5	slim
1645	2R	18441415	18441464	50	+	FBgn0261477_2	FBgn0261477	-0.673474	0.00314991	UTR5	slim
1646	2L	1555179	1555228	50	+	FBgn0261509	FBgn0261509	-0.693147	0.000820157	UTR5	haf
1647	2L	1556649	1556698	50	+	FBgn0261509_2	FBgn0261509	-1.0692	0.00048362	UTR5	haf
1648	2R	12705322	12705371	50	+	FBgn0261545	FBgn0261545	-0.582891	0.000345789	UTR5	CG42663
1649	2R	12705422	12705521	100	+	FBgn0261545_2	FBgn0261545	-0.614366	2.29e-05	UTR5	CG42663
1650	X	8999500	8999799	300	+	FBgn0261549	FBgn0261549	-1.13846	5.13e-11	UTR5	rdgA
1651	X	8999850	8999949	100	+	FBgn0261549_2	FBgn0261549	-1.11696	7.1e-06	UTR5	rdgA
1652	X	9013425	9013574	150	+	FBgn0261549_3	FBgn0261549	-0.768838	3.22e-08	UTR5	rdgA
1653	X	9013725	9013774	50	+	FBgn0261549_4	FBgn0261549	-0.940983	0.00408826	UTR5	rdgA
1654	3R	20309644	20309693	50	+	FBgn0261550	FBgn0261550	-0.611878	0.000118335	UTR5	CG42668
1655	3R	20309744	20309793	50	+	FBgn0261550_2	FBgn0261550	-0.680188	0.00275827	UTR5	CG42668
1656	3R	20309944	20309993	50	+	FBgn0261550_3	FBgn0261550	-0.552375	0.00476964	UTR5	CG42668
1657	3R	9419760	9419809	50	+	FBgn0261552	FBgn0261552	-0.869604	0.00332281	UTR5	ps
1658	3R	9419860	9419959	100	+	FBgn0261552_2	FBgn0261552	-1.10293	1.88e-05	UTR5	ps
1659	3R	9432399	9432498	100	+	FBgn0261552_3	FBgn0261552	-0.779886	2.43e-05	UTR5	ps
1660	3R	9432549	9432648	100	+	FBgn0261552_4	FBgn0261552	-0.904289	2.19e-06	UTR5	ps
1661	3R	9432699	9432748	50	+	FBgn0261552_5	FBgn0261552	-0.658858	0.000445381	UTR5	ps
1662	3R	9439414	9439463	50	+	FBgn0261552_6	FBgn0261552	-0.594207	0.0021751	UTR5	ps
1663	3R	9440789	9440838	50	+	FBgn0261552_7	FBgn0261552	-1.05416	0.000490968	UTR5	ps
1664	3L	11215959	11216606	648	+	FBgn0261553	FBgn0261553	-1.07536	0.000786682	UTR5	CG42671
1665	2R	21302302	21302351	50	+	FBgn0261554	FBgn0261554	-0.66416	0.00256794	UTR5	CG42672
1666	3L	9552944	9552993	50	+	FBgn0261555	FBgn0261555	-0.85349	0.00614938	UTR5	CG42673
1667	3L	20168665	20168714	50	-	FBgn0261556	FBgn0261556	-0.537854	0.00402452	UTR5	CG42674
1668	3L	20192036	20192085	50	-	FBgn0261556_2	FBgn0261556	-1.27887	0.0025059	UTR5	CG42674
1669	3L	20192136	20192235	100	-	FBgn0261556_3	FBgn0261556	-1.08705	2.71e-05	UTR5	CG42674
1670	3L	20197518	20197567	50	-	FBgn0261556_4	FBgn0261556	-0.807558	0.0010086	UTR5	CG42674
1671	3L	16891287	16896252	4966	+	FBgn0261565	FBgn0261565	-0.861009	5.89e-05	UTR5	Lmpt
1672	3L	16896303	16896352	50	+	FBgn0261565_2	FBgn0261565	-1.17222	0.00566812	UTR5	Lmpt
1673	3L	16896403	16896452	50	+	FBgn0261565_3	FBgn0261565	-1.02165	0.00390679	UTR5	Lmpt
1674	X	17710344	17710493	150	+	FBgn0261570	FBgn0261570	-1.35914	4.12e-07	UTR5	raskol
1675	2R	12293231	12293280	50	+	FBgn0261611	FBgn0261611	-1.05605	0.0031185	UTR5	CG42700
1676	2R	12293331	12293380	50	+	FBgn0261611_2	FBgn0261611	-0.916291	0.00152618	UTR5	CG42700
1677	X	9682925	9682974	50	-	FBgn0261617_6	FBgn0261617	-0.988611	0.00217711	UTR5	nej
1678	X	9683575	9683624	50	-	FBgn0261617_7	FBgn0261617	-0.653926	0.00119358	UTR5	nej
1679	X	9683675	9683724	50	-	FBgn0261617_8	FBgn0261617	-1.03692	0.000834232	UTR5	nej
1680	X	9683875	9683924	50	-	FBgn0261617_9	FBgn0261617	-0.538997	0.00475056	UTR5	nej
1681	X	9684025	9684074	50	-	FBgn0261617_10	FBgn0261617	-1.0229	0.00047882	UTR5	nej
1682	3R	28336291	28336340	50	-	FBgn0261618_4	FBgn0261618	-0.769687	0.000836219	UTR5	larp
1683	2L	2365595	2365644	50	+	FBgn0261647	FBgn0261647	-1.23214	0.00468642	UTR5	Axud1
1684	2L	16888740	16888789	50	+	FBgn0261671	FBgn0261671	-0.508119	0.0050283	UTR5	tweek
1685	2R	12665593	12665642	50	-	FBgn0261673	FBgn0261673	-1.00063	0.000972251	UTR5	nemy
1686	3L	12791277	12791326	50	+	FBgn0261674	FBgn0261674	-0.689202	0.00128622	UTR5	CG42709
1687	2R	10365025	10365074	50	-	FBgn0261698	FBgn0261698	-0.81831	0.000495006	UTR5	SLO2
1688	X	15299088	15299137	50	+	FBgn0261703	FBgn0261703	-0.916291	0.000641351	UTR5	gce
1689	X	15305919	15306018	100	+	FBgn0261703_2	FBgn0261703	-0.7244	0.000108243	UTR5	gce
1690	X	15306069	15306118	50	+	FBgn0261703_3	FBgn0261703	-0.849493	0.0012482	UTR5	gce
1691	X	15306219	15306268	50	+	FBgn0261703_4	FBgn0261703	-0.891818	0.000863494	UTR5	gce
1692	X	15306319	15306368	50	+	FBgn0261703_5	FBgn0261703	-0.626346	0.00234944	UTR5	gce
1693	3R	30419672	30419721	50	-	FBgn0261704	FBgn0261704	-1.42712	0.00192743	UTR5	CG42740
1694	3L	7713387	7713636	250	-	FBgn0261788_4	FBgn0261788	-1.34707	1.63e-15	UTR5	Ank2
1695	3R	18983551	18983600	50	-	FBgn0261792	FBgn0261792	-0.679161	0.00600142	UTR5	snRNP-U1-C
1696	X	8410334	8410433	100	+	FBgn0261793	FBgn0261793	-0.783095	3e-05	UTR5	Trf2
1697	X	8410684	8418394	7711	+	FBgn0261793_2	FBgn0261793	-0.557543	0.000925779	UTR5	Trf2
1698	X	8423411	8423460	50	+	FBgn0261793_3	FBgn0261793	-0.927987	0.00247942	UTR5	Trf2
1699	2R	23910639	23911680	1042	+	FBgn0261794	FBgn0261794	-0.844234	2.25e-15	UTR5	kcc
1700	2L	7811538	7811587	50	+	FBgn0261800	FBgn0261800	-0.62192	0.00498586	UTR5	LanB1
1701	2L	7811738	7814368	2631	+	FBgn0261800_2	FBgn0261800	-0.587787	0.00607164	UTR5	LanB1
1702	2L	18271436	18271485	50	-	FBgn0261804_2	FBgn0261804	-0.650588	0.0044368	UTR5	CG42750
1703	2L	18271536	18271585	50	-	FBgn0261804_3	FBgn0261804	-0.707332	0.00232454	UTR5	CG42750
1704	2L	18271886	18275520	3635	-	FBgn0261804_4	FBgn0261804	-0.985364	2.03e-06	UTR5	CG42750
1705	2L	18275671	18275720	50	-	FBgn0261804_5	FBgn0261804	-0.534277	0.00491925	UTR5	CG42750
1706	2L	8083520	8083619	100	+	FBgn0261822	FBgn0261822	-0.567984	4.45e-06	UTR5	Bsg
1707	2L	8088487	8088629	143	+	FBgn0261822_2	FBgn0261822	-0.648027	0.00407693	UTR5	Bsg
1708	2L	8089277	8089626	350	+	FBgn0261822_3	FBgn0261822	-0.896895	2.19e-17	UTR5	Bsg
1709	3R	21360999	21361048	50	+	FBgn0261837	FBgn0261837	-0.57089	0.00479614	UTR5	pre-mod(mdg4)-T
1710	3R	21360999	21361048	50	+	FBgn0261838	FBgn0261838	-0.57089	0.00479614	UTR5	pre-mod(mdg4)-Z
1711	2L	10963654	10963703	50	-	FBgn0261871	FBgn0261871	-0.784119	0.00294993	UTR5	dpr2
1712	X	8178849	8178898	50	+	FBgn0261873	FBgn0261873	-0.645291	0.00114275	UTR5	sdt
1713	X	8179249	8179348	100	+	FBgn0261873_2	FBgn0261873	-1.64223	0.000120888	UTR5	sdt
1714	X	8179449	8179498	50	+	FBgn0261873_3	FBgn0261873	-1.46968	9.23e-05	UTR5	sdt
1715	3R	17718251	17718300	50	-	FBgn0261885_3	FBgn0261885	-1.26511	0.00451378	UTR5	osa
1716	3L	347600	347649	50	+	FBgn0261985	FBgn0261985	-0.584253	0.00192086	UTR5	Ptpmeg
1717	3R	25661895	25662094	200	+	FBgn0261986	FBgn0261986	-0.792847	2.56e-08	UTR5	RASSF8
1718	3R	25662145	25662194	50	+	FBgn0261986_2	FBgn0261986	-0.663547	0.00125385	UTR5	RASSF8
1719	3R	31405645	31405694	50	+	FBgn0261988	FBgn0261988	-0.734985	3.33e-05	UTR5	Gprk2
1720	3L	20317340	20317439	100	+	FBgn0262057	FBgn0262057	-0.532948	4.08e-05	UTR5	Spn77Ba
1721	2R	18688197	18688296	100	+	FBgn0262102	FBgn0262102	-0.557015	3.84e-05	UTR5	CG42855
1722	2R	18688182	18688331	150	+	FBgn0262103	FBgn0262103	-1.03056	1.66e-08	UTR5	Sik3
1723	2R	18692078	18692127	50	+	FBgn0262103_2	FBgn0262103	-0.740775	0.00186186	UTR5	Sik3
1724	2R	18692178	18692227	50	+	FBgn0262103_3	FBgn0262103	-0.744239	0.00130266	UTR5	Sik3
1725	2R	3943282	3943524	243	-	FBgn0262124	FBgn0262124	-1.02245	1e-07	UTR5	uex
1726	3R	14723712	14723761	50	-	FBgn0262127	FBgn0262127	-0.564117	0.00386578	UTR5	kibra
1727	3R	14723862	14723911	50	-	FBgn0262127_2	FBgn0262127	-0.788457	0.00259961	UTR5	kibra
1728	2L	13059491	13059540	50	-	FBgn0262160	FBgn0262160	-0.762705	0.00212432	UTR5	CG9932
1729	2L	13059641	13059790	150	-	FBgn0262160_2	FBgn0262160	-1.07697	1.03e-08	UTR5	CG9932
1730	2L	13059841	13059990	150	-	FBgn0262160_3	FBgn0262160	-0.988611	4e-06	UTR5	CG9932
1731	3R	26799241	26799290	50	+	FBgn0262473	FBgn0262473	-0.641854	8.2e-05	UTR5	Tl
1732	3R	26799341	26799440	100	+	FBgn0262473_2	FBgn0262473	-0.535184	5.77e-06	UTR5	Tl
1733	2R	18514674	18514723	50	+	FBgn0262476	FBgn0262476	-0.631694	0.000253046	UTR5	CG43066
1734	3L	22998522	22998721	200	+	FBgn0262509	FBgn0262509	-0.887891	3.21e-09	UTR5	nrm
1735	3L	23002058	23002107	50	+	FBgn0262509_2	FBgn0262509	-0.860721	0.00512754	UTR5	nrm
1736	3R	17775999	17776048	50	-	FBgn0262562	FBgn0262562	-0.847298	0.00294902	UTR5	CG43102
1737	3L	8063974	8064023	50	+	FBgn0262579	FBgn0262579	-1.0068	0.00133096	UTR5	Ect4
1738	3L	8096604	8096653	50	+	FBgn0262579_3	FBgn0262579	-0.599379	0.00382058	UTR5	Ect4
1739	3L	8096704	8096853	150	+	FBgn0262579_4	FBgn0262579	-0.80629	4.99e-08	UTR5	Ect4
1740	3R	20252870	20252969	100	+	FBgn0262582	FBgn0262582	-0.8744	4.22e-05	UTR5	cic
1741	3R	20253470	20253569	100	+	FBgn0262582_2	FBgn0262582	-0.81093	6.12e-05	UTR5	cic
1742	3R	20253670	20253719	50	+	FBgn0262582_3	FBgn0262582	-0.565523	0.00292506	UTR5	cic
1743	3R	20253820	20287964	34145	+	FBgn0262582_4	FBgn0262582	-0.614676	0.00241267	UTR5	cic
1744	3L	2897406	2923581	26176	+	FBgn0262593	FBgn0262593	-0.547258	0.00049362	UTR5	Shab
1745	3R	8931197	8931446	250	-	FBgn0262614_2	FBgn0262614	-1.12012	9.2e-14	UTR5	pyd
1746	3R	8931497	8931646	150	-	FBgn0262614_3	FBgn0262614	-0.854583	1.94e-10	UTR5	pyd
1747	3R	8931697	8931746	50	-	FBgn0262614_4	FBgn0262614	-1.0507	9.4e-05	UTR5	pyd
1748	3R	10264606	10264655	50	+	FBgn0262617	FBgn0262617	-0.878753	0.00115083	UTR5	Nuak1
1749	3R	10264806	10264855	50	+	FBgn0262617_2	FBgn0262617	-0.688032	0.00583051	UTR5	Nuak1
1750	4	395156	395205	50	-	FBgn0262636_2	FBgn0262636	-1.06686	0.00260985	UTR5	dati
1751	4	395256	395305	50	-	FBgn0262636_3	FBgn0262636	-1.10652	0.000196041	UTR5	dati
1752	X	4676525	4677356	832	-	FBgn0262699_2	FBgn0262699	-0.875469	0.00422379	UTR5	fzr
1753	X	6225697	6225746	50	+	FBgn0262730	FBgn0262730	-0.924259	0.00589083	UTR5	dtn
1754	3L	21879800	21879849	50	+	FBgn0262737	FBgn0262737	-0.541753	0.00363012	UTR5	mub
1755	3L	21879900	21888641	8742	+	FBgn0262737_2	FBgn0262737	-0.511311	0.00244202	UTR5	mub
1756	3L	21888692	21907394	18703	+	FBgn0262737_3	FBgn0262737	-0.622195	0.00136787	UTR5	mub
1757	3L	21907595	21907644	50	+	FBgn0262737_4	FBgn0262737	-0.64721	0.000442858	UTR5	mub
1758	X	4322726	4322825	100	+	FBgn0262738	FBgn0262738	-1.09205	4.49e-07	UTR5	norpA
1759	X	4322926	4323125	200	+	FBgn0262738_2	FBgn0262738	-0.824175	9.51e-11	UTR5	norpA
1760	2R	13953108	13953993	886	-	FBgn0262739_9	FBgn0262739	-1.22782	5.02e-12	UTR5	AGO1
1761	X	11453987	11454036	50	-	FBgn0262740_2	FBgn0262740	-0.71335	0.000895228	UTR5	Evi5
1762	X	11454087	11454236	150	-	FBgn0262740_3	FBgn0262740	-0.641542	5.55e-06	UTR5	Evi5
1763	X	11454287	11454336	50	-	FBgn0262740_4	FBgn0262740	-0.525782	0.00462111	UTR5	Evi5
1764	3R	20437983	20438032	50	-	FBgn0262869_2	FBgn0262869	-1.0231	0.000272537	UTR5	Gfrl
1765	3R	20481043	20481092	50	-	FBgn0262869_3	FBgn0262869	-0.646627	0.00504368	UTR5	Gfrl
1766	X	8410359	8410508	150	-	FBgn0262976	FBgn0262976	-0.709394	8.88e-08	UTR5	lawc
1767	X	8410659	8410758	100	-	FBgn0262976_2	FBgn0262976	-0.747459	3.31e-06	UTR5	lawc
1768	X	13112113	13112162	50	-	FBgn0263005	FBgn0263005	-0.769687	0.00183022	UTR5	CG43313
1769	X	13112313	13112362	50	-	FBgn0263005_2	FBgn0263005	-0.737599	0.00555743	UTR5	CG43313
1770	X	10618972	10619990	1019	-	FBgn0263072_4	FBgn0263072	-0.7404	0.000723978	UTR5	CG43347
1771	2R	7636986	7637085	100	+	FBgn0263077_2	FBgn0263077	-0.661992	7.12e-06	UTR5	CG43340
1772	2R	7637136	7637185	50	+	FBgn0263077_3	FBgn0263077	-0.593983	0.00116105	UTR5	CG43340
1773	2R	7638132	7638181	50	+	FBgn0263077_4	FBgn0263077	-1.11861	0.00159128	UTR5	CG43340
1774	2R	10558038	10558087	50	+	FBgn0263102	FBgn0263102	-0.575364	0.00312066	UTR5	psq
1775	2R	10558138	10558187	50	+	FBgn0263102_2	FBgn0263102	-0.649319	0.00444952	UTR5	psq
1776	2R	10558238	10558387	150	+	FBgn0263102_3	FBgn0263102	-0.799806	2.11e-07	UTR5	psq
1777	2R	10558438	10558487	50	+	FBgn0263102_4	FBgn0263102	-0.61374	0.00149447	UTR5	psq
1778	3L	5752040	5752089	50	-	FBgn0263106	FBgn0263106	-0.574161	0.00123967	UTR5	DnaJ-1
1779	3L	16543271	16543320	50	-	FBgn0263131_2	FBgn0263131	-0.60121	0.00138875	UTR5	CG43373
1780	2R	6214618	6214667	50	+	FBgn0263144	FBgn0263144	-0.893818	0.00115536	UTR5	bin3
1781	3L	8248570	8248619	50	+	FBgn0263219	FBgn0263219	-0.530628	0.00384309	UTR5	Dscam4
1782	X	10257903	10257952	50	-	FBgn0263220_13	FBgn0263220	-0.804373	0.00136051	UTR5	Hk
1783	X	15421315	15421514	200	-	FBgn0263257_4	FBgn0263257	-0.652524	3.98e-10	UTR5	Cngl
1784	X	15421565	15440652	19088	-	FBgn0263257_5	FBgn0263257	-0.754067	8.2e-09	UTR5	Cngl
1785	X	15440753	15440852	100	-	FBgn0263257_6	FBgn0263257	-1.00914	3.17e-06	UTR5	Cngl
1786	X	15440903	15440952	50	-	FBgn0263257_7	FBgn0263257	-0.625938	0.00495022	UTR5	Cngl
1787	3R	11569500	11569549	50	+	FBgn0263316	FBgn0263316	-1.0782	0.000438119	UTR5	Mrp4
1788	3R	4660079	4660128	50	+	FBgn0263346	FBgn0263346	-0.897942	8.12e-05	UTR5	smash
1789	3R	4660329	4660378	50	+	FBgn0263346_2	FBgn0263346	-0.675905	0.00507805	UTR5	smash
1790	3R	4670826	4680253	9428	+	FBgn0263346_3	FBgn0263346	-0.671168	0.00606695	UTR5	smash
1791	3L	8438577	8438626	50	-	FBgn0263352_7	FBgn0263352	-1.29928	0.00162828	UTR5	Unr
1792	3L	8438727	8438876	150	-	FBgn0263352_8	FBgn0263352	-1.07401	4.11e-08	UTR5	Unr
1793	3L	8438927	8439276	350	-	FBgn0263352_9	FBgn0263352	-1.29436	1.24e-15	UTR5	Unr
1794	3L	8439377	8439776	400	-	FBgn0263352_10	FBgn0263352	-1.35239	1.15e-16	UTR5	Unr
1795	3L	8439827	8439926	100	-	FBgn0263352_11	FBgn0263352	-0.761098	0.000156359	UTR5	Unr
1796	3L	8439977	8440376	400	-	FBgn0263352_12	FBgn0263352	-1.10616	7.69e-17	UTR5	Unr
1797	3L	8440427	8440576	150	-	FBgn0263352_13	FBgn0263352	-0.986495	1.97e-07	UTR5	Unr
1798	3L	8440627	8440926	300	-	FBgn0263352_14	FBgn0263352	-1.02726	4.59e-13	UTR5	Unr
1799	3L	8440977	8441476	500	-	FBgn0263352_15	FBgn0263352	-1.00741	6.41e-20	UTR5	Unr
1800	3L	8441577	8441676	100	-	FBgn0263352_16	FBgn0263352	-1.13579	2.33e-05	UTR5	Unr
1801	2L	13473832	13473881	50	+	FBgn0263354	FBgn0263354	-0.737599	0.0048578	UTR5	CG42784
1802	2L	13483545	13483694	150	+	FBgn0263354_2	FBgn0263354	-0.981862	3.54e-08	UTR5	CG42784
1803	2L	13483745	13483844	100	+	FBgn0263354_3	FBgn0263354	-1.41183	8.09e-06	UTR5	CG42784
1804	2L	13484095	13484144	50	+	FBgn0263354_4	FBgn0263354	-0.693147	0.00597954	UTR5	CG42784
1805	2L	20426549	20426598	50	+	FBgn0263355	FBgn0263355	-0.500382	0.00136753	UTR5	CG31688
1806	2L	20426899	20426948	50	+	FBgn0263355_2	FBgn0263355	-0.729252	0.00323937	UTR5	CG31688
1807	2L	20427099	20427148	50	+	FBgn0263355_3	FBgn0263355	-0.582396	0.00347764	UTR5	CG31688
1808	3L	2820155	2820204	50	-	FBgn0263392_4	FBgn0263392	-0.985817	0.00101373	UTR5	Tet
1809	3L	2820305	2820354	50	-	FBgn0263392_5	FBgn0263392	-1.11923	0.0013537	UTR5	Tet
1810	3L	2820505	2820554	50	-	FBgn0263392_6	FBgn0263392	-1.08261	0.000369629	UTR5	Tet
1811	2R	14276180	14276279	100	+	FBgn0263397	FBgn0263397	-0.608929	0.000150738	UTR5	Ih
1812	2R	14276330	14276529	200	+	FBgn0263397_2	FBgn0263397	-0.825032	2.89e-11	UTR5	Ih
1813	2R	14277180	14277229	50	+	FBgn0263397_3	FBgn0263397	-0.732888	0.00305424	UTR5	Ih
1814	2R	14277330	14277479	150	+	FBgn0263397_4	FBgn0263397	-0.992664	1.55e-08	UTR5	Ih
1815	2R	14277530	14277579	50	+	FBgn0263397_5	FBgn0263397	-0.54824	0.00448009	UTR5	Ih
1816	2R	14278730	14278829	100	+	FBgn0263397_6	FBgn0263397	-0.62031	1.16e-05	UTR5	Ih
1817	2R	14278980	14279029	50	+	FBgn0263397_7	FBgn0263397	-0.693147	0.000673849	UTR5	Ih
1818	2R	14279080	14279179	100	+	FBgn0263397_8	FBgn0263397	-0.575864	4.12e-05	UTR5	Ih
1819	2R	14279230	14279279	50	+	FBgn0263397_9	FBgn0263397	-0.637995	0.000467434	UTR5	Ih
1820	2R	14279330	14279379	50	+	FBgn0263397_10	FBgn0263397	-0.51261	0.000273983	UTR5	Ih
1821	2R	14279430	14279479	50	+	FBgn0263397_11	FBgn0263397	-0.650222	0.000254468	UTR5	Ih
1822	3R	24590577	24590626	50	+	FBgn0263490	FBgn0263490	-1.32567	0.00033554	UTR5	mld
1823	3R	24590677	24590726	50	+	FBgn0263490_2	FBgn0263490	-0.508225	0.00586813	UTR5	mld
1824	X	10930940	10931039	100	+	FBgn0263705	FBgn0263705	-1.59109	6.05e-06	UTR5	Myo10A
1825	X	10931090	10931139	50	+	FBgn0263705_2	FBgn0263705	-0.670158	0.00496961	UTR5	Myo10A
1826	X	17506697	17506746	50	-	FBgn0263706	FBgn0263706	-0.747214	0.00112804	UTR5	CG43658
1827	X	17553386	17553485	100	-	FBgn0263706_2	FBgn0263706	-1.50408	2.99e-05	UTR5	CG43658
1828	3R	23733474	23733573	100	+	FBgn0263782	FBgn0263782	-0.632523	0.000167699	UTR5	Hmgcr
1829	2L	19896091	19896140	50	+	FBgn0263873	FBgn0263873	-0.832909	0.00424628	UTR5	sick
1830	3R	14741682	14741731	50	+	FBgn0263929	FBgn0263929	-1.0692	0.000496456	UTR5	jvl
1831	3L	8827605	8827654	50	+	FBgn0263930	FBgn0263930	-0.620025	0.000383279	UTR5	dally
1832	3L	8827705	8827754	50	+	FBgn0263930_2	FBgn0263930	-0.560139	0.000262214	UTR5	dally
1833	2R	15401796	15401845	50	+	FBgn0263980	FBgn0263980	-1.00823	0.000980169	UTR5	Stacl
1834	2R	15409828	15409877	50	+	FBgn0263980_2	FBgn0263980	-0.852777	0.00418954	UTR5	Stacl
1835	2R	15424996	15425045	50	+	FBgn0263980_4	FBgn0263980	-0.603916	0.00587944	UTR5	Stacl
1836	2R	15425346	15425395	50	+	FBgn0263980_5	FBgn0263980	-0.708651	0.00461197	UTR5	Stacl
1837	3R	18959804	18959853	50	+	FBgn0263983_4	FBgn0263983	-0.638299	0.00491808	UTR5	CG43732
1838	X	6868665	6868714	50	+	FBgn0263993	FBgn0263993	-0.603916	0.00285502	UTR5	CG43736
1839	X	15175491	15175540	50	+	FBgn0263994	FBgn0263994	-0.903712	0.00150984	UTR5	CG43737
1840	3R	17920082	17920131	50	+	FBgn0263995	FBgn0263995	-0.641854	0.00372446	UTR5	cpo
1841	3R	17920382	17920431	50	+	FBgn0263995_2	FBgn0263995	-0.501518	0.000468921	UTR5	cpo
1842	3R	17920582	17920631	50	+	FBgn0263995_3	FBgn0263995	-0.640503	0.00484248	UTR5	cpo
1843	3R	17944227	17947333	3107	+	FBgn0263995_4	FBgn0263995	-0.934609	1.1e-10	UTR5	cpo
1844	2L	20903559	20918831	15273	-	FBgn0263996_2	FBgn0263996	-0.877659	1.59e-11	UTR5	CG43739
1845	3L	9252078	9252177	100	+	FBgn0264000	FBgn0264000	-0.628609	1.86e-05	UTR5	GluRIB
1846	3L	9252228	9252277	50	+	FBgn0264000_2	FBgn0264000	-0.869038	0.00368836	UTR5	GluRIB
1847	3L	13664533	13664732	200	-	FBgn0264001_9	FBgn0264001	-1.83258	7.35e-10	UTR5	bru3
1848	3L	13664783	13664832	50	-	FBgn0264001_10	FBgn0264001	-1.09045	3.15e-05	UTR5	bru3
1849	3L	13666394	13666443	50	-	FBgn0264001_11	FBgn0264001	-1.18658	0.00464545	UTR5	bru3
1850	3L	13666494	13666593	100	-	FBgn0264001_12	FBgn0264001	-1.30432	2.91e-06	UTR5	bru3
1851	3L	13798368	13798417	50	-	FBgn0264001_13	FBgn0264001	-0.928713	0.000421246	UTR5	bru3
1852	3L	13902237	13902286	50	-	FBgn0264006_8	FBgn0264006	-0.728239	0.00112026	UTR5	dysc
1853	3L	13902537	13902586	50	-	FBgn0264006_9	FBgn0264006	-0.616186	0.00495485	UTR5	dysc
1854	3L	13903037	13903086	50	-	FBgn0264006_10	FBgn0264006	-0.789375	0.00128526	UTR5	dysc
1855	X	14926618	14926667	50	+	FBgn0264078	FBgn0264078	-0.832909	0.00214902	UTR5	Flo2
1856	2L	7674729	7674778	50	-	FBgn0264087_4	FBgn0264087	-0.895013	0.000354426	UTR5	Slob
1857	2R	15921819	15921868	50	-	FBgn0264089_3	FBgn0264089	-0.725235	0.00250203	UTR5	sli
1858	X	18930435	18930484	50	+	FBgn0264090	FBgn0264090	-1.07881	0.00287906	UTR5	CG43759
1859	X	18930785	18930834	50	+	FBgn0264090_2	FBgn0264090	-0.87855	0.00290002	UTR5	CG43759
1860	X	18930885	18930934	50	+	FBgn0264090_3	FBgn0264090	-1.01496	0.00237636	UTR5	CG43759
1861	3L	8954162	8954211	50	-	FBgn0264307_4	FBgn0264307	-0.767871	0.00228094	UTR5	orb2
1862	2L	13330822	13330971	150	-	FBgn0264308_2	FBgn0264308	-0.605859	4.26e-08	UTR5	CG43778
1863	2L	13331022	13331071	50	-	FBgn0264308_3	FBgn0264308	-0.563411	0.00019715	UTR5	CG43778
1864	3R	28845720	28845819	100	+	FBgn0264324	FBgn0264324	-0.905117	0.000145111	UTR5	spg
1865	2R	23444337	23456185	11849	+	FBgn0264339	FBgn0264339	-0.507045	0.00349409	UTR5	CG43795
1866	3R	21140889	21140988	100	+	FBgn0264357	FBgn0264357	-0.843087	0.000101985	UTR5	SNF4Agamma
1867	3R	21141139	21141188	50	+	FBgn0264357_2	FBgn0264357	-0.807091	0.00150634	UTR5	SNF4Agamma
1868	3R	21200812	21200861	50	+	FBgn0264357_3	FBgn0264357	-0.531879	0.00157421	UTR5	SNF4Agamma
1869	X	6146167	6146216	50	-	FBgn0264386_8	FBgn0264386	-0.516691	0.00580417	UTR5	Ca-alpha1T
1870	X	6191466	6192383	918	-	FBgn0264386_9	FBgn0264386	-0.735967	3.39e-06	UTR5	Ca-alpha1T
1871	2L	13415481	13415530	50	+	FBgn0264432	FBgn0264432	-0.679542	0.00496344	UTR5	CG43850
1872	2L	11211772	11211821	50	+	FBgn0264442	FBgn0264442	-0.93282	0.00288621	UTR5	ab
1873	2L	11211872	11225701	13830	+	FBgn0264442_2	FBgn0264442	-1.05315	6.49e-06	UTR5	ab
1874	X	840300	840349	50	-	FBgn0264449_2	FBgn0264449	-1.46929	0.00108042	UTR5	CG43867
1875	X	840400	840449	50	-	FBgn0264449_3	FBgn0264449	-0.921989	0.000527756	UTR5	CG43867
1876	X	840950	843121	2172	-	FBgn0264449_4	FBgn0264449	-1.03407	0.00128427	UTR5	CG43867
1877	X	908914	909063	150	-	FBgn0264449_5	FBgn0264449	-0.720546	3.3e-06	UTR5	CG43867
1878	3L	9816197	9816246	50	+	FBgn0264489	FBgn0264489	-0.673879	0.000135202	UTR5	CG43897
1879	3L	9821832	9821881	50	+	FBgn0264489_2	FBgn0264489	-0.664437	0.00366965	UTR5	CG43897
1880	3R	21949264	21949313	50	+	FBgn0264490	FBgn0264490	-0.655876	0.00526869	UTR5	Eip93F
1881	3R	21949364	21949750	387	+	FBgn0264490_2	FBgn0264490	-1.26851	9.99e-07	UTR5	Eip93F
1882	3R	22042942	22042991	50	+	FBgn0264491	FBgn0264491	-0.722561	0.00218427	UTR5	how
1883	3R	13983089	13983138	50	-	FBgn0264493_4	FBgn0264493	-0.583146	0.00403083	UTR5	rdx
1884	3R	14031858	14031907	50	-	FBgn0264493_5	FBgn0264493	-0.621858	0.00103505	UTR5	rdx
1885	3R	14031958	14032007	50	-	FBgn0264493_6	FBgn0264493	-0.575917	0.00513984	UTR5	rdx
1886	2L	1737636	1737835	200	+	FBgn0264494	FBgn0264494	-0.866898	8.83e-09	UTR5	CG17646
1887	3R	6407105	6407254	150	+	FBgn0264495	FBgn0264495	-0.614622	8.68e-08	UTR5	gpp
1888	3R	6407455	6407504	50	+	FBgn0264495_2	FBgn0264495	-0.745333	0.00585816	UTR5	gpp
1889	3R	6407555	6407754	200	+	FBgn0264495_3	FBgn0264495	-0.886258	3.31e-10	UTR5	gpp
1890	X	12546769	12546818	50	-	FBgn0264542_2	FBgn0264542	-0.921989	0.00194572	UTR5	hwt
1891	2R	12326510	12326559	50	+	FBgn0264560	FBgn0264560	-0.85349	0.00209297	UTR5	garz
1892	3L	16711178	16711277	100	-	FBgn0264605_4	FBgn0264605	-0.655138	5.38e-06	UTR5	CG43954
1893	3L	16711328	16711377	50	-	FBgn0264605_5	FBgn0264605	-0.69792	0.00192284	UTR5	CG43954
1894	2R	19356426	19356475	50	-	FBgn0264753	FBgn0264753	-0.543615	0.00266182	UTR5	Rgk1
1895	3R	5265254	5265303	50	+	FBgn0264785	FBgn0264785	-0.916291	0.00204806	UTR5	Hph
1896	3L	12504442	12504491	50	+	FBgn0264848	FBgn0264848	-0.682891	0.000964644	UTR5	vih
1897	2L	7529911	7530060	150	-	FBgn0264895_3	FBgn0264895	-1.84055	5.33e-07	UTR5	RapGAP1
1898	2L	7568816	7568915	100	-	FBgn0264895_4	FBgn0264895	-1.29928	2.94e-06	UTR5	RapGAP1
1899	3L	15893845	15893894	50	-	FBgn0264908_2	FBgn0264908	-0.763215	0.00382327	UTR5	pHCl-1
1900	2R	5981944	5981993	50	+	FBgn0264959	FBgn0264959	-0.581356	0.0002701	UTR5	Src42A
1901	X	8531858	8531957	100	+	FBgn0264975	FBgn0264975	-0.633886	3.42e-05	UTR5	Nrg
1902	2R	22061000	22061049	50	+	FBgn0265192	FBgn0265192	-0.644014	0.000162424	UTR5	Snp
1903	2R	22061200	22061249	50	+	FBgn0265192_2	FBgn0265192	-0.623505	0.000573324	UTR5	Snp
1904	2R	15307278	15308870	1593	-	FBgn0265194	FBgn0265194	-1.40534	0.000841413	UTR5	Trpm
1905	3R	11778093	11778142	50	-	FBgn0265276_6	FBgn0265276	-0.504969	0.00377335	UTR5	l(3)neo38
1906	3L	7189432	7189531	100	-	FBgn0265296_7	FBgn0265296	-0.949577	4.19e-05	UTR5	Dscam2
1907	2R	17216999	17217048	50	+	FBgn0265487	FBgn0265487	-0.880359	0.00107497	UTR5	mbl
1908	2R	17265592	17265841	250	+	FBgn0265487_2	FBgn0265487	-0.956385	2.19e-10	UTR5	mbl
1909	2R	17265892	17265941	50	+	FBgn0265487_3	FBgn0265487	-0.733242	0.0011617	UTR5	mbl
1910	2R	17266042	17266141	100	+	FBgn0265487_4	FBgn0265487	-0.544253	9.72e-06	UTR5	mbl
1911	2R	10158132	10158181	50	-	FBgn0265512	FBgn0265512	-0.73545	0.00131995	UTR5	mlt
1912	X	12731798	12731847	50	-	FBgn0265523_4	FBgn0265523	-0.641854	0.00611201	UTR5	Smr
1913	X	12741871	12741920	50	-	FBgn0265523_5	FBgn0265523	-1.02962	0.00215618	UTR5	Smr
1914	X	11247661	11290051	42391	-	FBgn0265595_2	FBgn0265595	-0.63908	0.0037473	UTR5	CG44422
1915	X	11290152	11293535	3384	-	FBgn0265595_3	FBgn0265595	-0.822139	2.25e-07	UTR5	CG44422
1916	X	11293586	11293635	50	-	FBgn0265595_4	FBgn0265595	-0.794401	0.00087299	UTR5	CG44422
1917	X	12988815	12988864	50	+	FBgn0265597	FBgn0265597	-0.69962	0.00414906	UTR5	rad
1918	X	12988965	12989164	200	+	FBgn0265597_2	FBgn0265597	-0.992129	1.94e-09	UTR5	rad
1919	X	18535086	18535135	50	+	FBgn0265598	FBgn0265598	-0.544302	0.00415008	UTR5	Bx
1920	X	18535236	18535285	50	+	FBgn0265598_2	FBgn0265598	-0.75853	0.001395	UTR5	Bx
1921	X	13211225	13211274	50	-	FBgn0265630_4	FBgn0265630	-0.680877	0.00168438	UTR5	sno
1922	X	13211425	13211474	50	-	FBgn0265630_5	FBgn0265630	-0.790139	0.00457747	UTR5	sno
1923	X	13703596	13703745	150	+	FBgn0265726	FBgn0265726	-0.932456	1.64e-07	UTR5	Nna1
1924	2R	14526767	14526866	100	+	FBgn0265974	FBgn0265974	-0.65878	4.44e-05	UTR5	ttv
1925	2R	14526917	14526966	50	+	FBgn0265974_2	FBgn0265974	-0.84397	0.00171044	UTR5	ttv
1926	2R	14527067	14527116	50	+	FBgn0265974_3	FBgn0265974	-0.638087	0.0019835	UTR5	ttv
1927	2R	15816855	15816954	100	-	FBgn0265991_2	FBgn0265991	-0.887303	5.62e-05	UTR5	Zasp52
1928	X	4929726	4929775	50	-	FBgn0266000	FBgn0266000	-1.63142	0.00176128	UTR5	CG44774
1929	X	4929826	4929975	150	-	FBgn0266000_2	FBgn0266000	-0.854078	3.02e-06	UTR5	CG44774
1930	X	11816948	11816997	50	+	FBgn0266019	FBgn0266019	-0.820981	0.000895567	UTR5	rudhira
1931	X	11817298	11817397	100	+	FBgn0266019_2	FBgn0266019	-0.550896	5.93e-06	UTR5	rudhira
1932	X	11817498	11817547	50	+	FBgn0266019_3	FBgn0266019	-0.566773	0.00438044	UTR5	rudhira
1933	X	11817648	11817697	50	+	FBgn0266019_4	FBgn0266019	-0.752375	0.000102284	UTR5	rudhira
1934	X	11817748	11817897	150	+	FBgn0266019_5	FBgn0266019	-0.65202	9.52e-07	UTR5	rudhira
1935	3L	8754069	8754118	50	+	FBgn0266084	FBgn0266084	-0.510826	0.00609693	UTR5	Fhos
1936	X	5089399	5089448	50	+	FBgn0266098	FBgn0266098	-0.764099	0.0015943	UTR5	rg
1937	X	5174902	5174951	50	+	FBgn0266098_2	FBgn0266098	-1.48808	0.000625532	UTR5	rg
1938	3L	9461450	9461499	50	+	FBgn0266101	FBgn0266101	-0.587787	0.00309532	UTR5	CG44838
1939	3L	9462678	9462827	150	+	FBgn0266101_2	FBgn0266101	-0.928976	3.54e-08	UTR5	CG44838
1940	3L	9463028	9463077	50	+	FBgn0266101_3	FBgn0266101	-0.503671	0.00128445	UTR5	CG44838
1941	3L	19790068	19790117	50	-	FBgn0266136	FBgn0266136	-0.936093	0.00427391	UTR5	Gyc76C
1942	3L	19790168	19790896	729	-	FBgn0266136_2	FBgn0266136	-0.734584	1.29e-06	UTR5	Gyc76C
1943	X	10208225	10208274	50	-	FBgn0266199	FBgn0266199	-0.550399	0.00256056	UTR5	asRNA:CR44894
1944	3L	23206869	23207018	150	+	FBgn0266347	FBgn0266347	-0.950976	4.47e-07	UTR5	nAChRalpha4
1945	3R	30058361	30058410	50	+	FBgn0266411	FBgn0266411	-0.832909	0.000147381	UTR5	sima
1946	3R	30058461	30058510	50	+	FBgn0266411_2	FBgn0266411	-0.679784	0.000214309	UTR5	sima
1947	3R	30058661	30058810	150	+	FBgn0266411_3	FBgn0266411	-0.792567	1.13e-05	UTR5	sima
1948	3R	30099630	30099829	200	+	FBgn0266411_4	FBgn0266411	-1.18632	2.94e-09	UTR5	sima
1949	2L	6083103	6083152	50	+	FBgn0266450	FBgn0266450	-0.530364	0.00443058	UTR5	Kr-h1
1950	2L	6083203	6083252	50	+	FBgn0266450_2	FBgn0266450	-0.772443	0.00322918	UTR5	Kr-h1
1951	2R	9191797	9191846	50	-	FBgn0266486	FBgn0266486	-0.513489	0.00493714	UTR5	CG45085
1952	2R	12612840	12613921	1082	+	FBgn0266487	FBgn0266487	-1.05229	1.63e-15	UTR5	CG45086
1953	2R	12614172	12614271	100	+	FBgn0266487_3	FBgn0266487	-0.73954	3.3e-05	UTR5	CG45086
1954	2R	18536817	18536916	100	+	FBgn0266488	FBgn0266488	-0.554729	7.17e-05	UTR5	CG45087
1955	2R	13591575	13591624	50	-	FBgn0266489	FBgn0266489	-0.535755	0.00125947	UTR5	CG45088
1956	2R	13592940	13592989	50	-	FBgn0266489_2	FBgn0266489	-0.73861	0.000168215	UTR5	CG45088
1957	2R	13593240	13593289	50	-	FBgn0266489_3	FBgn0266489	-0.573346	0.000737649	UTR5	CG45088
1958	2L	6109989	6110038	50	+	FBgn0266521	FBgn0266521	-0.523497	0.000364874	UTR5	stai
1959	3R	13154379	13154428	50	-	FBgn0266578	FBgn0266578	-0.816761	0.00552634	UTR5	lncRNA:CR45109
1960	3R	13154579	13155537	959	-	FBgn0266578_2	FBgn0266578	-0.800119	3.05e-08	UTR5	lncRNA:CR45109
1961	3L	2388098	2388147	50	+	FBgn0266696	FBgn0266696	-1.34373	0.000342024	UTR5	Svil
1962	3L	2388698	2388747	50	+	FBgn0266696_2	FBgn0266696	-0.869038	0.000648552	UTR5	Svil
1963	3L	2400525	2400574	50	+	FBgn0266696_3	FBgn0266696	-0.569353	0.00218368	UTR5	Svil
1964	3L	2429168	2429217	50	+	FBgn0266696_4	FBgn0266696	-0.93282	0.00351856	UTR5	Svil
1965	3R	8444037	8444086	50	-	FBgn0266801_3	FBgn0266801	-0.814292	0.00224842	UTR5	CG45263
1966	3R	8444137	8444186	50	-	FBgn0266801_4	FBgn0266801	-0.898272	0.000378605	UTR5	CG45263
1967	3R	8444237	8444286	50	-	FBgn0266801_5	FBgn0266801	-0.827369	0.000338876	UTR5	CG45263
1968	3R	8444437	8444486	50	-	FBgn0266801_6	FBgn0266801	-0.616607	0.00500932	UTR5	CG45263
1969	3L	3070790	3070839	50	-	FBgn0266918	FBgn0266918	-1.08846	0.000110418	UTR5	CG32486
1970	X	12128547	12128646	100	+	FBgn0267001	FBgn0267001	-1.00948	8.23e-05	UTR5	Ten-a
1971	X	12128697	12128746	50	+	FBgn0267001_2	FBgn0267001	-0.778669	0.00399507	UTR5	Ten-a
1972	X	12203901	12203950	50	+	FBgn0267001_3	FBgn0267001	-0.654532	0.00302315	UTR5	Ten-a
1973	X	12204143	12204292	150	+	FBgn0267001_4	FBgn0267001	-1.09295	1.59e-07	UTR5	Ten-a
1974	X	12204343	12229698	25356	+	FBgn0267001_5	FBgn0267001	-0.66416	0.000122939	UTR5	Ten-a
1975	X	12230099	12230148	50	+	FBgn0267001_6	FBgn0267001	-1.20397	0.00077261	UTR5	Ten-a
1976	2R	16764161	16764360	200	-	FBgn0267002	FBgn0267002	-0.7001	8.59e-08	UTR5	unc-104
1977	X	13967352	13967401	50	-	FBgn0267033_15	FBgn0267033	-0.875469	0.00488039	UTR5	mamo
1978	X	13967552	13967601	50	-	FBgn0267033_16	FBgn0267033	-0.892943	0.00030086	UTR5	mamo
1979	X	13967752	13967801	50	-	FBgn0267033_17	FBgn0267033	-0.763017	0.000191679	UTR5	mamo
1980	X	13967852	13967901	50	-	FBgn0267033_18	FBgn0267033	-0.56453	0.00319453	UTR5	mamo
1981	X	13968052	13985291	17240	-	FBgn0267033_19	FBgn0267033	-1.07841	1.63e-06	UTR5	mamo
1982	X	13985342	13985441	100	-	FBgn0267033_20	FBgn0267033	-0.961411	1.49e-05	UTR5	mamo
1983	X	13985492	13985541	50	-	FBgn0267033_21	FBgn0267033	-0.994623	0.00144425	UTR5	mamo
1984	X	13986042	13986387	346	-	FBgn0267033_22	FBgn0267033	-0.929536	0.000283949	UTR5	mamo
1985	X	9550539	9550588	50	-	FBgn0267253_3	FBgn0267253	-0.776529	0.000290639	UTR5	CG32700
1986	3R	9875431	9875480	50	+	FBgn0267336	FBgn0267336	-0.693147	0.00567996	UTR5	Glut4EF
1987	2L	2226742	2226791	50	+	FBgn0267378	FBgn0267378	-0.537005	0.000348457	UTR5	sau
1988	2L	2226842	2226941	100	+	FBgn0267378_2	FBgn0267378	-0.619568	1.41e-05	UTR5	sau
1989	3L	18800363	18800412	50	-	FBgn0267601	FBgn0267601	-0.562413	0.00153439	UTR5	lncRNA:CR45939
1990	3L	18801113	18801162	50	-	FBgn0267601_2	FBgn0267601	-0.588313	0.000600249	UTR5	lncRNA:CR45939
1991	3L	14053615	14053664	50	+	FBgn0267795	FBgn0267795	-0.653231	0.00291578	UTR5	Frl
1992	3L	14053715	14053764	50	+	FBgn0267795_2	FBgn0267795	-0.876285	0.00409829	UTR5	Frl
1993	2L	19607069	19610646	3578	+	FBgn0267964	FBgn0267964	-0.600365	0.00370028	UTR5	CG46244
1994	3L	7519147	7519196	50	+	FBgn0268063	FBgn0268063	-0.540384	0.004807	UTR5	ltl
1995	3R	18712519	18712618	100	+	FBgn0270928	FBgn0270928	-0.613469	2.81e-05	UTR5	VAChT
1996	X	16333812	16333961	150	+	FBgn0278608	FBgn0278608	-0.880359	5.96e-07	UTR5	Dsp1
1997	X	16334162	16334211	50	+	FBgn0278608_2	FBgn0278608	-0.560723	0.00436473	UTR5	Dsp1
1998	X	16334262	16334311	50	+	FBgn0278608_3	FBgn0278608	-0.869499	0.00218232	UTR5	Dsp1
1999	3R	21127036	21127085	50	-	FBgn0283468_3	FBgn0283468	-0.618486	0.00158219	UTR5	slmb
[truncated: 2,587 more rows]

## Sheet: Radar.UAS-Trmt10A.vs.Control.HS
Numbers	seqnames	start	end	width	strand	transcript_id	gene	logFC	p	location	Gene Symbol
1	2R	22137442	22137491	50	+	FBgn0000008	FBgn0000008	-0.775064	0.00160905	UTR5	a
2	3R	13258343	13258392	50	-	FBgn0000024_13	FBgn0000024	-0.686179	0.00373495	UTR5	Ace
3	X	15378815	15378864	50	-	FBgn0000028	FBgn0000028	-0.905117	0.00048126	UTR5	acj6
4	3R	24485578	24485627	50	+	FBgn0000039	FBgn0000039	-0.888892	0.000680372	UTR5	nAChRalpha2
5	3L	9051555	9051604	50	-	FBgn0000116_2	FBgn0000116	-0.693147	0.00668847	UTR5	Argk
6	X	17160256	17160355	100	+	FBgn0000163	FBgn0000163	-0.70002	5.29e-05	UTR5	baz
7	X	17160506	17160555	50	+	FBgn0000163_2	FBgn0000163	-0.796944	0.00389587	UTR5	baz
8	X	17160806	17160955	150	+	FBgn0000163_3	FBgn0000163	-0.743578	1.03e-07	UTR5	baz
9	X	4428290	4428339	50	+	FBgn0000179	FBgn0000179	-0.693147	0.00386482	UTR5	bi
10	3R	25963492	25963541	50	+	FBgn0000206	FBgn0000206	-0.845063	0.000193252	UTR5	boss
11	2L	10249214	10249263	50	-	FBgn0000229	FBgn0000229	-0.806906	0.0020005	UTR5	bsk
12	2L	3895775	3895824	50	-	FBgn0000256	FBgn0000256	-0.583749	0.000279631	UTR5	capu
13	2L	11359373	11359422	50	+	FBgn0000287	FBgn0000287	-0.705269	0.00199741	UTR5	salr
14	2R	14174193	14174242	50	+	FBgn0000289	FBgn0000289	-0.593347	0.00475967	UTR5	cg
15	2L	16352329	16352378	50	-	FBgn0000307	FBgn0000307	-0.600057	0.000628801	UTR5	chif
16	X	15834200	15834249	50	-	FBgn0000319	FBgn0000319	-0.62024	0.00693959	UTR5	Chc
17	2L	6535990	6536039	50	-	FBgn0000320_4	FBgn0000320	-0.549359	0.00604763	UTR5	eya
18	2L	21311226	21311275	50	+	FBgn0000370	FBgn0000370	-0.502881	0.000540713	UTR5	crc
19	2L	21314652	21314701	50	+	FBgn0000370_2	FBgn0000370	-0.721721	0.000816829	UTR5	crc
20	3L	16712426	16712475	50	+	FBgn0000414	FBgn0000414	-0.632523	0.000498816	UTR5	Dab
21	3L	16712526	16712575	50	+	FBgn0000414_2	FBgn0000414	-0.553728	0.00114531	UTR5	Dab
22	2L	19119457	19119506	50	-	FBgn0000422_2	FBgn0000422	-0.566733	0.00407198	UTR5	Ddc
23	3R	6791936	6791985	50	+	FBgn0000439	FBgn0000439	-0.596297	0.00407464	UTR5	Dfd
24	2L	19587073	19587311	239	+	FBgn0000464	FBgn0000464	-0.651378	4.05e-05	UTR5	Lar
25	2L	19610657	19610706	50	+	FBgn0000464_2	FBgn0000464	-0.716678	0.00147941	UTR5	Lar
26	X	3189538	3189587	50	+	FBgn0000479	FBgn0000479	-0.711839	0.00310254	UTR5	dnc
27	X	3258713	3258762	50	+	FBgn0000479_2	FBgn0000479	-0.592342	0.0018888	UTR5	dnc
28	X	3289456	3289505	50	+	FBgn0000479_4	FBgn0000479	-0.706219	0.00332775	UTR5	dnc
29	X	3289806	3289855	50	+	FBgn0000479_5	FBgn0000479	-0.553385	0.00701002	UTR5	dnc
30	2L	2451517	2451566	50	+	FBgn0000490	FBgn0000490	-0.693147	0.00561991	UTR5	dpp
31	3R	7960826	7960925	100	-	FBgn0000504	FBgn0000504	-0.825165	3.93e-05	UTR5	dsx
32	3R	7960976	7961075	100	-	FBgn0000504_2	FBgn0000504	-0.81971	4.65e-06	UTR5	dsx
33	3R	7962283	7962332	50	-	FBgn0000504_3	FBgn0000504	-1.03799	0.00160916	UTR5	dsx
34	3R	7962433	7962532	100	-	FBgn0000504_4	FBgn0000504	-1.52243	1.62e-05	UTR5	dsx
35	3R	21237028	21237077	50	-	FBgn0000527	FBgn0000527	-0.539544	0.00394113	UTR5	e
36	X	16278528	16278577	50	+	FBgn0000536	FBgn0000536	-0.525155	0.00314695	UTR5	eas
37	2L	4031427	4031476	50	+	FBgn0000547	FBgn0000547	-0.588603	0.00693511	UTR5	ed
38	3L	17599268	17599317	50	-	FBgn0000567_5	FBgn0000567	-0.672944	0.00256096	UTR5	Eip74EF
39	3L	17599418	17602708	3291	-	FBgn0000567_6	FBgn0000567	-0.736822	0.0014597	UTR5	Eip74EF
40	3L	17961261	17961310	50	-	FBgn0000568_4	FBgn0000568	-0.617048	0.00165086	UTR5	Eip75B
41	3L	17961361	17961410	50	-	FBgn0000568_5	FBgn0000568	-0.510056	0.000500915	UTR5	Eip75B
42	3L	18059952	18060001	50	-	FBgn0000568_6	FBgn0000568	-0.647685	0.00429587	UTR5	Eip75B
43	3L	18060499	18060548	50	-	FBgn0000568_7	FBgn0000568	-0.860201	0.000722123	UTR5	Eip75B
44	3L	18060990	18061039	50	-	FBgn0000568_8	FBgn0000568	-0.634651	0.00606403	UTR5	Eip75B
45	3L	18061140	18061189	50	-	FBgn0000568_9	FBgn0000568	-0.606136	0.0030156	UTR5	Eip75B
46	X	11576521	11576570	50	-	FBgn0000618	FBgn0000618	-0.674798	0.00190837	UTR5	e(y)2
47	3L	12467822	12467871	50	-	FBgn0000625	FBgn0000625	-0.95885	0.00345655	UTR5	eyg
48	2R	13623344	13623443	100	+	FBgn0000633	FBgn0000633	-1.22723	1.03e-05	UTR5	CG17716
49	2R	13623494	13623593	100	+	FBgn0000633_2	FBgn0000633	-0.518206	4.07e-05	UTR5	CG17716
50	X	4203381	4203430	50	-	FBgn0000635_6	FBgn0000635	-0.641091	8.22e-05	UTR5	Fas2
51	2L	18320502	18320551	50	+	FBgn0000636	FBgn0000636	-0.53523	7.81e-05	UTR5	Fas3
52	2L	18320602	18320651	50	+	FBgn0000636_2	FBgn0000636	-0.603478	0.00128555	UTR5	Fas3
53	X	22854145	22854194	50	-	FBgn0000719	FBgn0000719	-1.335	0.000213414	UTR5	fog
54	X	22854295	22854344	50	-	FBgn0000719_2	FBgn0000719	-0.728239	0.00137829	UTR5	fog
55	2L	3631546	3631595	50	-	FBgn0000721	FBgn0000721	-0.540679	0.00514289	UTR5	for
56	3R	9371315	9371364	50	-	FBgn0000723	FBgn0000723	-0.90937	0.0060244	UTR5	FER
57	3L	18800460	18800509	50	-	FBgn0001078_5	FBgn0001078	-0.590765	0.000270473	UTR5	ftz-f1
58	X	12002388	12002437	50	-	FBgn0001083_2	FBgn0001083	-0.635989	0.00327543	UTR5	fw
59	3L	14274843	14274892	50	+	FBgn0001085	FBgn0001085	-0.537041	0.00175131	UTR5	fz
60	X	13735577	13735626	50	-	FBgn0001087_5	FBgn0001087	-0.638489	0.00256361	UTR5	g
61	3L	6979795	6979944	150	-	FBgn0001104	FBgn0001104	-0.997958	7.64e-10	UTR5	Galphai
62	X	15861098	15861147	50	+	FBgn0001105	FBgn0001105	-0.500987	0.00243397	UTR5	Gbeta13F
63	X	15861198	15861397	200	+	FBgn0001105_2	FBgn0001105	-0.844547	1.3e-08	UTR5	Gbeta13F
64	2R	10444453	10445155	703	+	FBgn0001122	FBgn0001122	-1.26025	0.00308536	UTR5	Galphao
65	2R	10445206	10445255	50	+	FBgn0001122_2	FBgn0001122	-0.757442	0.000241448	UTR5	Galphao
66	2R	10445306	10445355	50	+	FBgn0001122_3	FBgn0001122	-1.22995	0.00741608	UTR5	Galphao
67	3L	17828944	17828993	50	+	FBgn0001134	FBgn0001134	-1.0116	0.000288269	UTR5	Grd
68	3R	26042897	26043037	141	+	FBgn0001139	FBgn0001139	-0.665748	0.00409773	UTR5	gro
69	3R	26043138	26043187	50	+	FBgn0001139_2	FBgn0001139	-0.62401	0.00282982	UTR5	gro
70	3L	8676159	8676208	50	+	FBgn0001168	FBgn0001168	-0.816501	4.85e-05	UTR5	h
71	X	11806918	11806967	50	-	FBgn0001218_3	FBgn0001218	-0.518274	0.000397537	UTR5	Hsc70-3
72	3R	24057111	24057160	50	-	FBgn0001230	FBgn0001230	-0.590446	2.95e-05	UTR5	Hsp68
73	3R	24057211	24057310	100	-	FBgn0001230_2	FBgn0001230	-0.868024	1.53e-08	UTR5	Hsp68
74	3R	10613222	10613421	200	-	FBgn0001235_11	FBgn0001235	-0.867687	4.56e-12	UTR5	hth
75	3R	10613622	10613671	50	-	FBgn0001235_12	FBgn0001235	-0.527355	0.000528679	UTR5	hth
76	3R	29773149	29773198	50	+	FBgn0001297	FBgn0001297	-0.685979	0.000226831	UTR5	kay
77	3R	29789671	29789720	50	+	FBgn0001297_2	FBgn0001297	-0.522902	0.000713484	UTR5	kay
78	3R	29789921	29789970	50	+	FBgn0001297_3	FBgn0001297	-0.745333	0.00412135	UTR5	kay
79	3L	508760	514621	5862	-	FBgn0001316_3	FBgn0001316	-1.05209	0.00489356	UTR5	klar
80	3L	540015	540064	50	-	FBgn0001316_4	FBgn0001316	-0.545694	0.00411322	UTR5	klar
81	3L	540365	540414	50	-	FBgn0001316_5	FBgn0001316	-0.518344	0.00343735	UTR5	klar
82	3L	20695129	20695178	50	-	FBgn0001320	FBgn0001320	-0.7404	0.000909709	UTR5	kni
83	3L	20695229	20695278	50	-	FBgn0001320_2	FBgn0001320	-0.66099	0.00101486	UTR5	kni
84	X	2589203	2589252	50	+	FBgn0001404	FBgn0001404	-0.516524	0.000280642	UTR5	egh
85	X	2592267	2592316	50	+	FBgn0001404_2	FBgn0001404	-1.09861	0.000328684	UTR5	egh
86	X	2595889	2595938	50	+	FBgn0001404_3	FBgn0001404	-0.746202	0.00351127	UTR5	egh
87	X	11373914	11373963	50	+	FBgn0001624	FBgn0001624	-0.619039	0.000217538	UTR5	dlg1
88	X	11374114	11374263	150	+	FBgn0001624_2	FBgn0001624	-0.857187	5.08e-09	UTR5	dlg1
89	2L	16169736	16169785	50	+	FBgn0001991	FBgn0001991	-0.534082	0.00300608	UTR5	Ca-alpha1D
90	2L	19975	20834	860	-	FBgn0002121	FBgn0002121	-1.04145	0.00713257	UTR5	l(2)gl
91	3R	7164239	7164507	269	+	FBgn0002306	FBgn0002306	-1.15745	8.84e-10	UTR5	sas
92	3R	31057918	31058578	661	-	FBgn0002413_5	FBgn0002413	-0.613595	0.000379183	UTR5	dco
93	3R	27272011	27272060	50	-	FBgn0002441	FBgn0002441	-0.711496	0.00769089	UTR5	l(3)mbt
94	2R	14038036	14038085	50	+	FBgn0002643	FBgn0002643	-0.613104	0.00749299	UTR5	mam
95	2R	19456870	19456919	50	+	FBgn0002716	FBgn0002716	-0.533554	0.00226741	UTR5	mei-W68
96	X	11616174	11616223	50	+	FBgn0002723	FBgn0002723	-0.59652	0.00161899	UTR5	Met
97	X	11616374	11616473	100	+	FBgn0002723_2	FBgn0002723	-0.620055	3.89e-06	UTR5	Met
98	X	11616674	11616723	50	+	FBgn0002723_3	FBgn0002723	-1.00017	0.00446114	UTR5	Met
99	3L	14987607	14987656	50	+	FBgn0002778	FBgn0002778	-0.856299	0.0012525	UTR5	mnd
100	3L	14987707	14987756	50	+	FBgn0002778_2	FBgn0002778	-0.600398	0.000150133	UTR5	mnd
101	3R	21556883	21556932	50	-	FBgn0002941	FBgn0002941	-0.60158	0.00565975	UTR5	slou
102	3L	19044400	19044449	50	-	FBgn0002945_2	FBgn0002945	-0.627189	0.00260868	UTR5	nkd
103	3L	19045150	19045199	50	-	FBgn0002945_3	FBgn0002945	-0.733153	0.00414836	UTR5	nkd
104	2L	9450359	9460048	9690	+	FBgn0002973	FBgn0002973	-0.625236	0.00558235	UTR5	numb
105	3R	19659848	19659897	50	+	FBgn0003011	FBgn0003011	-0.881199	0.000258725	UTR5	ort
106	3L	7911605	7911704	100	-	FBgn0003041	FBgn0003041	-0.987387	6.99e-05	UTR5	pbl
107	2R	18135476	18135525	50	+	FBgn0003044	FBgn0003044	-0.517943	0.0030988	UTR5	Pcl
108	2R	18135626	18135675	50	+	FBgn0003044_2	FBgn0003044	-0.50743	0.00693154	UTR5	Pcl
109	2R	18536817	18536916	100	+	FBgn0003067	FBgn0003067	-0.599506	1.69e-07	UTR5	Pepck1
110	2R	7151253	7151302	50	+	FBgn0003090	FBgn0003090	-0.925769	0.00172873	UTR5	pk
111	2R	7192798	7192897	100	+	FBgn0003090_2	FBgn0003090	-0.855666	6.19e-05	UTR5	pk
112	X	2349545	2349594	50	-	FBgn0003159	FBgn0003159	-0.576176	0.00276863	UTR5	CG2841
113	X	2349812	2349861	50	-	FBgn0003159_2	FBgn0003159	-0.553728	0.00686156	UTR5	CG2841
114	3R	9157288	9157337	50	-	FBgn0003165_7	FBgn0003165	-0.77319	0.00349257	UTR5	pum
115	3R	9157388	9157437	50	-	FBgn0003165_8	FBgn0003165	-0.680075	0.000567681	UTR5	pum
116	3R	9157688	9157737	50	-	FBgn0003165_9	FBgn0003165	-0.624154	0.00205737	UTR5	pum
117	3R	9234299	9234448	150	-	FBgn0003165_11	FBgn0003165	-1.56862	7.49e-07	UTR5	pum
118	2R	7283722	7285712	1991	+	FBgn0003174	FBgn0003174	-0.986495	0.00558308	UTR5	pwn
119	2R	22513429	22513478	50	-	FBgn0003175_2	FBgn0003175	-0.603199	0.00317075	UTR5	px
120	2R	22543564	22543613	50	-	FBgn0003175_5	FBgn0003175	-0.554678	0.00586052	UTR5	px
121	2L	8735624	8735673	50	-	FBgn0003209	FBgn0003209	-0.763528	0.00477148	UTR5	raw
122	2L	8740461	8740510	50	-	FBgn0003209_2	FBgn0003209	-0.742744	0.00278368	UTR5	raw
123	2L	13993812	14000998	7187	-	FBgn0003255	FBgn0003255	-1.66771	0.00058255	UTR5	rk
124	2R	1072063	1072112	50	+	FBgn0003256	FBgn0003256	-1.03079	8e-05	UTR5	rl
125	2L	1077666	1077765	100	-	FBgn0003310_5	FBgn0003310	-0.600189	3.88e-05	UTR5	S
126	X	15805799	15805848	50	+	FBgn0003345	FBgn0003345	-0.613382	0.000782823	UTR5	sd
127	X	2634052	2634101	50	+	FBgn0003371	FBgn0003371	-0.543702	0.000255927	UTR5	sgg
128	X	2634238	2634859	622	+	FBgn0003371_2	FBgn0003371	-0.739238	0.000835622	UTR5	sgg
129	X	2634960	2637452	2493	+	FBgn0003371_3	FBgn0003371	-0.723919	0.000158996	UTR5	sgg
130	X	2641274	2641323	50	+	FBgn0003371_4	FBgn0003371	-1.05779	8.37e-05	UTR5	sgg
131	X	2641602	2641651	50	+	FBgn0003371_5	FBgn0003371	-0.548274	0.000582762	UTR5	sgg
132	X	2643212	2643261	50	+	FBgn0003371_6	FBgn0003371	-0.732678	0.00121926	UTR5	sgg
133	X	2658906	2658955	50	+	FBgn0003371_7	FBgn0003371	-0.778669	0.00420072	UTR5	sgg
134	X	2659256	2659355	100	+	FBgn0003371_8	FBgn0003371	-0.860201	7.69e-07	UTR5	sgg
135	X	18014398	18014497	100	-	FBgn0003380_27	FBgn0003380	-1.06087	5.16e-05	UTR5	Sh
136	X	18039869	18039918	50	-	FBgn0003380_28	FBgn0003380	-0.508783	0.00366491	UTR5	Sh
137	X	18040069	18040118	50	-	FBgn0003380_29	FBgn0003380	-1.02962	0.00356162	UTR5	Sh
138	2R	21056548	21056647	100	-	FBgn0003391	FBgn0003391	-0.653926	0.000204042	UTR5	shg
139	X	15892399	15892448	50	+	FBgn0003392	FBgn0003392	-0.604338	0.000419685	UTR5	shi
140	2R	11198431	11198480	50	+	FBgn0003396	FBgn0003396	-0.81831	0.0013185	UTR5	shn
141	3L	16854251	16854300	50	+	FBgn0003410	FBgn0003410	-0.743158	0.00511284	UTR5	sina
142	3L	16854351	16854400	50	+	FBgn0003410_2	FBgn0003410	-0.744972	0.00161212	UTR5	sina
143	3L	21025431	21025480	50	-	FBgn0003415_6	FBgn0003415	-0.591567	0.00102138	UTR5	skd
144	X	15625717	15625816	100	-	FBgn0003463_5	FBgn0003463	-0.936093	2.06e-05	UTR5	sog
145	X	15625967	15626216	250	-	FBgn0003463_6	FBgn0003463	-0.879733	8.9e-12	UTR5	sog
146	X	15626267	15626316	50	-	FBgn0003463_7	FBgn0003463	-0.622831	0.00249541	UTR5	sog
147	2L	20311369	20311418	50	+	FBgn0003475	FBgn0003475	-0.517105	0.0017868	UTR5	spir
148	2L	20311519	20311568	50	+	FBgn0003475_2	FBgn0003475	-0.53789	0.00197691	UTR5	spir
149	2L	20311719	20311768	50	+	FBgn0003475_3	FBgn0003475	-0.525411	0.00587348	UTR5	spir
150	2L	8277520	8277619	100	-	FBgn0003502_4	FBgn0003502	-0.568555	1.81e-05	UTR5	Btk29A
151	3R	12281195	12281244	50	+	FBgn0003651	FBgn0003651	-0.660571	0.00200655	UTR5	svp
152	3R	12281295	12281344	50	+	FBgn0003651_2	FBgn0003651	-0.660141	0.00667428	UTR5	svp
153	2L	5237130	5237229	100	-	FBgn0003716	FBgn0003716	-0.576423	4.78e-05	UTR5	tkv
154	2L	5237280	5237329	50	-	FBgn0003716_2	FBgn0003716	-0.611597	0.00391898	UTR5	tkv
155	3R	15287415	15287464	50	+	FBgn0003721	FBgn0003721	-0.866811	0.00340067	UTR5	Tm1
156	3R	15288055	15288104	50	+	FBgn0003721_2	FBgn0003721	-1.24522	0.00283618	UTR5	Tm1
157	3R	7530803	7530902	100	+	FBgn0003885	FBgn0003885	-0.739309	2.27e-05	UTR5	alphaTub84D
158	2R	8649949	8649998	50	+	FBgn0003892	FBgn0003892	-0.934309	0.00113081	UTR5	ptc
159	2L	18880862	18880911	50	-	FBgn0003896_2	FBgn0003896	-0.796331	0.00351082	UTR5	tup
160	3L	3902605	3902654	50	-	FBgn0003943	FBgn0003943	-1.34373	0.00157342	UTR5	Ubi-p63E
161	3L	18185192	18185441	250	-	FBgn0003997_2	FBgn0003997	-0.864363	3.48e-10	UTR5	hid
162	3L	18185492	18185541	50	-	FBgn0003997_3	FBgn0003997	-0.638339	0.00301652	UTR5	hid
163	3R	13434485	13434534	50	-	FBgn0004049	FBgn0004049	-0.760286	0.00440286	UTR5	yrt
164	3R	13434685	13434784	100	-	FBgn0004049_2	FBgn0004049	-0.656398	0.000172249	UTR5	yrt
165	3L	3337161	3337210	50	+	FBgn0004167	FBgn0004167	-0.81575	0.00319567	UTR5	kst
166	2R	19067305	19067354	50	+	FBgn0004168	FBgn0004168	-0.520534	0.00744488	UTR5	5-HT1A
167	2R	19090068	19090117	50	+	FBgn0004168_2	FBgn0004168	-0.624828	0.0035973	UTR5	5-HT1A
168	3L	9177882	9177931	50	-	FBgn0004244_13	FBgn0004244	-0.575917	0.000727025	UTR5	Rdl
169	X	4939178	4939227	50	+	FBgn0004368	FBgn0004368	-0.547258	0.000529377	UTR5	Ptp4E
170	3R	29382977	29383126	150	+	FBgn0004369	FBgn0004369	-0.844342	1.05e-08	UTR5	Ptp99A
171	3R	29383177	29383226	50	+	FBgn0004369_2	FBgn0004369	-0.656446	0.000852244	UTR5	Ptp99A
172	3R	29461920	29461969	50	+	FBgn0004369_3	FBgn0004369	-0.976273	0.000165154	UTR5	Ptp99A
173	3R	29479473	29479522	50	+	FBgn0004369_4	FBgn0004369	-0.906721	0.00149819	UTR5	Ptp99A
174	X	11623760	11623809	50	+	FBgn0004370	FBgn0004370	-0.510826	0.00374102	UTR5	Ptp10D
175	3L	15535945	15535994	50	+	FBgn0004396	FBgn0004396	-0.501298	0.00159155	UTR5	CrebA
176	3L	15536095	15536144	50	+	FBgn0004396_2	FBgn0004396	-0.988409	0.00126773	UTR5	CrebA
177	3L	22035203	22035252	50	+	FBgn0004514	FBgn0004514	-0.839751	0.00653582	UTR5	Oct-TyrR
178	2L	431627	431776	150	+	FBgn0004583	FBgn0004583	-0.674798	2.96e-06	UTR5	ex
179	2L	431877	431926	50	+	FBgn0004583_2	FBgn0004583	-1.15268	0.000301263	UTR5	ex
180	3R	11371423	11371472	50	+	FBgn0004595	FBgn0004595	-0.834461	0.00114159	UTR5	pros
181	3R	11371573	11371622	50	+	FBgn0004595_2	FBgn0004595	-0.663877	0.00365448	UTR5	pros
182	2L	306085	306134	50	+	FBgn0004611	FBgn0004611	-0.651904	0.00545084	UTR5	Plc21C
183	2L	317782	317831	50	+	FBgn0004611_2	FBgn0004611	-0.618027	0.00405354	UTR5	Plc21C
184	3L	6624182	6624331	150	+	FBgn0004619	FBgn0004619	-1.06147	1.13e-07	UTR5	GluRIA
185	3L	6624432	6624481	50	+	FBgn0004619_2	FBgn0004619	-0.540384	0.00439827	UTR5	GluRIA
186	3R	29969148	29969197	50	-	FBgn0004622	FBgn0004622	-0.631589	0.001578	UTR5	TkR99D
187	3L	1861377	1861426	50	-	FBgn0004636_4	FBgn0004636	-0.536626	0.00421847	UTR5	Rap1
188	X	499935	499984	50	+	FBgn0004648	FBgn0004648	-0.867501	0.00248747	UTR5	svr
189	X	8059980	8060029	50	-	FBgn0004656_7	FBgn0004656	-0.71562	0.0014664	UTR5	fs(1)h
190	2R	23632660	23632759	100	+	FBgn0004795	FBgn0004795	-0.577634	5.56e-06	UTR5	retn
191	2L	16817010	16817127	118	+	FBgn0004797	FBgn0004797	-0.916291	0.000442783	UTR5	mdy
192	2L	16817428	16820129	2702	+	FBgn0004797_2	FBgn0004797	-0.81093	0.00109315	UTR5	mdy
193	2L	15039838	15039887	50	+	FBgn0004837	FBgn0004837	-0.521605	0.00758693	UTR5	Su(H)
194	3L	19939437	19939486	50	+	FBgn0004852	FBgn0004852	-0.529482	0.000286128	UTR5	Ac76E
195	2L	14408650	14408699	50	-	FBgn0004858_2	FBgn0004858	-0.783744	0.0017249	UTR5	elB
196	2L	14408900	14408999	100	-	FBgn0004858_3	FBgn0004858	-0.687576	1.8e-05	UTR5	elB
197	2L	14409300	14409349	50	-	FBgn0004858_4	FBgn0004858	-0.680462	0.00188455	UTR5	elB
198	3L	21240501	21240550	50	+	FBgn0004865	FBgn0004865	-0.642997	0.00451774	UTR5	Eip78C
199	3L	3984096	3984145	50	+	FBgn0004880	FBgn0004880	-0.788457	0.00452657	UTR5	scrt
200	3R	10133481	10133530	50	-	FBgn0004889_4	FBgn0004889	-0.699263	0.000101496	UTR5	tws
201	2L	3772550	3772649	100	+	FBgn0004893	FBgn0004893	-1.09192	7.03e-07	UTR5	bowl
202	2L	8704517	8708511	3995	-	FBgn0004914	FBgn0004914	-1.00866	0.000550382	UTR5	Hnf4
203	2L	8708562	8708611	50	-	FBgn0004914_2	FBgn0004914	-1.09861	0.000572463	UTR5	Hnf4
204	2L	8708662	8708761	100	-	FBgn0004914_3	FBgn0004914	-0.756863	6.94e-06	UTR5	Hnf4
205	2L	8708962	8709011	50	-	FBgn0004914_4	FBgn0004914	-0.71784	0.000526938	UTR5	Hnf4
206	X	279469	279518	50	-	FBgn0005427	FBgn0005427	-0.641854	0.0032611	UTR5	ewg
207	2R	12980345	12980394	50	-	FBgn0005624	FBgn0005624	-0.930997	0.00278599	UTR5	Psc
208	3L	3516551	3516600	50	+	FBgn0005640	FBgn0005640	-0.578078	0.0022073	UTR5	Eip63E
209	3R	27736688	27736737	50	+	FBgn0005659	FBgn0005659	-0.503034	0.00319599	UTR5	Ets98B
210	3R	27736788	27736837	50	+	FBgn0005659_2	FBgn0005659	-0.760865	0.00285135	UTR5	Ets98B
211	3R	31039524	31039573	50	+	FBgn0010015	FBgn0010015	-0.856187	0.00075944	UTR5	CanA1
212	3L	15728281	15728330	50	-	FBgn0010105	FBgn0010105	-0.704197	0.00184933	UTR5	comm
213	3R	30278032	30278081	50	+	FBgn0010113	FBgn0010113	-0.681171	0.00436041	UTR5	hdc
214	3R	30278282	30278331	50	+	FBgn0010113_2	FBgn0010113	-0.809107	0.000451162	UTR5	hdc
215	X	15926012	15926061	50	+	FBgn0010240	FBgn0010240	-0.577008	0.000790217	UTR5	Lcch3
216	3R	5086073	5086122	50	-	FBgn0010313_5	FBgn0010313	-0.847298	0.000862208	UTR5	corto
217	3R	5086773	5086822	50	-	FBgn0010313_6	FBgn0010313	-0.760588	0.00304958	UTR5	corto
218	3L	13114621	13114670	50	+	FBgn0010452	FBgn0010452	-1.62924	0.00764609	UTR5	trn
219	2R	6740373	6740422	50	-	FBgn0010482_3	FBgn0010482	-0.546165	0.00154492	UTR5	l(2)01289
220	2R	6740523	6740572	50	-	FBgn0010482_4	FBgn0010482	-0.547965	0.000465145	UTR5	l(2)01289
221	2R	7476363	7476412	50	-	FBgn0010548	FBgn0010548	-0.916291	0.00158274	UTR5	Aldh-III
222	2R	7476613	7476662	50	-	FBgn0010548_2	FBgn0010548	-0.500323	0.00268316	UTR5	Aldh-III
223	3L	2541139	2541188	50	-	FBgn0010905_5	FBgn0010905	-0.837041	0.0023093	UTR5	Spn
224	2L	20758294	20758343	50	+	FBgn0011202	FBgn0011202	-0.50114	0.00412288	UTR5	dia
225	2L	20758544	20758593	50	+	FBgn0011202_2	FBgn0011202	-0.95885	0.00318852	UTR5	dia
226	3R	31933681	31933780	100	-	FBgn0011224_10	FBgn0011224	-0.555946	0.000190976	UTR5	heph
227	3R	31933831	31933880	50	-	FBgn0011224_11	FBgn0011224	-0.506935	0.00582049	UTR5	heph
228	3R	31936968	31937017	50	-	FBgn0011224_12	FBgn0011224	-0.66416	0.000320527	UTR5	heph
229	3R	31985651	31985700	50	-	FBgn0011224_14	FBgn0011224	-0.502252	0.00189547	UTR5	heph
230	3R	32015121	32015170	50	-	FBgn0011224_15	FBgn0011224	-0.998529	0.00240759	UTR5	heph
231	2R	23870473	23870522	50	+	FBgn0011236	FBgn0011236	-0.676887	0.0030158	UTR5	ken
232	2R	23870623	23870672	50	+	FBgn0011236_2	FBgn0011236	-0.635518	0.00251921	UTR5	ken
233	2L	8543447	8543496	50	+	FBgn0011259	FBgn0011259	-0.967584	0.00544438	UTR5	Sema1a
234	2R	16500278	16500327	50	+	FBgn0011260	FBgn0011260	-0.544004	0.00328067	UTR5	Sema2a
235	2R	16500378	16500477	100	+	FBgn0011260_2	FBgn0011260	-0.882084	1.03e-06	UTR5	Sema2a
236	2R	16500528	16503552	3025	+	FBgn0011260_3	FBgn0011260	-0.725512	0.0031161	UTR5	Sema2a
237	2L	17427804	17427853	50	-	FBgn0011274_3	FBgn0011274	-0.702364	0.0030021	UTR5	Dif
238	3R	18196915	18196964	50	-	FBgn0011481_6	FBgn0011481	-0.587148	0.00328793	UTR5	Ssdp
239	3R	18197015	18197064	50	-	FBgn0011481_7	FBgn0011481	-0.532374	0.00397227	UTR5	Ssdp
240	3L	20949363	20949412	50	-	FBgn0011591	FBgn0011591	-0.535518	0.00538215	UTR5	fng
241	2L	4475133	4475182	50	-	FBgn0011603	FBgn0011603	-0.72667	0.000460528	UTR5	ine
242	2R	9926491	9926540	50	-	FBgn0011656	FBgn0011656	-0.523248	0.00636241	UTR5	Mef2
243	3R	25516318	25518390	2073	+	FBgn0011666	FBgn0011666	-1.09861	4.7e-05	UTR5	msi
244	2L	10831979	10832028	50	-	FBgn0011676	FBgn0011676	-0.955511	0.00296062	UTR5	Nos
245	3R	30806470	30806519	50	-	FBgn0011739	FBgn0011739	-0.560689	0.000475472	UTR5	wts
246	X	17397578	17397627	50	+	FBgn0011758	FBgn0011758	-0.722135	0.00705616	UTR5	B-H1
247	3R	21632400	21632449	50	-	FBgn0011766_5	FBgn0011766	-0.62253	0.000334254	UTR5	E2f1
248	3R	21632500	21632599	100	-	FBgn0011766_6	FBgn0011766	-0.601797	5.29e-06	UTR5	E2f1
249	X	16559967	16560016	50	-	FBgn0011826_4	FBgn0011826	-0.879249	0.00299784	UTR5	Pp2B-14D
250	X	12660650	12660749	100	+	FBgn0011837	FBgn0011837	-0.800778	5.44e-05	UTR5	Tis11
251	3L	21279844	21279893	50	-	FBgn0012034_2	FBgn0012034	-0.549925	7.92e-05	UTR5	AcCoAS
252	3R	11956495	11956544	50	-	FBgn0013275	FBgn0013275	-0.982613	0.00020637	UTR5	Hsp70Aa
253	3R	11958635	11958784	150	+	FBgn0013276	FBgn0013276	-0.734118	8.64e-10	UTR5	Hsp70Ab
254	3R	24104514	24104613	100	-	FBgn0013343_3	FBgn0013343	-0.711166	4.69e-06	UTR5	Syx1A
255	2L	16050165	16050214	50	+	FBgn0013433	FBgn0013433	-0.525155	0.00389687	UTR5	beat-Ia
256	2L	16050465	16050514	50	+	FBgn0013433_2	FBgn0013433	-0.620985	0.00635887	UTR5	beat-Ia
257	2L	16050615	16050664	50	+	FBgn0013433_3	FBgn0013433	-0.609064	0.00186888	UTR5	beat-Ia
258	2R	15155637	15155686	50	+	FBgn0013467	FBgn0013467	-0.561184	0.00284748	UTR5	igl
259	3R	5283188	5283237	50	-	FBgn0013576_7	FBgn0013576	-0.535755	0.000601032	UTR5	mtd
260	3R	5283288	5286909	3622	-	FBgn0013576_8	FBgn0013576	-0.568849	9.73e-05	UTR5	mtd
261	2R	13908346	13910816	2471	-	FBgn0013733_9	FBgn0013733	-0.680877	0.00310969	UTR5	shot
262	2R	13922066	13922115	50	-	FBgn0013733_10	FBgn0013733	-0.67615	0.000969284	UTR5	shot
263	3R	21804895	21804994	100	-	FBgn0013759_12	FBgn0013759	-0.542474	3.04e-06	UTR5	CASK
264	3R	21805095	21807667	2573	-	FBgn0013759_13	FBgn0013759	-0.720714	1.14e-06	UTR5	CASK
265	3R	20978333	20978432	100	+	FBgn0013995	FBgn0013995	-0.649767	9.78e-07	UTR5	Calx
266	3R	20978483	20978532	50	+	FBgn0013995_2	FBgn0013995	-0.688362	8.81e-05	UTR5	Calx
267	3R	20979083	20985990	6908	+	FBgn0013995_3	FBgn0013995	-0.654926	0.00581049	UTR5	Calx
268	3L	7434691	7434840	150	-	FBgn0014011_3	FBgn0014011	-0.625036	3.29e-09	UTR5	Rac2
269	3L	4531896	4531995	100	-	FBgn0014073	FBgn0014073	-0.541039	5.25e-05	UTR5	Tie
270	3L	4532096	4532145	50	-	FBgn0014073_2	FBgn0014073	-0.802962	0.000295095	UTR5	Tie
271	3R	19836418	19836467	50	-	FBgn0014135_2	FBgn0014135	-1.1314	0.000596432	UTR5	bnl
272	3L	3417423	3417472	50	-	FBgn0014388_11	FBgn0014388	-0.595291	0.00363646	UTR5	sty
273	3L	3417523	3417572	50	-	FBgn0014388_12	FBgn0014388	-0.895384	0.000387582	UTR5	sty
274	3L	3417623	3417672	50	-	FBgn0014388_13	FBgn0014388	-0.629968	0.00329446	UTR5	sty
275	2L	3506677	3506726	50	-	FBgn0014396_2	FBgn0014396	-0.628609	0.00308344	UTR5	tim
276	2L	20714039	20714088	50	-	FBgn0014859	FBgn0014859	-0.693147	0.00415364	UTR5	Hr38
277	3L	9401550	9401599	50	-	FBgn0015218	FBgn0015218	-0.70351	0.00743705	UTR5	eIF4E1
278	3L	11789664	11789713	50	-	FBgn0015278	FBgn0015278	-0.626898	0.00520323	UTR5	Pi3K68D
279	3L	11789764	11789813	50	-	FBgn0015278_2	FBgn0015278	-1.24171	0.00265131	UTR5	Pi3K68D
280	X	3716491	3716540	50	-	FBgn0015286_2	FBgn0015286	-0.632523	0.00314738	UTR5	Rala
281	2L	11582237	11582286	50	+	FBgn0015400	FBgn0015400	-0.679542	0.00425469	UTR5	kek2
282	2L	11582437	11582636	200	+	FBgn0015400_2	FBgn0015400	-1.29928	1.12e-08	UTR5	kek2
283	2L	11582687	11582736	50	+	FBgn0015400_3	FBgn0015400	-0.693147	0.00345172	UTR5	kek2
284	2R	17846899	17846948	50	+	FBgn0015522	FBgn0015522	-0.514169	0.00076542	UTR5	olf186-M
285	X	21338808	21338857	50	-	FBgn0015558_5	FBgn0015558	-1.16315	0.0027258	UTR5	tty
286	3R	7504749	7504798	50	-	FBgn0015577	FBgn0015577	-0.648027	0.00032529	UTR5	alpha-Est9
287	3R	7504849	7504898	50	-	FBgn0015577_2	FBgn0015577	-0.996613	0.00130463	UTR5	alpha-Est9
288	2L	3099871	3099920	50	-	FBgn0015600_2	FBgn0015600	-0.826679	0.00382486	UTR5	toc
289	2L	3107954	3108003	50	-	FBgn0015600_3	FBgn0015600	-1.03889	0.00242659	UTR5	toc
290	2L	3108054	3108103	50	-	FBgn0015600_4	FBgn0015600	-0.677147	0.00188567	UTR5	toc
291	2L	3144737	3144786	50	-	FBgn0015600_5	FBgn0015600	-0.554106	0.0014467	UTR5	toc
292	2L	17751961	17752160	200	-	FBgn0015609_6	FBgn0015609	-0.770108	1.6e-07	UTR5	CadN
293	2L	6794512	6794561	50	-	FBgn0015777_2	FBgn0015777	-0.83933	0.00198821	UTR5	nrv2
294	3R	13647467	13647516	50	+	FBgn0015778	FBgn0015778	-0.713148	0.000399729	UTR5	rin
295	2R	11429196	11429245	50	-	FBgn0015872	FBgn0015872	-0.565945	0.000366577	UTR5	Drip
296	2R	11429396	11429445	50	-	FBgn0015872_2	FBgn0015872	-0.7244	0.00167426	UTR5	Drip
297	2R	11429496	11429595	100	-	FBgn0015872_3	FBgn0015872	-0.704383	2.12e-06	UTR5	Drip
298	2R	23581345	23581394	50	+	FBgn0015903	FBgn0015903	-0.723919	0.00135612	UTR5	apt
299	3R	27436483	27436532	50	-	FBgn0016061_2	FBgn0016061	-0.517758	0.0033927	UTR5	side
300	3R	27436783	27436832	50	-	FBgn0016061_3	FBgn0016061	-0.647162	0.000959706	UTR5	side
301	3R	27436983	27437082	100	-	FBgn0016061_4	FBgn0016061	-0.724665	2.45e-06	UTR5	side
302	3L	8997790	8997839	50	-	FBgn0016070	FBgn0016070	-0.869038	0.00539983	UTR5	smg
303	2R	9413364	9413413	50	-	FBgn0016078	FBgn0016078	-0.538997	0.00464122	UTR5	wun
304	4	446754	446803	50	+	FBgn0016126	FBgn0016126	-0.546819	0.00400487	UTR5	CaMKI
305	3L	7832619	7832668	50	-	FBgn0016694_14	FBgn0016694	-0.716049	0.000202942	UTR5	Pdp1
306	3L	7853428	7853677	250	-	FBgn0016694_16	FBgn0016694	-0.650588	1.52e-10	UTR5	Pdp1
307	3L	7853778	7853927	150	-	FBgn0016694_17	FBgn0016694	-0.733969	2.54e-08	UTR5	Pdp1
308	3L	7853978	7854127	150	-	FBgn0016694_18	FBgn0016694	-0.75719	1.39e-08	UTR5	Pdp1
309	3L	7854178	7854227	50	-	FBgn0016694_19	FBgn0016694	-0.512469	0.00318161	UTR5	Pdp1
310	3L	7855378	7855477	100	-	FBgn0016694_20	FBgn0016694	-0.722779	5.86e-06	UTR5	Pdp1
311	3L	20772718	20772817	100	+	FBgn0016696	FBgn0016696	-0.61005	5.53e-07	UTR5	Pitslre
312	3R	23921609	23921658	50	-	FBgn0016754_2	FBgn0016754	-1.24251	3.75e-05	UTR5	sba
313	3R	23921759	23922973	1215	-	FBgn0016754_3	FBgn0016754	-0.627396	1.19e-05	UTR5	sba
314	3L	19235124	19235173	50	-	FBgn0016797_5	FBgn0016797	-0.553199	0.000866319	UTR5	fz2
315	2L	1118799	1118848	50	-	FBgn0016926	FBgn0016926	-0.585146	0.000373467	UTR5	Pino
316	2L	14222058	14229484	7427	-	FBgn0016930	FBgn0016930	-0.850908	9.22e-05	UTR5	Dyrk2
317	2L	159232	159281	50	+	FBgn0016977	FBgn0016977	-0.538997	0.00122952	UTR5	spen
318	2L	159382	159431	50	+	FBgn0016977_2	FBgn0016977	-0.514359	0.00265872	UTR5	spen
319	2L	159582	159631	50	+	FBgn0016977_3	FBgn0016977	-0.574195	0.00585122	UTR5	spen
320	2R	20832078	20832127	50	-	FBgn0016984_2	FBgn0016984	-0.552565	0.00579816	UTR5	sktl
321	3R	11759704	11759753	50	-	FBgn0017581_9	FBgn0017581	-0.502092	0.002438	UTR5	Lk6
322	3R	11759904	11759953	50	-	FBgn0017581_10	FBgn0017581	-0.575364	0.00675257	UTR5	Lk6
323	3R	11763808	11763907	100	-	FBgn0017581_11	FBgn0017581	-0.875469	7.26e-07	UTR5	Lk6
324	3R	22915124	22915223	100	+	FBgn0017590	FBgn0017590	-0.62447	2.82e-05	UTR5	klg
325	4	989825	989874	50	+	FBgn0019650	FBgn0019650	-0.662994	0.000716917	UTR5	toy
326	4	989925	990074	150	+	FBgn0019650_2	FBgn0019650	-0.696817	9.87e-08	UTR5	toy
327	3L	6495780	6495829	50	+	FBgn0020251	FBgn0020251	-0.557015	0.00731783	UTR5	sfl
328	3L	6495980	6496029	50	+	FBgn0020251_2	FBgn0020251	-0.512519	0.0047505	UTR5	sfl
329	3L	6496230	6496279	50	+	FBgn0020251_3	FBgn0020251	-0.622273	0.00292887	UTR5	sfl
330	3L	6523191	6523240	50	+	FBgn0020251_4	FBgn0020251	-0.648695	0.000267237	UTR5	sfl
331	2L	11803471	11803570	100	-	FBgn0020309_7	FBgn0020309	-0.592051	2.78e-05	UTR5	crol
332	X	9729848	9729897	50	+	FBgn0020378	FBgn0020378	-1.22995	0.00109652	UTR5	Sp1
333	3L	129600	129649	50	+	FBgn0020386	FBgn0020386	-0.666479	0.00179945	UTR5	Pdk1
334	3L	131973	132022	50	+	FBgn0020386_2	FBgn0020386	-0.980829	0.00159875	UTR5	Pdk1
335	3L	132323	132372	50	+	FBgn0020386_3	FBgn0020386	-0.869604	0.000191634	UTR5	Pdk1
336	2L	3353556	3353605	50	-	FBgn0020445	FBgn0020445	-0.585258	0.00541614	UTR5	E23
337	2L	3353706	3353879	174	-	FBgn0020445_2	FBgn0020445	-1.1421	0.00128585	UTR5	E23
338	2L	17385350	17385399	50	+	FBgn0020503	FBgn0020503	-0.587787	0.00393604	UTR5	CLIP-190
339	2R	24581395	24581444	50	+	FBgn0020521	FBgn0020521	-0.538075	0.000353179	UTR5	pio
340	2R	24581895	24582044	150	+	FBgn0020521_2	FBgn0020521	-0.80495	7.9e-10	UTR5	pio
341	2R	13990508	13990557	50	-	FBgn0020620_2	FBgn0020620	-0.887303	0.00339733	UTR5	RN-tre
342	2R	9274772	9274821	50	-	FBgn0020621_2	FBgn0020621	-0.544162	0.00145382	UTR5	Pkn
343	2L	4336523	4336572	50	+	FBgn0020762	FBgn0020762	-0.798508	0.00151197	UTR5	Atet
344	2R	10025843	10025892	50	-	FBgn0022382_5	FBgn0022382	-0.621174	0.00676443	UTR5	Pka-R2
345	2R	12589092	12589141	50	-	FBgn0022764_3	FBgn0022764	-0.679542	0.00498371	UTR5	Sin3A
346	3L	12125051	12125100	50	-	FBgn0022959_3	FBgn0022959	-0.530038	0.00743904	UTR5	yps
347	2R	6985613	6985662	50	-	FBgn0022960	FBgn0022960	-0.557438	0.000567355	UTR5	vimar
348	3R	18581463	18582286	824	+	FBgn0023083	FBgn0023083	-0.622943	0.00222551	UTR5	fray
349	3L	9423453	9423502	50	+	FBgn0023129	FBgn0023129	-0.511801	0.000366159	UTR5	aay
350	2R	18673237	18673336	100	-	FBgn0023214	FBgn0023214	-0.771863	2.32e-06	UTR5	edl
351	X	3688349	3688398	50	+	FBgn0023215	FBgn0023215	-0.627057	0.0012099	UTR5	Mnt
352	X	3689416	3689465	50	+	FBgn0023215_2	FBgn0023215	-0.652873	0.00603841	UTR5	Mnt
353	X	3693036	3693135	100	+	FBgn0023215_3	FBgn0023215	-0.648695	0.000283933	UTR5	Mnt
354	2R	15675585	15675634	50	-	FBgn0023441_2	FBgn0023441	-0.554163	0.00401624	UTR5	fus
355	X	2292962	2293011	50	-	FBgn0023526_2	FBgn0023526	-0.602341	0.00309992	UTR5	CG2865
356	X	2269292	2269341	50	-	FBgn0023528	FBgn0023528	-0.822765	0.000743786	UTR5	CG2924
357	X	2269392	2269491	100	-	FBgn0023528_2	FBgn0023528	-0.633069	2.34e-06	UTR5	CG2924
358	X	2269692	2270711	1020	-	FBgn0023528_3	FBgn0023528	-0.61764	0.000375973	UTR5	CG2924
359	3L	7935971	7936020	50	-	FBgn0024187_2	FBgn0024187	-0.616007	9.13e-05	UTR5	syd
360	3L	8525594	8525643	50	+	FBgn0024236	FBgn0024236	-0.551648	0.00449465	UTR5	foi
361	3L	1033994	1034043	50	-	FBgn0024277_5	FBgn0024277	-0.573003	0.00166021	UTR5	trio
362	2L	13165714	13165763	50	+	FBgn0024291	FBgn0024291	-0.802346	0.000686698	UTR5	Sirt1
363	2R	16658858	16658907	50	-	FBgn0024315	FBgn0024315	-0.768048	0.00376332	UTR5	Picot
364	2R	16664014	16664063	50	-	FBgn0024315_2	FBgn0024315	-0.513946	0.00679292	UTR5	Picot
365	2R	16667323	16667372	50	-	FBgn0024315_3	FBgn0024315	-1.77307	0.000208627	UTR5	Picot
366	2L	16249220	16249269	50	-	FBgn0024734_5	FBgn0024734	-0.759522	0.00227669	UTR5	PRL-1
367	2L	16257207	16257256	50	-	FBgn0024734_6	FBgn0024734	-0.501796	0.00153273	UTR5	PRL-1
368	X	16844234	16844283	50	-	FBgn0024941_3	FBgn0024941	-0.675129	0.000919318	UTR5	RSG7
369	2L	2883017	2883066	50	-	FBgn0024947	FBgn0024947	-0.955511	0.00315063	UTR5	NTPase
370	X	2743727	2743776	50	-	FBgn0024980	FBgn0024980	-0.614676	0.0026138	UTR5	Syx4
371	2L	6714785	6714834	50	-	FBgn0025595	FBgn0025595	-0.724896	0.00437963	UTR5	AkhR
372	2R	5782709	5782758	50	-	FBgn0025693	FBgn0025693	-0.504556	0.00154249	UTR5	ZnT41F
373	4	43579	43678	100	-	FBgn0025740	FBgn0025740	-0.87693	3.77e-05	UTR5	PlexB
374	4	610734	610883	150	+	FBgn0025936	FBgn0025936	-0.629968	7.18e-06	UTR5	Eph
375	3R	16075907	16075956	50	-	FBgn0026059_3	FBgn0026059	-0.819441	0.00227736	UTR5	Mhcl
376	X	15852574	15852623	50	-	FBgn0026076	FBgn0026076	-0.629198	0.000509699	UTR5	UBL3
377	X	15852724	15853075	352	-	FBgn0026076_2	FBgn0026076	-0.76214	0.00594629	UTR5	UBL3
378	3L	10858071	10858270	200	+	FBgn0026160	FBgn0026160	-0.688135	1.34e-09	UTR5	tna
379	3L	10858371	10858620	250	+	FBgn0026160_2	FBgn0026160	-0.87635	5.71e-14	UTR5	tna
380	3L	10858771	10858870	100	+	FBgn0026160_3	FBgn0026160	-0.784363	3.39e-05	UTR5	tna
381	3L	10859021	10869843	10823	+	FBgn0026160_4	FBgn0026160	-0.592298	0.00361488	UTR5	tna
382	3L	21059047	21064015	4969	+	FBgn0026179	FBgn0026179	-0.528067	0.00132693	UTR5	siz
383	3L	21064216	21064265	50	+	FBgn0026179_2	FBgn0026179	-0.527633	0.00511098	UTR5	siz
384	3R	24221253	24221302	50	+	FBgn0026257	FBgn0026257	-0.587787	0.000877989	UTR5	cav
385	2L	4372176	4372225	50	+	FBgn0026319	FBgn0026319	-0.681718	0.00175379	UTR5	Traf4
386	X	20518040	20518089	50	-	FBgn0026323	FBgn0026323	-0.622943	0.00192343	UTR5	Tak1
387	3L	13919302	13919351	50	-	FBgn0026376_2	FBgn0026376	-0.944462	0.00186139	UTR5	Rgl
388	X	15333660	15333709	50	+	FBgn0026428	FBgn0026428	-0.512233	0.00278317	UTR5	HDAC6
389	2L	741290	741339	50	-	FBgn0026438	FBgn0026438	-0.608406	0.00182061	UTR5	Eaat2
390	3R	30023192	30023241	50	+	FBgn0026597	FBgn0026597	-0.610181	0.000357678	UTR5	Axn
391	4	1229951	1230000	50	-	FBgn0027101_3	FBgn0027101	-0.507595	0.00338131	UTR5	Dyrk3
392	4	1230051	1230100	50	-	FBgn0027101_4	FBgn0027101	-0.721995	0.000757097	UTR5	Dyrk3
393	X	15499046	15499095	50	+	FBgn0027287	FBgn0027287	-1.24319	0.000992013	UTR5	Gmap
394	3L	22801476	22801525	50	-	FBgn0027339_7	FBgn0027339	-1.15851	0.00114963	UTR5	jim
395	3L	22801626	22801675	50	-	FBgn0027339_8	FBgn0027339	-0.623873	0.00155462	UTR5	jim
396	3L	22832776	22832825	50	-	FBgn0027339_9	FBgn0027339	-0.684779	0.000909458	UTR5	jim
397	3R	27580229	27580278	50	-	FBgn0027492_9	FBgn0027492	-0.556408	0.000641402	UTR5	wdb
398	3R	27581197	27581246	50	-	FBgn0027492_10	FBgn0027492	-0.536986	0.00740543	UTR5	wdb
399	2R	17444789	17444838	50	-	FBgn0027506	FBgn0027506	-0.510826	0.000945845	UTR5	EDTP
400	3R	25661087	25661136	50	-	FBgn0027508	FBgn0027508	-0.60859	0.0072398	UTR5	Tnks
401	3L	1969780	1969829	50	-	FBgn0027547	FBgn0027547	-0.514288	0.0031375	UTR5	CG1927
402	X	16913980	16914029	50	+	FBgn0027556	FBgn0027556	-0.518039	0.000590194	UTR5	CG4928
403	2R	9131631	9131680	50	-	FBgn0027561_2	FBgn0027561	-0.638087	0.00228126	UTR5	CG18659
404	2R	9860553	9860602	50	-	FBgn0027580	FBgn0027580	-0.560549	0.00162005	UTR5	PCB
405	3L	211358	211407	50	-	FBgn0027587	FBgn0027587	-0.598784	0.00366085	UTR5	CG7028
406	3L	1730908	1731057	150	-	FBgn0027594	FBgn0027594	-1.04597	1.71e-08	UTR5	drpr
407	2R	14907803	14907902	100	-	FBgn0027596	FBgn0027596	-1.0438	1.58e-05	UTR5	Kank
408	2R	14926681	14926730	50	-	FBgn0027596_2	FBgn0027596	-0.984853	0.00121713	UTR5	Kank
409	X	19506401	19506450	50	+	FBgn0027621	FBgn0027621	-0.751741	0.00171714	UTR5	Pfrx
410	2L	8419975	8420024	50	+	FBgn0027932	FBgn0027932	-0.545822	0.00285621	UTR5	Akap200
411	3R	5648589	5648688	100	-	FBgn0027951_5	FBgn0027951	-0.656368	1.75e-06	UTR5	MTA1-like
412	X	3099739	3099788	50	+	FBgn0028369	FBgn0028369	-0.593775	0.00723172	UTR5	kirre
413	X	16091346	16091395	50	-	FBgn0028397_2	FBgn0028397	-0.529518	0.000426144	UTR5	Tob
414	2R	9292506	9292555	50	+	FBgn0028408	FBgn0028408	-0.962811	0.00191311	UTR5	Drep2
415	2R	18477004	18496776	19773	-	FBgn0028496	FBgn0028496	-0.832909	0.00227582	UTR5	CG30116
416	2R	23396481	23396530	50	-	FBgn0028497_2	FBgn0028497	-1.05605	0.00691633	UTR5	CG3530
417	2L	13835764	13835863	100	+	FBgn0028509	FBgn0028509	-0.796331	0.000338622	UTR5	CenG1A
418	2L	13665675	13665724	50	+	FBgn0028527	FBgn0028527	-0.61692	0.000722745	UTR5	CG18507
419	3L	7532560	7532767	208	+	FBgn0028582	FBgn0028582	-0.719123	3.88e-07	UTR5	lqf
420	2L	16000941	16000990	50	+	FBgn0028644	FBgn0028644	-1.113	0.00554979	UTR5	beat-Ic
421	2L	15940018	15962035	22018	-	FBgn0028645	FBgn0028645	-0.861661	9.14e-05	UTR5	beat-Ib
422	2L	15962086	15962235	150	-	FBgn0028645_2	FBgn0028645	-0.869499	5.92e-07	UTR5	beat-Ib
423	2L	15683026	15683075	50	-	FBgn0028863_5	FBgn0028863	-1.30625	0.000552221	UTR5	CG4587
424	2L	15714282	15714331	50	-	FBgn0028863_6	FBgn0028863	-0.523855	0.00138027	UTR5	CG4587
425	2L	15717723	15717772	50	-	FBgn0028863_7	FBgn0028863	-1.09024	0.00213829	UTR5	CG4587
426	2L	15718223	15718272	50	-	FBgn0028863_8	FBgn0028863	-0.636635	0.000989244	UTR5	CG4587
427	2L	14041425	14041574	150	+	FBgn0028875	FBgn0028875	-0.852777	8.91e-07	UTR5	nAChRalpha5
428	2L	14041625	14041724	100	+	FBgn0028875_2	FBgn0028875	-0.955511	1.47e-05	UTR5	nAChRalpha5
429	2L	14042025	14042074	50	+	FBgn0028875_3	FBgn0028875	-0.676053	0.00286679	UTR5	nAChRalpha5
430	2L	14042175	14042224	50	+	FBgn0028875_4	FBgn0028875	-0.540679	0.0032029	UTR5	nAChRalpha5
431	2L	14060998	14061097	100	+	FBgn0028875_5	FBgn0028875	-1.18696	8.25e-08	UTR5	nAChRalpha5
432	2L	14061198	14061297	100	+	FBgn0028875_6	FBgn0028875	-0.663991	2.9e-05	UTR5	nAChRalpha5
433	2L	15074826	15074875	50	+	FBgn0028879	FBgn0028879	-1.30727	8.2e-05	UTR5	CG15270
434	2L	14851550	14851599	50	-	FBgn0028886	FBgn0028886	-0.59652	0.00149176	UTR5	CG15279
435	2L	14851650	14851699	50	-	FBgn0028886_2	FBgn0028886	-0.619039	0.00320944	UTR5	CG15279
436	2R	17462051	17462100	50	+	FBgn0028953	FBgn0028953	-0.708185	0.00261169	UTR5	CG14478
437	2R	13189637	13189736	100	-	FBgn0028991_4	FBgn0028991	-0.660357	3.84e-06	UTR5	seq
438	2R	13189937	13189986	50	-	FBgn0028991_5	FBgn0028991	-0.595291	0.00294268	UTR5	seq
439	4	606950	606999	50	-	FBgn0028996	FBgn0028996	-0.670158	0.000706875	UTR5	onecut
440	4	607400	607449	50	-	FBgn0028996_2	FBgn0028996	-0.625706	0.00486521	UTR5	onecut
441	3L	271680	271729	50	+	FBgn0029002	FBgn0029002	-0.825075	0.00558667	UTR5	miple2
442	X	21323460	21323509	50	-	FBgn0029067	FBgn0029067	-0.506142	0.000988824	UTR5	Dd
443	X	21323760	21323809	50	-	FBgn0029067_2	FBgn0029067	-0.52666	0.000402716	UTR5	Dd
444	2L	8826345	8826444	100	+	FBgn0029123	FBgn0029123	-0.766172	5.52e-05	UTR5	SoxN
445	X	3481192	3481241	50	-	FBgn0029663_2	FBgn0029663	-0.570545	0.00274933	UTR5	CG10804
446	X	3949175	3949224	50	+	FBgn0029687	FBgn0029687	-0.543434	0.000126895	UTR5	Vap33
447	X	3949325	3949482	158	+	FBgn0029687_2	FBgn0029687	-0.53485	0.000174077	UTR5	Vap33
448	X	4708845	4708894	50	+	FBgn0029723	FBgn0029723	-0.601797	0.000387065	UTR5	Proc-R
449	X	5085909	5085958	50	+	FBgn0029746	FBgn0029746	-0.678548	0.00680781	UTR5	CG15465
450	X	5086009	5086058	50	+	FBgn0029746_2	FBgn0029746	-0.676887	0.0045633	UTR5	CG15465
451	X	5089399	5089448	50	+	FBgn0029746_3	FBgn0029746	-0.700165	0.00119499	UTR5	CG15465
452	X	5917297	5917346	50	+	FBgn0029824	FBgn0029824	-0.92999	0.000212976	UTR5	CG3726
453	X	5917447	5917496	50	+	FBgn0029824_2	FBgn0029824	-0.513562	0.00481472	UTR5	CG3726
454	X	6093972	6094021	50	+	FBgn0029843	FBgn0029843	-0.540878	0.000599014	UTR5	Nep1
455	X	6366199	6366648	450	+	FBgn0029870	FBgn0029870	-0.636706	0.00761947	UTR5	Marf
456	X	6630803	6630902	100	+	FBgn0029881	FBgn0029881	-0.741937	0.000139978	UTR5	pigs
457	X	6694408	6694457	50	-	FBgn0029893_4	FBgn0029893	-0.601899	0.00589488	UTR5	CG14442
458	X	6699958	6700007	50	+	FBgn0029895	FBgn0029895	-0.615186	0.00179708	UTR5	CG14441
459	X	6738001	6739536	1536	-	FBgn0029896	FBgn0029896	-0.515813	0.00748608	UTR5	CG3168
460	X	6739637	6739686	50	-	FBgn0029896_2	FBgn0029896	-0.538488	0.00256376	UTR5	CG3168
461	X	6739837	6739936	100	-	FBgn0029896_3	FBgn0029896	-0.953678	2.09e-06	UTR5	CG3168
462	X	6849870	6849919	50	+	FBgn0029914	FBgn0029914	-0.577634	0.00667867	UTR5	CG4558
463	X	7285497	7285596	100	-	FBgn0029941_3	FBgn0029941	-0.602175	3.69e-05	UTR5	CG1677
464	X	8407164	8407213	50	-	FBgn0030035	FBgn0030035	-1.02165	0.00174635	UTR5	PIG-T
465	X	8437121	8437170	50	-	FBgn0030037	FBgn0030037	-0.916291	0.00358198	UTR5	Miga
466	X	8437107	8437156	50	+	FBgn0030038	FBgn0030038	-0.509938	0.000182668	UTR5	CG1440
467	X	9875973	9876022	50	-	FBgn0030156	FBgn0030156	-0.531759	0.00155128	UTR5	CG15247
468	X	9876073	9876172	100	-	FBgn0030156_2	FBgn0030156	-0.895565	0.000353191	UTR5	CG15247
469	X	10070619	10070668	50	-	FBgn0030174	FBgn0030174	-0.552897	0.000871362	UTR5	CG15312
470	X	10478938	10479387	450	+	FBgn0030208	FBgn0030208	-0.524524	0.00314284	UTR5	PPP4R2r
471	X	11924463	11924512	50	-	FBgn0030357	FBgn0030357	-0.518976	0.000269807	UTR5	Sclp
472	X	12582694	12582793	100	-	FBgn0030400_4	FBgn0030400	-0.888639	1.45e-05	UTR5	Pits
473	X	12582894	12582943	50	-	FBgn0030400_5	FBgn0030400	-0.782759	0.000578921	UTR5	Pits
474	X	12582994	12583043	50	-	FBgn0030400_6	FBgn0030400	-0.547435	0.00101013	UTR5	Pits
475	X	12765416	12765465	50	+	FBgn0030421	FBgn0030421	-0.54064	0.00359552	UTR5	Agpat1
476	X	12903101	12903150	50	-	FBgn0030431	FBgn0030431	-0.527355	0.00394108	UTR5	CG4407
477	X	13645259	13645408	150	+	FBgn0030505_2	FBgn0030505	-0.704642	1.46e-05	UTR5	NFAT
478	X	15758032	15758131	100	-	FBgn0030685_2	FBgn0030685	-0.791587	0.000122604	UTR5	Graf
479	X	15870283	15870332	50	+	FBgn0030701	FBgn0030701	-0.572519	0.00778487	UTR5	CG16952
480	X	15988961	15989010	50	-	FBgn0030719_2	FBgn0030719	-0.530028	0.000408194	UTR5	eIF5
481	X	16792169	16792218	50	+	FBgn0030790	FBgn0030790	-0.942043	0.00503965	UTR5	CG4768
482	X	16834721	16834820	100	-	FBgn0030797	FBgn0030797	-0.643315	5.9e-05	UTR5	CG13004
483	X	16876295	16876344	50	-	FBgn0030798_2	FBgn0030798	-0.536801	0.00628239	UTR5	CG13003
484	X	16942772	16942821	50	-	FBgn0030806	FBgn0030806	-0.703098	0.00173393	UTR5	CG13001
485	X	16943840	16943889	50	+	FBgn0030808	FBgn0030808	-0.693147	0.00290571	UTR5	RhoGAP15B
486	X	17627796	17627845	50	-	FBgn0030850	FBgn0030850	-0.71562	0.000918962	UTR5	stas
487	X	17702375	17702424	50	-	FBgn0030863_2	FBgn0030863	-0.603377	0.00166806	UTR5	CG8188
488	X	17702575	17702624	50	-	FBgn0030863_3	FBgn0030863	-0.680326	0.000196837	UTR5	CG8188
489	X	18155619	18161048	5430	+	FBgn0030897	FBgn0030897	-0.700694	8e-07	UTR5	Frq1
490	X	18161199	18161248	50	+	FBgn0030897_2	FBgn0030897	-0.631733	0.000108806	UTR5	Frq1
491	X	19297513	19297562	50	-	FBgn0031011_3	FBgn0031011	-0.744302	0.000215801	UTR5	CG8034
492	X	19297613	19297662	50	-	FBgn0031011_4	FBgn0031011	-0.667829	0.00110209	UTR5	CG8034
493	X	19495955	19496004	50	+	FBgn0031023	FBgn0031023	-0.631778	0.00753896	UTR5	CG14200
494	X	20434300	20434349	50	+	FBgn0031116	FBgn0031116	-0.528844	0.00491943	UTR5	CG1695
495	X	20657822	20657871	50	+	FBgn0031126	FBgn0031126	-0.561469	0.00172717	UTR5	Cyp6v1
496	X	20657922	20657971	50	+	FBgn0031126_2	FBgn0031126	-0.629778	0.00498054	UTR5	Cyp6v1
497	X	20658122	20658171	50	+	FBgn0031126_3	FBgn0031126	-0.717245	0.000571559	UTR5	Cyp6v1
498	X	21060585	21060684	100	+	FBgn0031150	FBgn0031150	-0.550533	0.000258152	UTR5	bves
499	X	21306516	21306565	50	-	FBgn0031170	FBgn0031170	-0.661398	0.00632226	UTR5	ABCA
500	X	22515447	22515496	50	+	FBgn0031195	FBgn0031195	-0.800778	0.00398903	UTR5	CG17600
501	2L	267056	267105	50	-	FBgn0031239	FBgn0031239	-0.93827	0.00308579	UTR5	CG17075
502	2L	267206	267255	50	-	FBgn0031239_2	FBgn0031239	-0.580474	0.00666996	UTR5	CG17075
503	2L	471701	471800	100	-	FBgn0031258	FBgn0031258	-1.31219	7.3e-05	UTR5	CG4297
504	2L	471901	471950	50	-	FBgn0031258_2	FBgn0031258	-0.924949	0.00382512	UTR5	CG4297
505	2L	1884972	1885021	50	+	FBgn0031374	FBgn0031374	-0.723606	0.00245725	UTR5	Wdr62
506	2L	1912188	1913211	1024	+	FBgn0031374_2	FBgn0031374	-0.785521	0.00327068	UTR5	Wdr62
507	2L	1927851	1927900	50	+	FBgn0031374_3	FBgn0031374	-0.800119	0.00242694	UTR5	Wdr62
508	2L	1928101	1928150	50	+	FBgn0031374_4	FBgn0031374	-0.687449	0.00183313	UTR5	Wdr62
509	2L	1928201	1928250	50	+	FBgn0031374_5	FBgn0031374	-0.602996	0.00208747	UTR5	Wdr62
510	2L	1928351	1928400	50	+	FBgn0031374_6	FBgn0031374	-0.798508	0.00626744	UTR5	Wdr62
511	2L	2017549	2017598	50	+	FBgn0031384	FBgn0031384	-0.590199	0.00442799	UTR5	CG4238
512	2L	2222185	2222234	50	+	FBgn0031401	FBgn0031401	-0.76214	0.00262123	UTR5	papi
513	2L	2312130	2312179	50	+	FBgn0031414	FBgn0031414	-0.702385	4.23e-05	UTR5	eys
514	2L	2401236	2401285	50	+	FBgn0031424	FBgn0031424	-1.09861	0.0010673	UTR5	VGlut
515	2L	2736217	2736266	50	+	FBgn0031449	FBgn0031449	-0.502092	0.00162862	UTR5	CG31689
516	2L	2809074	2809123	50	+	FBgn0031461	FBgn0031461	-1.19524	0.00346783	UTR5	daw
517	2L	2857314	2857363	50	+	FBgn0031474	FBgn0031474	-0.610671	0.00125128	UTR5	CG2991
518	2L	2857514	2857563	50	+	FBgn0031474_2	FBgn0031474	-0.573346	0.00407241	UTR5	CG2991
519	2L	2999736	2999835	100	+	FBgn0031488	FBgn0031488	-0.641854	0.000399295	UTR5	Ccdc85
520	2L	3301639	3301688	50	-	FBgn0031516	FBgn0031516	-1.27123	0.000818812	UTR5	CG9663
521	2L	3490972	3491021	50	-	FBgn0031542	FBgn0031542	-0.557393	0.00715824	UTR5	CG15414
522	2L	3713510	3713609	100	+	FBgn0031566	FBgn0031566	-1.06	3.32e-06	UTR5	CG2818
523	2L	4196748	4196797	50	-	FBgn0031589_2	FBgn0031589	-0.698749	0.00352845	UTR5	Naprt
524	2L	4822774	4822873	100	+	FBgn0031632	FBgn0031632	-0.615689	8.79e-05	UTR5	CG15628
525	2L	4822924	4823023	100	+	FBgn0031632_2	FBgn0031632	-0.801136	1.36e-05	UTR5	CG15628
526	2L	5079097	5079146	50	-	FBgn0031681	FBgn0031681	-0.712195	0.00605846	UTR5	Pgant5
527	2L	5079197	5079246	50	-	FBgn0031681_2	FBgn0031681	-0.735967	0.002859	UTR5	Pgant5
528	2L	5326334	5326383	50	-	FBgn0031698_2	FBgn0031698	-0.589157	0.00123078	UTR5	Ncoa6
529	2L	6611111	6611210	100	+	FBgn0031836	FBgn0031836	-0.979139	0.000185511	UTR5	CG11050
530	2L	6742752	6742801	50	+	FBgn0031855	FBgn0031855	-1.06635	0.000944047	UTR5	meng
531	2L	6772656	6772705	50	-	FBgn0031857_8	FBgn0031857	-0.996333	0.000852449	UTR5	LUBEL
532	2L	6774191	6774240	50	+	FBgn0031858	FBgn0031858	-0.507149	0.00392732	UTR5	CG17378
533	2L	6875250	6875299	50	+	FBgn0031866	FBgn0031866	-0.539832	0.00022864	UTR5	Nlg2
534	2L	7219134	7219283	150	-	FBgn0031897_2	FBgn0031897	-0.68591	3.63e-07	UTR5	CG13784
535	2L	7437642	7437691	50	+	FBgn0031914	FBgn0031914	-0.569703	0.000417304	UTR5	CG5973
536	2L	7437742	7440796	3055	+	FBgn0031914_2	FBgn0031914	-0.876229	7.08e-05	UTR5	CG5973
537	2L	7810504	7810553	50	-	FBgn0031952_2	FBgn0031952	-0.633958	0.000708093	UTR5	cdc14
538	2L	7993935	7993984	50	-	FBgn0031969	FBgn0031969	-0.548829	0.00182958	UTR5	pes
539	2L	7998969	7999249	281	+	FBgn0031971	FBgn0031971	-1.2196	8.4e-15	UTR5	Sirup
540	2L	8127501	8127550	50	+	FBgn0031988	FBgn0031988	-0.823698	0.00342747	UTR5	CG8668
541	2L	8204933	8204982	50	-	FBgn0031998	FBgn0031998	-0.93282	0.00303275	UTR5	SLC5A11
542	2L	8257203	8257252	50	-	FBgn0032010	FBgn0032010	-0.793877	0.000156027	UTR5	CG8086
543	2L	9495574	9495623	50	+	FBgn0032120	FBgn0032120	-0.658462	0.00569476	UTR5	CG33298
544	2L	9495674	9495723	50	+	FBgn0032120_2	FBgn0032120	-0.603916	0.00124533	UTR5	CG33298
545	2L	9523227	9523276	50	+	FBgn0032123	FBgn0032123	-0.537854	0.00361546	UTR5	Oatp30B
546	2L	9566701	9566750	50	-	FBgn0032129_3	FBgn0032129	-0.777705	0.00120749	UTR5	jp
547	2L	9782434	9782483	50	+	FBgn0032147	FBgn0032147	-0.748717	0.00043224	UTR5	IP3K1
548	2L	9782534	9782583	50	+	FBgn0032147_2	FBgn0032147	-0.800778	0.00335915	UTR5	IP3K1
549	2L	9870220	9870369	150	-	FBgn0032151_15	FBgn0032151	-0.805625	3.18e-06	UTR5	nAChRalpha6
550	2L	9877901	9877950	50	-	FBgn0032151_16	FBgn0032151	-0.712565	0.00287136	UTR5	nAChRalpha6
551	2L	9878001	9885750	7750	-	FBgn0032151_17	FBgn0032151	-0.594056	0.00683763	UTR5	nAChRalpha6
552	2L	9907072	9907121	50	-	FBgn0032156	FBgn0032156	-0.625213	0.000179582	UTR5	CG13124
553	2L	10364521	10364570	50	+	FBgn0032230	FBgn0032230	-0.635989	0.00461694	UTR5	lft
554	2L	10366792	10366891	100	+	FBgn0032231	FBgn0032231	-1.13708	3.21e-05	UTR5	CG5056
555	2L	10376668	10376717	50	+	FBgn0032233	FBgn0032233	-0.86548	0.000910751	UTR5	dpr19
556	2L	10534472	10534571	100	+	FBgn0032266	FBgn0032266	-1.39586	2.36e-05	UTR5	CG18302
557	2L	10534622	10534771	150	+	FBgn0032266_2	FBgn0032266	-0.805867	1.21e-07	UTR5	CG18302
558	2L	10534822	10534871	50	+	FBgn0032266_3	FBgn0032266	-0.899942	0.00550808	UTR5	CG18302
559	2L	12046069	12046118	50	-	FBgn0032400	FBgn0032400	-0.678332	0.000554553	UTR5	CG6770
560	2L	12114410	12114459	50	+	FBgn0032414	FBgn0032414	-0.595983	0.00398444	UTR5	CG17211
561	2L	13246382	13246481	100	+	FBgn0032495	FBgn0032495	-1.04891	5.24e-05	UTR5	CG16820
562	2L	13246532	13246631	100	+	FBgn0032495_2	FBgn0032495	-0.986495	6.19e-05	UTR5	CG16820
563	2L	16496857	16496906	50	+	FBgn0032586	FBgn0032586	-0.61692	0.00239827	UTR5	Tpr2
564	2L	16497057	16497106	50	+	FBgn0032586_2	FBgn0032586	-0.793952	0.00287176	UTR5	Tpr2
565	2L	17260385	17260434	50	-	FBgn0032629	FBgn0032629	-0.656483	0.00226508	UTR5	beat-IIIc
566	2L	17260535	17260584	50	-	FBgn0032629_2	FBgn0032629	-0.534923	0.00636058	UTR5	beat-IIIc
567	2L	18485567	18485616	50	+	FBgn0032682	FBgn0032682	-0.842183	0.00263557	UTR5	grnd
568	2L	18485667	18485766	100	+	FBgn0032682_2	FBgn0032682	-0.854209	1.77e-06	UTR5	grnd
569	2L	18501354	18501403	50	-	FBgn0032683	FBgn0032683	-0.71562	0.000710985	UTR5	kon
570	2L	18703006	18703055	50	-	FBgn0032702	FBgn0032702	-0.719815	0.00746282	UTR5	CG10376
571	2L	18731225	18731324	100	-	FBgn0032707	FBgn0032707	-0.693147	0.000495066	UTR5	CG10348
572	2L	18731475	18731524	50	-	FBgn0032707_2	FBgn0032707	-0.693147	0.00173274	UTR5	CG10348
573	2L	18731925	18731974	50	-	FBgn0032707_3	FBgn0032707	-0.790521	0.00123298	UTR5	CG10348
574	2L	19027860	19027909	50	+	FBgn0032741	FBgn0032741	-0.724896	0.00448925	UTR5	Sidpn
575	2L	19068902	19068951	50	-	FBgn0032752	FBgn0032752	-0.676887	0.00251842	UTR5	CG10702
576	2L	19390026	19390075	50	-	FBgn0032774	FBgn0032774	-0.785222	0.000125716	UTR5	CG17549
577	2L	19426385	19426434	50	+	FBgn0032780	FBgn0032780	-1.13943	0.00686751	UTR5	CG13085
578	2L	20399114	20399213	100	-	FBgn0032857_2	FBgn0032857	-0.637219	1.85e-05	UTR5	CG10947
579	2L	20885484	20885533	50	-	FBgn0032901_2	FBgn0032901	-0.592677	0.00436367	UTR5	sky
580	2L	20885784	20885833	50	-	FBgn0032901_3	FBgn0032901	-0.606136	0.00041769	UTR5	sky
581	2L	20916905	20916954	50	-	FBgn0032901_4	FBgn0032901	-0.562868	0.000662088	UTR5	sky
582	2L	20917305	20917354	50	-	FBgn0032901_5	FBgn0032901	-0.633359	0.000376302	UTR5	sky
583	2L	21303780	21303829	50	-	FBgn0032940	FBgn0032940	-0.659246	0.00703885	UTR5	Mondo
584	2L	21309051	21309100	50	-	FBgn0032940_2	FBgn0032940	-0.530352	0.000624841	UTR5	Mondo
585	2L	21380350	21382239	1890	+	FBgn0032946	FBgn0032946	-1.30182	3.06e-21	UTR5	nrv3
586	2L	22168994	22169043	50	-	FBgn0032979	FBgn0032979	-1.00764	0.00356583	UTR5	Clamp
587	2R	5340746	5340795	50	-	FBgn0033017_2	FBgn0033017	-0.743158	0.00144526	UTR5	CG10465
588	2R	5652716	5652765	50	-	FBgn0033028	FBgn0033028	-0.534542	0.00704336	UTR5	hrm
589	2R	6680205	6680254	50	+	FBgn0033092	FBgn0033092	-0.552685	0.00556815	UTR5	CG9422
590	2R	7249211	7249260	50	+	FBgn0033153	FBgn0033153	-0.579818	0.00103067	UTR5	Gadd45
591	2R	7804765	7804814	50	-	FBgn0033224_2	FBgn0033224	-0.514328	0.00193023	UTR5	Nop17l
592	2R	7971954	7972003	50	-	FBgn0033244_3	FBgn0033244	-0.613104	0.0020824	UTR5	CG8726
593	2R	8091946	8091995	50	+	FBgn0033257	FBgn0033257	-0.759105	0.00199145	UTR5	sand
594	2R	8614772	8614821	50	+	FBgn0033313	FBgn0033313	-0.713766	0.0040266	UTR5	Cirl
595	2R	9092794	9092893	100	-	FBgn0033373	FBgn0033373	-0.794243	4.57e-06	UTR5	CG8080
596	2R	9092789	9092888	100	-	FBgn0033374	FBgn0033374	-0.762811	7.73e-05	UTR5	Boot
597	2R	9133080	9133129	50	+	FBgn0033382	FBgn0033382	-0.603291	0.00191394	UTR5	Hydr1
598	2R	9308423	9308472	50	-	FBgn0033402	FBgn0033402	-0.594476	0.00090512	UTR5	Myd88
599	2R	9308573	9308622	50	-	FBgn0033402_2	FBgn0033402	-0.577187	0.00328206	UTR5	Myd88
600	2R	9350821	9351120	300	-	FBgn0033403_3	FBgn0033403	-0.918757	3.51e-15	UTR5	CG13739
601	2R	9388018	9388067	50	-	FBgn0033405_5	FBgn0033405	-0.60811	0.00287704	UTR5	CG13954
602	2R	9793476	9793525	50	+	FBgn0033443	FBgn0033443	-0.541968	0.000707597	UTR5	CG1698
603	2R	9793576	9793625	50	+	FBgn0033443_2	FBgn0033443	-0.594366	0.000679239	UTR5	CG1698
604	2R	9819854	9819903	50	-	FBgn0033446	FBgn0033446	-0.710847	0.00621024	UTR5	CG1648
605	2R	10276736	10276785	50	+	FBgn0033504	FBgn0033504	-1.11436	0.00174315	UTR5	CAP
606	2R	10731648	10731697	50	+	FBgn0033544	FBgn0033544	-0.507964	0.00263936	UTR5	CG7220
607	2R	10735684	10735733	50	+	FBgn0033544_2	FBgn0033544	-0.615438	0.00427682	UTR5	CG7220
608	2R	11289073	11289122	50	-	FBgn0033609	FBgn0033609	-0.631272	0.00397935	UTR5	Fbl6
609	2R	11289673	11289722	50	-	FBgn0033609_2	FBgn0033609	-0.628609	0.00148518	UTR5	Fbl6
610	2R	11615696	11615745	50	-	FBgn0033636_5	FBgn0033636	-0.572069	0.00644171	UTR5	tou
611	2R	11615896	11615945	50	-	FBgn0033636_6	FBgn0033636	-1.67398	0.00220731	UTR5	tou
612	2R	11632012	11632061	50	-	FBgn0033638_2	FBgn0033638	-0.507696	0.00115844	UTR5	CG9005
613	2R	11632362	11632411	50	-	FBgn0033638_3	FBgn0033638	-0.581229	0.000255841	UTR5	CG9005
614	2R	11640192	11640241	50	-	FBgn0033638_4	FBgn0033638	-1.03889	0.000699274	UTR5	CG9005
615	2R	11640292	11640341	50	-	FBgn0033638_5	FBgn0033638	-0.57098	0.00183271	UTR5	CG9005
616	2R	11640392	11640441	50	-	FBgn0033638_6	FBgn0033638	-0.543207	0.00449447	UTR5	CG9005
617	2R	11640492	11640591	100	-	FBgn0033638_7	FBgn0033638	-0.610561	0.000100057	UTR5	CG9005
618	2R	11640742	11640791	50	-	FBgn0033638_8	FBgn0033638	-0.537041	0.000212988	UTR5	CG9005
619	2R	11651068	11651117	50	-	FBgn0033639_2	FBgn0033639	-0.647306	0.000193898	UTR5	CG9003
620	2R	11651218	11651366	149	-	FBgn0033639_3	FBgn0033639	-0.568555	0.000166998	UTR5	CG9003
621	2R	11712413	11712462	50	+	FBgn0033649	FBgn0033649	-0.986495	0.000881314	UTR5	pyr
622	2R	11712763	11712812	50	+	FBgn0033649_2	FBgn0033649	-0.645138	0.00565238	UTR5	pyr
623	2R	11758017	11758066	50	+	FBgn0033652	FBgn0033652	-0.730888	0.00670338	UTR5	ths
624	2R	11759267	11759416	150	+	FBgn0033652_2	FBgn0033652	-0.843807	1.48e-07	UTR5	ths
625	2R	11845724	11845773	50	+	FBgn0033657	FBgn0033657	-0.630233	0.00493989	UTR5	Sln
626	2R	11939707	11939756	50	+	FBgn0033668	FBgn0033668	-0.890973	0.00030301	UTR5	exp
627	2R	11939807	11939856	50	+	FBgn0033668_2	FBgn0033668	-0.559616	0.00359894	UTR5	exp
628	2R	11940157	11940206	50	+	FBgn0033668_3	FBgn0033668	-0.508901	0.00475141	UTR5	exp
629	2R	12337847	12337896	50	+	FBgn0033716	FBgn0033716	-0.70557	0.00391085	UTR5	Den1
630	2R	12474774	12480776	6003	+	FBgn0033744	FBgn0033744	-0.583146	0.00156953	UTR5	Dh44-R2
631	2R	12936286	12936335	50	-	FBgn0033784	FBgn0033784	-0.500382	0.00399997	UTR5	SCCRO3
632	2R	13189637	13189736	100	-	FBgn0033802_2	FBgn0033802	-0.660357	3.31e-06	UTR5	CG17724
633	2R	13189937	13189986	50	-	FBgn0033802_3	FBgn0033802	-0.604594	0.0027218	UTR5	CG17724
634	2R	13979382	13979431	50	-	FBgn0033889	FBgn0033889	-0.73482	0.00232655	UTR5	CG6701
635	2R	14267369	14267418	50	-	FBgn0033919_2	FBgn0033919	-0.56221	0.00690324	UTR5	CG8547
636	2R	14378397	14378446	50	+	FBgn0033932	FBgn0033932	-0.579129	0.00162658	UTR5	Dh44-R1
637	2R	14420474	14420523	50	+	FBgn0033936	FBgn0033936	-0.610909	0.00649651	UTR5	Achl
638	2R	14981613	14981662	50	+	FBgn0033988	FBgn0033988	-0.747777	0.00474367	UTR5	pcs
639	2R	15565702	15565751	50	-	FBgn0034032	FBgn0034032	-0.961708	3.79e-05	UTR5	CG8195
640	2R	16098465	16098514	50	-	FBgn0034072	FBgn0034072	-0.529996	0.00347604	UTR5	Dg
641	2R	16150373	16150422	50	+	FBgn0034083	FBgn0034083	-0.546332	0.000199238	UTR5	lbk
642	2R	16150573	16150772	200	+	FBgn0034083_2	FBgn0034083	-0.975195	7.54e-11	UTR5	lbk
643	2R	16552408	16552457	50	+	FBgn0034135	FBgn0034135	-0.506468	0.00174039	UTR5	Syn2
644	2R	17108944	17108993	50	+	FBgn0034194	FBgn0034194	-0.693147	0.00204714	UTR5	CG15611
645	2R	18007253	18007302	50	-	FBgn0034286	FBgn0034286	-0.587787	0.00104986	UTR5	dpr13
646	2R	18007453	18007552	100	-	FBgn0034286_2	FBgn0034286	-0.755098	8.42e-07	UTR5	dpr13
647	2R	18179948	18179997	50	-	FBgn0034313_3	FBgn0034313	-0.610081	0.00228277	UTR5	CG5726
648	2R	18652574	18652673	100	-	FBgn0034371	FBgn0034371	-0.790786	2.61e-05	UTR5	Ntan1
649	2R	18879876	18879925	50	+	FBgn0034408	FBgn0034408	-0.860201	0.00311735	UTR5	sano
650	2R	19826678	19826727	50	+	FBgn0034476	FBgn0034476	-0.916291	0.000665885	UTR5	Toll-7
651	2R	20316618	20316667	50	-	FBgn0034501	FBgn0034501	-0.672528	0.0076485	UTR5	CG13868
652	2R	20641026	20641075	50	+	FBgn0034534	FBgn0034534	-0.618753	0.000102043	UTR5	maf-S
653	2R	20996670	20996769	100	+	FBgn0034570	FBgn0034570	-0.59652	3.17e-05	UTR5	CG10543
654	2R	21139619	21139668	50	-	FBgn0034590_2	FBgn0034590	-0.67634	0.00118177	UTR5	Magi
655	2R	21662163	21662212	50	-	FBgn0034647	FBgn0034647	-0.826679	0.0039226	UTR5	pirk
656	2R	21688923	21688972	50	+	FBgn0034655	FBgn0034655	-0.784119	0.0054864	UTR5	CG10307
657	2R	22401910	22401959	50	-	FBgn0034724	FBgn0034724	-0.510562	0.00228027	UTR5	babos
658	2R	22404227	22404276	50	+	FBgn0034725	FBgn0034725	-0.559616	0.00459011	UTR5	CG6044
659	2R	22455241	22455340	100	+	FBgn0034731	FBgn0034731	-0.565702	5.38e-05	UTR5	CG10384
660	2R	23994723	23994855	133	-	FBgn0034951	FBgn0034951	-0.581229	0.00245256	UTR5	CG3860
661	2R	24022443	24022492	50	+	FBgn0034959	FBgn0034959	-0.509224	0.00469839	UTR5	Xxylt
662	2R	24401905	24401954	50	-	FBgn0035001_4	FBgn0035001	-0.683668	0.0013134	UTR5	Slik
663	2R	24555951	24556050	100	-	FBgn0035021	FBgn0035021	-0.89276	8.41e-07	UTR5	CG4622
664	3L	603559	603608	50	-	FBgn0035146	FBgn0035146	-0.807415	0.000217075	UTR5	CG13893
665	3L	603659	603708	50	-	FBgn0035146_2	FBgn0035146	-0.518638	0.00105063	UTR5	CG13893
666	3L	603759	603808	50	-	FBgn0035146_3	FBgn0035146	-0.576693	0.000531284	UTR5	CG13893
667	3L	881414	881563	150	-	FBgn0035173_2	FBgn0035173	-0.579532	1.18e-07	UTR5	CG13907
668	3L	1189738	1189787	50	+	FBgn0035186	FBgn0035186	-0.605442	0.000417171	UTR5	CG13912
669	3L	1307319	1307368	50	-	FBgn0035204	FBgn0035204	-0.768655	0.00470736	UTR5	CG2277
670	3L	1576999	1577098	100	+	FBgn0035237	FBgn0035237	-0.680568	3.78e-05	UTR5	CG13917
671	3L	1592982	1593031	50	+	FBgn0035237_2	FBgn0035237	-0.532805	0.000453724	UTR5	CG13917
672	3L	1882402	1882501	100	-	FBgn0035287	FBgn0035287	-2.53568	2.23e-07	UTR5	CG13937
673	3L	1938604	1938653	50	-	FBgn0035293	FBgn0035293	-0.559131	0.000244416	UTR5	CG5687
674	3L	2490314	2490413	100	+	FBgn0035346	FBgn0035346	-1.02962	1.61e-06	UTR5	CG1146
675	3L	2490464	2490624	161	+	FBgn0035346_2	FBgn0035346	-0.701446	0.00751573	UTR5	CG1146
676	3L	2490675	2491006	332	+	FBgn0035346_3	FBgn0035346	-1.42619	4.61e-10	UTR5	CG1146
677	3L	3072572	3072621	50	+	FBgn0035397	FBgn0035397	-0.693147	0.00481983	UTR5	CG11486
678	3L	3073192	3073341	150	+	FBgn0035397_2	FBgn0035397	-0.70351	1.73e-08	UTR5	CG11486
679	3L	3133667	3133716	50	-	FBgn0035400	FBgn0035400	-0.52501	0.00420047	UTR5	CG11537
680	3L	3139837	3139886	50	-	FBgn0035400_2	FBgn0035400	-0.5884	0.00443856	UTR5	CG11537
681	3L	3239281	3239330	50	-	FBgn0035425	FBgn0035425	-0.585394	0.00135363	UTR5	CG17746
682	3L	3964522	3964571	50	-	FBgn0035481_8	FBgn0035481	-0.665898	0.0048069	UTR5	CG12605
683	3L	4025612	4025711	100	-	FBgn0035484_2	FBgn0035484	-0.866419	0.000352377	UTR5	CG11594
684	3L	4046796	4046845	50	+	FBgn0035490	FBgn0035490	-0.664976	0.0014061	UTR5	CG1136
685	3L	4181975	4182124	150	-	FBgn0035505_2	FBgn0035505	-0.714399	7.09e-08	UTR5	Teh2
686	3L	4371541	4371640	100	-	FBgn0035538_2	FBgn0035538	-0.546544	1.09e-06	UTR5	DopEcR
687	3L	4371691	4371790	100	-	FBgn0035538_3	FBgn0035538	-0.669646	4.41e-08	UTR5	DopEcR
688	3L	4380088	4380137	50	-	FBgn0035538_4	FBgn0035538	-0.528067	0.00161054	UTR5	DopEcR
689	3L	4384642	4384691	50	+	FBgn0035539	FBgn0035539	-0.608248	0.00520854	UTR5	slow
690	3L	4407317	4407366	50	+	FBgn0035542	FBgn0035542	-0.518608	0.00104548	UTR5	DOR
691	3L	4417907	4417956	50	+	FBgn0035542_2	FBgn0035542	-0.557475	4.78e-05	UTR5	DOR
692	3L	4542366	4542415	50	+	FBgn0035558	FBgn0035558	-0.678332	0.00677336	UTR5	CG11357
693	3L	4840009	4840058	50	-	FBgn0035578	FBgn0035578	-0.526367	0.00442905	UTR5	CG13707
694	3L	6253583	6253682	100	-	FBgn0035696	FBgn0035696	-1.15172	8.53e-06	UTR5	Best2
695	3L	6752653	6752702	50	-	FBgn0035713_2	FBgn0035713	-0.556125	0.00407622	UTR5	velo
696	3L	7077263	7077312	50	-	FBgn0035733	FBgn0035733	-0.534542	0.00411385	UTR5	CG8641
697	3L	7253844	7253893	50	-	FBgn0035755	FBgn0035755	-0.568123	5.51e-05	UTR5	CG14830
698	3L	7263085	7263670	586	-	FBgn0035755_2	FBgn0035755	-0.71868	2.19e-05	UTR5	CG14830
699	3L	7263721	7263770	50	-	FBgn0035755_3	FBgn0035755	-0.93827	0.00220205	UTR5	CG14830
700	3L	7312138	7312746	609	-	FBgn0035756_3	FBgn0035756	-0.577836	0.00037395	UTR5	unc-13-4A
701	3L	7328543	7328592	50	-	FBgn0035763	FBgn0035763	-0.610985	0.000116528	UTR5	mrva
702	3L	7605310	7605359	50	+	FBgn0035802	FBgn0035802	-0.561955	0.00658556	UTR5	Pura
703	3L	7747494	7747543	50	+	FBgn0035816	FBgn0035816	-0.730888	0.00414805	UTR5	CG13685
704	3L	8346611	8346660	50	+	FBgn0035879	FBgn0035879	-1.17865	0.000147107	UTR5	GAPcenA
705	3L	8512938	8513007	70	+	FBgn0035901	FBgn0035901	-0.843087	0.00262289	UTR5	Pus7
706	3L	9208054	9208253	200	-	FBgn0035968	FBgn0035968	-0.930819	1.84e-09	UTR5	Slc45-1
707	3L	9208354	9208503	150	-	FBgn0035968_2	FBgn0035968	-0.985817	3.73e-06	UTR5	Slc45-1
708	3L	9208704	9208753	50	-	FBgn0035968_3	FBgn0035968	-0.554034	0.00678902	UTR5	Slc45-1
709	3L	9411138	9411187	50	+	FBgn0035987	FBgn0035987	-0.751416	0.00418474	UTR5	Cpsf5
710	3L	9426609	9426658	50	-	FBgn0035989_2	FBgn0035989	-0.609448	0.00175603	UTR5	Tat
711	3L	9899761	9900060	300	+	FBgn0036059	FBgn0036059	-0.814225	5.01e-14	UTR5	nudE
712	3L	10696728	10696827	100	-	FBgn0036101	FBgn0036101	-0.897942	8.2e-07	UTR5	NijA
713	3L	11295670	11295719	50	-	FBgn0036152_2	FBgn0036152	-0.851752	0.00467168	UTR5	CG6175
714	3L	11708504	11708553	50	-	FBgn0036196	FBgn0036196	-1.14513	0.000622831	UTR5	CG11658
715	3L	12351345	12351394	50	-	FBgn0036278_2	FBgn0036278	-1.38629	9.45e-05	UTR5	CrzR
716	3L	12390645	12390694	50	-	FBgn0036279	FBgn0036279	-0.627478	0.00054234	UTR5	Ncc69
717	3L	12390795	12390894	100	-	FBgn0036279_2	FBgn0036279	-0.552918	3.49e-05	UTR5	Ncc69
718	3L	12391045	12391094	50	-	FBgn0036279_3	FBgn0036279	-0.706219	0.00631531	UTR5	Ncc69
719	3L	12391145	12391194	50	-	FBgn0036279_4	FBgn0036279	-0.674865	0.00141344	UTR5	Ncc69
720	3L	12391245	12391344	100	-	FBgn0036279_5	FBgn0036279	-0.743578	3.69e-06	UTR5	Ncc69
721	3L	12572443	12572492	50	-	FBgn0036302	FBgn0036302	-0.793952	0.0014233	UTR5	sowah
722	3L	12842907	12842956	50	-	FBgn0036316	FBgn0036316	-0.631137	0.000803972	UTR5	CG10960
723	3L	13451220	13451269	50	+	FBgn0036368	FBgn0036368	-0.832909	0.00201278	UTR5	CG10738
724	3L	14805186	14805235	50	+	FBgn0036454	FBgn0036454	-0.538997	0.000546019	UTR5	CG17839
725	3L	14805286	14805335	50	+	FBgn0036454_2	FBgn0036454	-0.767355	3.47e-05	UTR5	CG17839
726	3L	14805386	14805435	50	+	FBgn0036454_3	FBgn0036454	-0.644302	0.000396412	UTR5	CG17839
727	3L	14805608	14839245	33638	+	FBgn0036454_4	FBgn0036454	-0.74384	0.00130445	UTR5	CG17839
728	3L	14992389	14992438	50	+	FBgn0036461	FBgn0036461	-0.922722	0.000850846	UTR5	Zip71B
729	3L	15147287	15147336	50	+	FBgn0036485	FBgn0036485	-0.583585	0.00441762	UTR5	FucTA
730	3L	15304455	15304504	50	+	FBgn0036493	FBgn0036493	-0.753045	0.00038123	UTR5	CG7255
731	3L	15336842	15336891	50	+	FBgn0036494	FBgn0036494	-0.693147	0.00580087	UTR5	Toll-6
732	3L	15508053	15508152	100	-	FBgn0036502	FBgn0036502	-0.703404	3.48e-05	UTR5	CG7841
733	3L	15523938	15523987	50	-	FBgn0036505	FBgn0036505	-0.847298	0.00116325	UTR5	CG7945
734	3L	15823830	15823879	50	-	FBgn0036534_3	FBgn0036534	-0.693147	0.00212018	UTR5	DCP2
735	3L	15825974	15826023	50	-	FBgn0036534_4	FBgn0036534	-0.602763	0.00258249	UTR5	DCP2
736	3L	16163852	16163951	100	-	FBgn0036576	FBgn0036576	-1.23214	5.12e-05	UTR5	CG5151
737	3L	16164102	16164151	50	-	FBgn0036576_2	FBgn0036576	-0.554311	0.00320237	UTR5	CG5151
738	3L	16800139	16800188	50	-	FBgn0036663_2	FBgn0036663	-0.574005	0.0021416	UTR5	CG9674
739	3L	16828925	16829024	100	-	FBgn0036665	FBgn0036665	-0.659571	3.13e-07	UTR5	CG13024
740	3L	17488151	17488200	50	+	FBgn0036732	FBgn0036732	-0.523588	0.00442128	UTR5	Oatp74D
741	3L	17507759	17507808	50	+	FBgn0036732_2	FBgn0036732	-0.522189	0.00679756	UTR5	Oatp74D
742	3L	17907363	17907412	50	-	FBgn0036770	FBgn0036770	-0.606136	0.0047216	UTR5	Prestin
743	3L	18641591	18641790	200	+	FBgn0036801	FBgn0036801	-0.940555	1.38e-07	UTR5	MYPT-75D
744	3L	18641841	18641940	100	+	FBgn0036801_2	FBgn0036801	-1.27507	8.88e-06	UTR5	MYPT-75D
745	3L	18642091	18642140	50	+	FBgn0036801_3	FBgn0036801	-0.788457	0.00722412	UTR5	MYPT-75D
746	3L	18819587	18819636	50	-	FBgn0036814	FBgn0036814	-0.722706	0.00645236	UTR5	CG14073
747	3L	18819837	18820425	589	-	FBgn0036814_2	FBgn0036814	-0.709676	0.000331293	UTR5	CG14073
748	3L	18820526	18820575	50	-	FBgn0036814_3	FBgn0036814	-0.733153	0.00335477	UTR5	CG14073
749	3L	18950679	18953611	2933	+	FBgn0036834	FBgn0036834	-0.592981	0.000129079	UTR5	CG6836
750	3L	19138926	19138975	50	-	FBgn0036851	FBgn0036851	-0.755279	0.000344404	UTR5	CG14082
751	3L	19635434	19635483	50	-	FBgn0036896_2	FBgn0036896	-0.755023	0.00113618	UTR5	wnd
752	3L	20241178	20241227	50	-	FBgn0036958	FBgn0036958	-0.737599	0.00595724	UTR5	CG17233
753	3L	20540168	20540267	100	-	FBgn0037012	FBgn0037012	-0.847298	4.66e-06	UTR5	Rcd2
754	3L	20730691	20730790	100	+	FBgn0037016	FBgn0037016	-0.783744	1.58e-05	UTR5	CG13252
755	3L	22136340	22136389	50	+	FBgn0037153	FBgn0037153	-0.906721	0.00201874	UTR5	olf413
756	3R	5151008	5151057	50	+	FBgn0037295	FBgn0037295	-0.936093	0.00229648	UTR5	dpr16
757	3R	5416534	5416583	50	+	FBgn0037326	FBgn0037326	-0.518344	0.00454763	UTR5	CG14669
758	3R	5563134	5563183	50	-	FBgn0037339	FBgn0037339	-0.513176	0.00581028	UTR5	Pi4KIIalpha
759	3R	5623926	5623975	50	-	FBgn0037350	FBgn0037350	-0.586284	0.00260373	UTR5	CG2911
760	3R	5669913	5669962	50	+	FBgn0037363	FBgn0037363	-0.504033	0.00133985	UTR5	Atg17
761	3R	5670113	5670162	50	+	FBgn0037363_2	FBgn0037363	-0.564447	0.000155206	UTR5	Atg17
762	3R	6187565	6188995	1431	+	FBgn0037408	FBgn0037408	-0.899484	0.00413056	UTR5	NPFR
763	3R	6478885	6478984	100	+	FBgn0037448	FBgn0037448	-0.603535	1.94e-05	UTR5	CG15186
764	3R	6479185	6479234	50	+	FBgn0037448_2	FBgn0037448	-0.891598	0.000645802	UTR5	CG15186
765	3R	7995503	7995602	100	-	FBgn0037534	FBgn0037534	-0.815365	1.41e-06	UTR5	ELOVL
766	3R	8243643	8243692	50	-	FBgn0037556_2	FBgn0037556	-0.595983	0.00544342	UTR5	CG9636
767	3R	8716393	8716442	50	+	FBgn0037614	FBgn0037614	-0.727049	0.00184674	UTR5	TMEM216
768	3R	8755850	8755899	50	-	FBgn0037625_2	FBgn0037625	-0.720055	0.00268244	UTR5	CG11768
769	3R	9591859	9591908	50	+	FBgn0037720	FBgn0037720	-0.504353	0.000530479	UTR5	CG8312
770	3R	9739880	9739929	50	-	FBgn0037736	FBgn0037736	-0.620576	0.00597194	UTR5	side-VII
771	3R	9785672	9785774	103	+	FBgn0037754	FBgn0037754	-0.503104	0.00494843	UTR5	CG8500
772	3R	9809069	9809168	100	-	FBgn0037760	FBgn0037760	-0.611802	9.21e-06	UTR5	FBXO11
773	3R	9867821	9867870	50	-	FBgn0037766	FBgn0037766	-0.600171	0.00225809	UTR5	Teh1
774	3R	9867921	9867970	50	-	FBgn0037766_2	FBgn0037766	-0.643801	0.00170185	UTR5	Teh1
775	3R	10862939	10862988	50	-	FBgn0037846	FBgn0037846	-0.604855	0.00276191	UTR5	CG6574
776	3R	11457927	11457976	50	-	FBgn0037906	FBgn0037906	-0.760286	0.00381197	UTR5	PGRP-LB
777	3R	11722084	11722133	50	+	FBgn0037941	FBgn0037941	-0.93827	0.00166243	UTR5	CG12594
778	3R	12561512	12561561	50	-	FBgn0038063_4	FBgn0038063	-1.09861	0.005819	UTR5	Octbeta2R
779	3R	12561612	12561661	50	-	FBgn0038063_5	FBgn0038063	-0.852479	0.000472374	UTR5	Octbeta2R
780	3R	12562812	12562911	100	-	FBgn0038063_6	FBgn0038063	-0.566216	3.1e-05	UTR5	Octbeta2R
781	3R	12695279	12695328	50	+	FBgn0038079	FBgn0038079	-0.541597	0.00285082	UTR5	NijC
782	3R	12778276	12778325	50	-	FBgn0038084	FBgn0038084	-0.594707	0.000275499	UTR5	beat-Vc
783	3R	12848170	12848219	50	-	FBgn0038087	FBgn0038087	-0.916291	0.0047163	UTR5	beat-Va
784	3R	12848270	12848319	50	-	FBgn0038087_2	FBgn0038087	-1.0245	0.000714431	UTR5	beat-Va
785	3R	13214166	13214215	50	-	FBgn0038126	FBgn0038126	-1.08463	0.00679187	UTR5	CG8483
786	3R	13450890	13452228	1339	+	FBgn0038156	FBgn0038156	-1.08334	0.00305297	UTR5	side-IV
787	3R	13452429	13455820	3392	+	FBgn0038156_2	FBgn0038156	-0.631778	0.00407818	UTR5	side-IV
788	3R	13673643	13673692	50	-	FBgn0038165	FBgn0038165	-0.822359	0.00235431	UTR5	Task6
789	3R	14057145	14057194	50	+	FBgn0038197	FBgn0038197	-0.512363	0.00206812	UTR5	foxo
790	3R	14057907	14058006	100	+	FBgn0038197_2	FBgn0038197	-0.601641	4.99e-05	UTR5	foxo
791	3R	14108072	14108121	50	-	FBgn0038202	FBgn0038202	-1.07881	0.00205617	UTR5	CG12402
792	3R	14554384	14555991	1608	-	FBgn0038237	FBgn0038237	-0.682336	2.63e-05	UTR5	Pde6
793	3R	14609792	14609841	50	+	FBgn0038246	FBgn0038246	-0.99683	0.000312623	UTR5	CG14853
794	3R	14731310	14731359	50	-	FBgn0038256	FBgn0038256	-0.820981	0.00236436	UTR5	CG7530
795	3R	15077107	15077156	50	-	FBgn0038282_2	FBgn0038282	-0.526826	0.00624136	UTR5	dpr9
796	3R	15095332	15095381	50	-	FBgn0038286	FBgn0038286	-0.50917	0.00131568	UTR5	CG6966
797	3R	15921148	15921197	50	+	FBgn0038385	FBgn0038385	-0.657429	0.000544484	UTR5	Fbxl7
798	3R	16305858	16305907	50	+	FBgn0038412	FBgn0038412	-0.740614	0.000123306	UTR5	Zip89B
799	3R	17247659	17247708	50	-	FBgn0038494_3	FBgn0038494	-0.554311	0.0066948	UTR5	beat-IIb
800	3R	17365820	17365869	50	-	FBgn0038498_2	FBgn0038498	-0.526093	0.0020197	UTR5	beat-IIa
801	3R	17365920	17365969	50	-	FBgn0038498_3	FBgn0038498	-1.02479	4.41e-05	UTR5	beat-IIa
802	3R	17391288	17391337	50	-	FBgn0038499	FBgn0038499	-0.727049	0.00706993	UTR5	Brf
803	3R	17682158	17682207	50	-	FBgn0038535_5	FBgn0038535	-0.907922	0.00151424	UTR5	alt
804	3R	17762289	17762338	50	-	FBgn0038542	FBgn0038542	-0.737599	0.00166011	UTR5	TyrR
805	3R	17762389	17762438	50	-	FBgn0038542_2	FBgn0038542	-1.07158	0.00250723	UTR5	TyrR
806	3R	18360529	18360578	50	-	FBgn0038606	FBgn0038606	-0.598837	0.00359224	UTR5	CG15803
807	3R	18640908	18641057	150	-	FBgn0038632	FBgn0038632	-0.618645	1.72e-06	UTR5	CG14301
808	3R	18779509	18779558	50	-	FBgn0038652	FBgn0038652	-1.1337	0.0003637	UTR5	CG7720
809	3R	18792134	18792183	50	-	FBgn0038652_2	FBgn0038652	-1.24319	0.00224819	UTR5	CG7720
810	3R	19097261	19097310	50	+	FBgn0038679	FBgn0038679	-0.642116	0.000332032	UTR5	CG6040
811	3R	19097411	19097460	50	+	FBgn0038679_2	FBgn0038679	-0.519804	0.00046605	UTR5	CG6040
812	3R	19113322	19123946	10625	+	FBgn0038679_3	FBgn0038679	-0.53166	0.00509876	UTR5	CG6040
813	3R	19621039	19621088	50	-	FBgn0038720	FBgn0038720	-0.740775	0.00318167	UTR5	CG6231
814	3R	19892601	19892650	50	+	FBgn0038744	FBgn0038744	-0.505617	0.00200564	UTR5	CG4733
815	3R	20779387	20779436	50	+	FBgn0038826	FBgn0038826	-0.619039	0.0045952	UTR5	Syp
816	3R	20779587	20779686	100	+	FBgn0038826_2	FBgn0038826	-0.888456	9.43e-05	UTR5	Syp
817	3R	20780637	20780686	50	+	FBgn0038826_3	FBgn0038826	-0.562588	0.000601252	UTR5	Syp
818	3R	20783442	20783491	50	+	FBgn0038826_4	FBgn0038826	-0.537797	0.00177359	UTR5	Syp
819	3R	20783542	20789996	6455	+	FBgn0038826_5	FBgn0038826	-0.610081	0.00231973	UTR5	Syp
820	3R	20914346	20914395	50	+	FBgn0038842	FBgn0038842	-0.59279	0.00282642	UTR5	hdly
821	3R	22390030	22390129	100	+	FBgn0038957	FBgn0038957	-0.663991	0.000178459	UTR5	CG7059
822	3R	22751051	22751100	50	+	FBgn0039025	FBgn0039025	-0.526347	0.00456156	UTR5	Usp12-46
823	3R	22751051	22751100	50	+	FBgn0039026	FBgn0039026	-0.553101	0.00169742	UTR5	CG7029
824	3R	22784600	22784649	50	+	FBgn0039026_2	FBgn0039026	-0.788457	0.00155157	UTR5	CG7029
825	3R	23245720	23248603	2884	-	FBgn0039064_6	FBgn0039064	-0.63908	0.00552791	UTR5	CG4467
826	3R	23251613	23251662	50	+	FBgn0039066	FBgn0039066	-0.708651	0.00437258	UTR5	EloA
827	3R	23557862	23567552	9691	+	FBgn0039089	FBgn0039089	-0.741937	0.000639664	UTR5	beat-IV
828	3R	23723581	23723630	50	+	FBgn0039109	FBgn0039109	-0.555405	0.000991105	UTR5	CG10365
829	3R	24109436	24109485	50	+	FBgn0039149	FBgn0039149	-0.944462	0.000371272	UTR5	CG18428
830	3R	24284305	24284404	100	+	FBgn0039178	FBgn0039178	-0.714201	5.33e-06	UTR5	CG6356
831	3R	24571530	24571679	150	-	FBgn0039209_4	FBgn0039209	-0.747524	4.64e-08	UTR5	REPTOR
832	3R	24572130	24572179	50	-	FBgn0039209_5	FBgn0039209	-0.601899	0.00528222	UTR5	REPTOR
833	3R	24572230	24572279	50	-	FBgn0039209_6	FBgn0039209	-0.836738	0.00270369	UTR5	REPTOR
834	3R	24572380	24572429	50	-	FBgn0039209_7	FBgn0039209	-0.53571	0.00280512	UTR5	REPTOR
835	3R	24985817	24985866	50	+	FBgn0039257	FBgn0039257	-0.885519	0.00449568	UTR5	tnc
836	3R	25050816	25050865	50	+	FBgn0039266	FBgn0039266	-0.51843	0.00103905	UTR5	CG11791
837	3R	25050966	25051015	50	+	FBgn0039266_2	FBgn0039266	-0.562527	0.00662165	UTR5	CG11791
838	3R	25132059	25132366	308	+	FBgn0039282	FBgn0039282	-0.651474	0.000805882	UTR5	Bili
839	3R	26532417	26534767	2351	-	FBgn0039431	FBgn0039431	-0.847298	0.00635963	UTR5	plum
840	3R	27608429	27608528	100	+	FBgn0039530	FBgn0039530	-0.733313	9.09e-05	UTR5	Tusp
841	3R	28675491	28675540	50	+	FBgn0039594	FBgn0039594	-0.569353	0.000452937	UTR5	snu
842	3R	28682555	28686255	3701	+	FBgn0039594_2	FBgn0039594	-0.648475	0.0025355	UTR5	snu
843	3R	28969723	28969772	50	-	FBgn0039617	FBgn0039617	-0.693147	0.00214858	UTR5	DIP-gamma
844	3R	29064245	29064344	100	+	FBgn0039633	FBgn0039633	-0.77319	2.25e-05	UTR5	CG11873
845	3R	29983776	29983825	50	+	FBgn0039728	FBgn0039728	-0.561811	0.00569058	UTR5	CG7896
846	3R	30022172	30022221	50	-	FBgn0039738	FBgn0039738	-0.704447	0.00265094	UTR5	Mgat2
847	3R	30149207	30149256	50	-	FBgn0039747	FBgn0039747	-0.746257	0.00204087	UTR5	AdoR
848	3R	31813359	31813408	50	+	FBgn0039883	FBgn0039883	-0.640503	0.00448618	UTR5	RhoGAP100F
849	4	833794	833843	50	-	FBgn0039938	FBgn0039938	-0.645138	0.00651845	UTR5	Sox102F
850	X	23089284	23089333	50	-	FBgn0039944_2	FBgn0039944	-0.558525	0.00134302	UTR5	CG17162
851	X	23089384	23089433	50	-	FBgn0039944_3	FBgn0039944	-0.548213	0.0059429	UTR5	CG17162
852	X	23089281	23089330	50	-	FBgn0039945_2	FBgn0039945	-0.586925	0.00117874	UTR5	CG17159
853	2R	4671953	4672002	50	+	FBgn0040005	FBgn0040005	-0.716678	0.00328946	UTR5	CG17883
854	3R	16338359	16338408	50	-	FBgn0040271_2	FBgn0040271	-0.759522	0.00122979	UTR5	Sulf1
855	2L	21104968	21107789	2822	+	FBgn0040297	FBgn0040297	-0.515387	0.00677903	UTR5	Nhe2
856	2L	21107840	21107889	50	+	FBgn0040297_2	FBgn0040297	-0.743578	0.00309386	UTR5	Nhe2
857	2L	21107940	21107989	50	+	FBgn0040297_3	FBgn0040297	-0.693147	0.00086359	UTR5	Nhe2
858	X	294863	294912	50	-	FBgn0040370	FBgn0040370	-0.70081	0.00270316	UTR5	CG13375
859	X	246078	246177	100	+	FBgn0040372	FBgn0040372	-1.6514	1.88e-05	UTR5	G9a
860	X	2789346	2789395	50	-	FBgn0040384_2	FBgn0040384	-0.643137	0.0037501	UTR5	CG32795
861	X	3175318	3175367	50	+	FBgn0040396	FBgn0040396	-1.06686	0.00136068	UTR5	CG3939
862	X	1134347	1134396	50	-	FBgn0040397	FBgn0040397	-0.539873	0.000709028	UTR5	CG3655
863	2R	16637742	16637791	50	-	FBgn0040505_2	FBgn0040505	-0.719917	0.00111309	UTR5	Alk
864	2R	16637942	16639761	1820	-	FBgn0040505_3	FBgn0040505	-0.949867	0.000634015	UTR5	Alk
865	2R	20698933	20698982	50	+	FBgn0040726	FBgn0040726	-0.750306	0.00124923	UTR5	dpr1
866	2R	14140103	14140202	100	-	FBgn0040752_3	FBgn0040752	-0.649433	1.04e-06	UTR5	Prosap
867	2R	14140403	14140502	100	-	FBgn0040752_4	FBgn0040752	-0.547837	7.82e-07	UTR5	Prosap
868	2R	14140553	14140602	50	-	FBgn0040752_5	FBgn0040752	-0.68659	0.000250954	UTR5	Prosap
869	2R	14140803	14140852	50	-	FBgn0040752_6	FBgn0040752	-0.529079	0.000717046	UTR5	Prosap
870	3L	9974951	9975000	50	+	FBgn0040823	FBgn0040823	-0.616186	0.00761874	UTR5	dpr6
871	3L	9975451	9975550	100	+	FBgn0040823_2	FBgn0040823	-0.884202	1.58e-05	UTR5	dpr6
872	X	6266779	6266828	50	-	FBgn0040918_3	FBgn0040918	-0.651647	0.000918192	UTR5	schlank
873	2L	22844320	22844369	50	+	FBgn0041004	FBgn0041004	-0.607989	0.00755397	UTR5	CG17715
874	2L	9177288	9177337	50	+	FBgn0041092	FBgn0041092	-1.09861	0.00118381	UTR5	tai
875	2L	9177388	9177437	50	+	FBgn0041092_2	FBgn0041092	-0.679161	0.00773911	UTR5	tai
876	2L	9191722	9191771	50	+	FBgn0041092_3	FBgn0041092	-0.637058	0.00550718	UTR5	tai
877	3L	11252807	11252856	50	+	FBgn0041094	FBgn0041094	-0.50627	0.00382421	UTR5	scyl
878	3L	12056352	12056451	100	-	FBgn0041096_3	FBgn0041096	-1.04835	2.36e-05	UTR5	rols
879	2L	2889759	2889808	50	+	FBgn0041111	FBgn0041111	-0.907557	0.00678	UTR5	lilli
880	2L	2890309	2890358	50	+	FBgn0041111_2	FBgn0041111	-0.531506	0.00754111	UTR5	lilli
881	2L	2890559	2890608	50	+	FBgn0041111_3	FBgn0041111	-0.537494	0.00136501	UTR5	lilli
882	3R	5569071	5569120	50	+	FBgn0041191	FBgn0041191	-0.587129	0.00576121	UTR5	Rheb
883	3L	6914727	6914776	50	-	FBgn0041194	FBgn0041194	-0.667268	4.83e-05	UTR5	Prat2
884	X	13282221	13284932	2712	-	FBgn0041210_2	FBgn0041210	-0.693147	0.000963755	UTR5	HDAC4
885	X	13285183	13285232	50	-	FBgn0041210_3	FBgn0041210	-0.520042	0.00663188	UTR5	HDAC4
886	X	13285283	13285332	50	-	FBgn0041210_4	FBgn0041210	-0.541488	0.000366362	UTR5	HDAC4
887	X	13285533	13285582	50	-	FBgn0041210_5	FBgn0041210	-0.830348	0.00108622	UTR5	HDAC4
888	2R	17855643	17855692	50	+	FBgn0041585	FBgn0041585	-0.574757	0.00151337	UTR5	olf186-F
889	2R	17855743	17855792	50	+	FBgn0041585_2	FBgn0041585	-0.76665	0.00341696	UTR5	olf186-F
890	2R	17856043	17856192	150	+	FBgn0041585_3	FBgn0041585	-0.62527	4.91e-07	UTR5	olf186-F
891	2R	17856693	17856742	50	+	FBgn0041585_4	FBgn0041585	-1.23214	0.00687554	UTR5	olf186-F
892	2L	19419957	19420006	50	-	FBgn0041789_2	FBgn0041789	-0.741937	0.00679637	UTR5	Pax
893	2L	19426397	19426446	50	-	FBgn0041789_3	FBgn0041789	-0.68608	0.00107875	UTR5	Pax
894	3R	10889139	10889188	50	-	FBgn0042094	FBgn0042094	-0.714653	0.00406821	UTR5	Adk3
895	3R	10889389	10889438	50	-	FBgn0042094_2	FBgn0042094	-1.05861	0.00124422	UTR5	Adk3
896	3L	14131025	14131074	50	-	FBgn0042630_2	FBgn0042630	-1.45529	0.00161303	UTR5	Sox21b
897	2R	21506214	21506263	50	+	FBgn0043070	FBgn0043070	-0.575364	0.00220112	UTR5	MESK2
898	3R	24230612	24231667	1056	+	FBgn0043884	FBgn0043884	-0.572265	0.00778296	UTR5	mask
899	X	2333609	2333708	100	-	FBgn0044047_2	FBgn0044047	-0.610909	2.13e-06	UTR5	Ilp6
900	3L	9798795	9798844	50	+	FBgn0044328	FBgn0044328	-0.528363	0.000960147	UTR5	CG32052
901	3R	5623926	5623975	50	-	FBgn0044823	FBgn0044823	-0.672094	0.001584	UTR5	Spec2
902	3R	16453072	16453121	50	-	FBgn0044826_3	FBgn0044826	-0.924259	0.00165876	UTR5	Pak3
903	3R	21022964	21023013	50	-	FBgn0046763	FBgn0046763	-0.655202	0.00517723	UTR5	CG17278
904	3R	21023064	21023113	50	-	FBgn0046763_2	FBgn0046763	-0.537954	0.00329773	UTR5	CG17278
905	3R	21023714	21023763	50	-	FBgn0046763_3	FBgn0046763	-0.568395	0.00172564	UTR5	CG17278
906	3R	8790578	8790627	50	-	FBgn0046874	FBgn0046874	-0.572195	0.00451639	UTR5	Pif1B
907	3R	8794068	8796730	2663	-	FBgn0046874_3	FBgn0046874	-0.5818	0.00175469	UTR5	Pif1B
908	3R	8799783	8799882	100	-	FBgn0046874_4	FBgn0046874	-0.616439	2.49e-07	UTR5	Pif1B
909	2R	10124443	10124492	50	+	FBgn0050011	FBgn0050011	-0.502315	0.00735195	UTR5	gem
910	2R	10125493	10125592	100	+	FBgn0050011_2	FBgn0050011	-0.621591	1.24e-07	UTR5	gem
911	2R	10126943	10126992	50	+	FBgn0050011_4	FBgn0050011	-0.539436	0.000625504	UTR5	gem
912	2R	10127143	10127192	50	+	FBgn0050011_5	FBgn0050011	-0.570545	0.00568153	UTR5	gem
913	2R	11232167	11232216	50	-	FBgn0050021	FBgn0050021	-0.633249	0.00620676	UTR5	metro
914	2R	11388580	11388629	50	-	FBgn0050022_2	FBgn0050022	-0.582135	0.000531953	UTR5	CG30022
915	2R	14185504	14185553	50	+	FBgn0050069	FBgn0050069	-0.702036	0.00152658	UTR5	CG30069
916	2R	14185654	14185703	50	+	FBgn0050069_2	FBgn0050069	-1.04145	0.000843919	UTR5	CG30069
917	2R	21017934	21018225	292	+	FBgn0050296	FBgn0050296	-0.603311	3.69e-06	UTR5	RIC-3
918	2R	8521880	8521929	50	-	FBgn0050361_2	FBgn0050361	-0.569768	0.00528981	UTR5	mtt
919	2R	24229546	24229595	50	-	FBgn0050419_2	FBgn0050419	-0.665748	0.00115272	UTR5	CG30419
920	2R	17081411	17081560	150	-	FBgn0050460	FBgn0050460	-0.670158	5.53e-07	UTR5	CG30460
921	2R	17081811	17087233	5423	-	FBgn0050460_2	FBgn0050460	-0.582799	0.00480878	UTR5	CG30460
922	3R	29877209	29877408	200	+	FBgn0051038	FBgn0051038	-0.70014	1.21e-11	UTR5	CG31038
923	3R	29877709	29877758	50	+	FBgn0051038_2	FBgn0051038	-1.57769	3.37e-05	UTR5	CG31038
924	3R	29877809	29877908	100	+	FBgn0051038_3	FBgn0051038	-1.86503	1.5e-11	UTR5	CG31038
925	3R	11804430	11804479	50	-	FBgn0051116	FBgn0051116	-0.506561	0.00399192	UTR5	ClC-a
926	3R	24891607	24891656	50	-	FBgn0051121_2	FBgn0051121	-0.946596	0.00197024	UTR5	CG31121
927	3R	24894256	24894305	50	-	FBgn0051121_3	FBgn0051121	-0.527162	0.00108647	UTR5	CG31121
928	3R	23660017	23668240	8224	-	FBgn0051145_2	FBgn0051145	-0.714887	0.000199621	UTR5	CG31145
929	3R	7662330	7662379	50	+	FBgn0051146	FBgn0051146	-0.693147	0.00501455	UTR5	Nlg1
930	3R	22588055	22588104	50	+	FBgn0051158	FBgn0051158	-0.554311	0.00292044	UTR5	Efa6
931	3R	22174003	22174052	50	+	FBgn0051163	FBgn0051163	-0.800778	0.0022536	UTR5	SKIP
932	3R	22174153	22174202	50	+	FBgn0051163_2	FBgn0051163	-0.824724	0.00411393	UTR5	SKIP
933	3R	15870045	15870094	50	-	FBgn0051183	FBgn0051183	-0.596816	0.00401333	UTR5	CG31183
934	3R	19415757	19415856	100	+	FBgn0051221	FBgn0051221	-0.694118	4.49e-07	UTR5	CG31221
935	3R	26107168	26107267	100	+	FBgn0051324	FBgn0051324	-0.718306	3.2e-05	UTR5	CG31324
936	3R	12096305	12096354	50	+	FBgn0051361	FBgn0051361	-0.675755	0.003787	UTR5	dpr17
937	3R	11451111	11451641	531	-	FBgn0051374_3	FBgn0051374	-1.15745	0.0018366	UTR5	sals
938	3R	6741264	6741313	50	-	FBgn0051481	FBgn0051481	-1.06784	0.00118537	UTR5	pb
939	2L	6646691	6646740	50	-	FBgn0051635_3	FBgn0051635	-0.919363	0.000110255	UTR5	CG31635
940	2L	1837258	1837307	50	+	FBgn0051665	FBgn0051665	-0.657756	0.00111792	UTR5	wry
941	2L	9066594	9066643	50	-	FBgn0051708	FBgn0051708	-0.542324	0.00728287	UTR5	DIP-zeta
942	2L	9704083	9704132	50	-	FBgn0051710_2	FBgn0051710	-0.630804	0.000933722	UTR5	CG31710
943	2L	10545183	10545232	50	+	FBgn0051721	FBgn0051721	-0.83571	0.00119981	UTR5	Trim9
944	2L	10545283	10545332	50	+	FBgn0051721_2	FBgn0051721	-0.881199	0.00035394	UTR5	Trim9
945	2L	12145123	12145172	50	+	FBgn0051760	FBgn0051760	-0.660839	0.00126208	UTR5	CG31760
946	2L	14110690	14110739	50	-	FBgn0051769	FBgn0051769	-0.899484	0.00493772	UTR5	CG31769
947	2L	3991564	3991613	50	-	FBgn0051774	FBgn0051774	-0.770705	0.00303735	UTR5	fred
948	2L	3705239	3705338	100	-	FBgn0051778	FBgn0051778	-0.758662	0.000430107	UTR5	CG31778
949	2L	10800810	10800859	50	-	FBgn0051869_3	FBgn0051869	-0.971861	0.00105024	UTR5	CG31869
950	2L	142892	142941	50	-	FBgn0051974	FBgn0051974	-0.867501	0.00519491	UTR5	CG31974
951	4	133620	133969	350	+	FBgn0052000	FBgn0052000	-0.824951	1.47e-15	UTR5	anne
952	3L	10182515	10185958	3444	-	FBgn0052057	FBgn0052057	-0.530217	0.00146011	UTR5	dpr10
953	3L	10506136	10506185	50	+	FBgn0052062	FBgn0052062	-0.569915	0.000587175	UTR5	Rbfox1
954	3L	10506286	10506335	50	+	FBgn0052062_2	FBgn0052062	-0.645138	0.000433228	UTR5	Rbfox1
955	3L	10516175	10518108	1934	+	FBgn0052062_3	FBgn0052062	-0.780335	3.8e-11	UTR5	Rbfox1
956	3L	10659713	10659762	50	-	FBgn0052066_4	FBgn0052066	-0.650588	0.00663052	UTR5	CG32066
957	3L	11136099	11136198	100	+	FBgn0052082	FBgn0052082	-0.587787	0.000303488	UTR5	IRSp53
958	3L	11634665	11634814	150	+	FBgn0052091	FBgn0052091	-0.679239	3.01e-06	UTR5	CG32091
959	3L	17654031	17654080	50	-	FBgn0052179_2	FBgn0052179	-0.597837	0.000698507	UTR5	Krn
960	3L	17690215	17690264	50	+	FBgn0052183	FBgn0052183	-0.625429	0.00109426	UTR5	Ccn
961	3L	18945789	18945838	50	-	FBgn0052204	FBgn0052204	-0.711839	0.0035115	UTR5	CG32204
962	3L	4318805	4318854	50	+	FBgn0052250	FBgn0052250	-0.829279	0.00199323	UTR5	PMP34
963	3L	3742934	3743033	100	-	FBgn0052264_6	FBgn0052264	-1.12847	7.78e-05	UTR5	CG32264
964	3L	3743134	3743183	50	-	FBgn0052264_7	FBgn0052264	-0.835322	0.00234834	UTR5	CG32264
965	3L	3746489	3746538	50	-	FBgn0052264_8	FBgn0052264	-0.544464	0.00572774	UTR5	CG32264
966	3L	3758811	3758860	50	-	FBgn0052264_9	FBgn0052264	-0.615029	0.00159634	UTR5	CG32264
967	3L	3787634	3787683	50	-	FBgn0052264_11	FBgn0052264	-0.562882	0.00759715	UTR5	CG32264
968	3L	2150223	2150272	50	-	FBgn0052311_2	FBgn0052311	-0.665108	0.000158553	UTR5	zormin
969	3L	8421656	8421755	100	-	FBgn0052354	FBgn0052354	-0.722823	9.55e-05	UTR5	CG32354
970	3L	8421806	8421855	50	-	FBgn0052354_2	FBgn0052354	-0.771109	0.00200352	UTR5	CG32354
971	3L	7869342	7869391	50	+	FBgn0052365	FBgn0052365	-0.627189	0.00261128	UTR5	CG32365
972	3L	7804687	7809075	4389	-	FBgn0052369_4	FBgn0052369	-0.591893	7.64e-05	UTR5	CG32369
973	3L	7809226	7809325	100	-	FBgn0052369_5	FBgn0052369	-0.655407	2.17e-05	UTR5	CG32369
974	3L	7809426	7809475	50	-	FBgn0052369_6	FBgn0052369	-0.944462	0.00273728	UTR5	CG32369
975	3L	7809726	7809775	50	-	FBgn0052369_7	FBgn0052369	-0.706392	0.00035998	UTR5	CG32369
976	3L	5184497	5184546	50	-	FBgn0052423_18	FBgn0052423	-0.569533	0.000472609	UTR5	shep
977	3L	5272325	5272674	350	-	FBgn0052423_19	FBgn0052423	-0.925341	1.81e-15	UTR5	shep
978	3L	20881760	20885038	3279	-	FBgn0052432_2	FBgn0052432	-0.572606	6.33e-05	UTR5	CG32432
979	3R	13305023	13308497	3475	+	FBgn0052473	FBgn0052473	-0.80983	0.000299594	UTR5	CG32473
980	X	20449831	20449880	50	+	FBgn0052506	FBgn0052506	-0.756326	0.0067731	UTR5	CG32506
981	X	15024486	15024535	50	+	FBgn0052594	FBgn0052594	-0.686367	0.000242247	UTR5	be
982	X	15024636	15024735	100	+	FBgn0052594_2	FBgn0052594	-0.727633	5.87e-05	UTR5	be
983	X	14322776	14322825	50	+	FBgn0052600	FBgn0052600	-0.550831	0.00677081	UTR5	dpr8
984	X	10629364	10629413	50	+	FBgn0052677	FBgn0052677	-0.684917	0.00658948	UTR5	X11Lbeta
985	X	9788547	9788646	100	+	FBgn0052698	FBgn0052698	-0.581507	0.000195339	UTR5	CARPB
986	X	333868	334673	806	-	FBgn0052816_2	FBgn0052816	-0.609948	0.0013683	UTR5	CG32816
987	2R	8174365	8174414	50	+	FBgn0053087	FBgn0053087	-0.502527	0.0039766	UTR5	LRP1
988	2R	8174465	8174514	50	+	FBgn0053087_2	FBgn0053087	-0.586925	0.000630459	UTR5	LRP1
989	3R	22570438	22570487	50	+	FBgn0053110	FBgn0053110	-0.616455	0.000544111	UTR5	CG33110
990	2R	22619861	22619910	50	+	FBgn0053143	FBgn0053143	-0.826679	0.00262827	UTR5	CG33143
991	2R	10794305	10794354	50	-	FBgn0053144_2	FBgn0053144	-0.579203	0.0059513	UTR5	CG33144
992	2R	10798460	10798509	50	-	FBgn0053144_3	FBgn0053144	-1.38629	0.00485084	UTR5	CG33144
993	2R	18718364	18718413	50	+	FBgn0053147	FBgn0053147	-0.520054	0.000737818	UTR5	Hs3st-A
994	2R	18718769	18718868	100	+	FBgn0053147_2	FBgn0053147	-0.613617	0.000115003	UTR5	Hs3st-A
995	2L	16973341	16973390	50	+	FBgn0053179	FBgn0053179	-0.518531	0.00169468	UTR5	beat-IIIb
996	2L	16973441	16973490	50	+	FBgn0053179_2	FBgn0053179	-0.567984	0.00207782	UTR5	beat-IIIb
997	2L	16973641	16973690	50	+	FBgn0053179_3	FBgn0053179	-0.73439	0.000424086	UTR5	beat-IIIb
998	2L	16976733	16976782	50	+	FBgn0053179_4	FBgn0053179	-1.02642	5.55e-05	UTR5	beat-IIIb
999	X	8502450	8502649	200	+	FBgn0053181	FBgn0053181	-0.986495	2.01e-09	UTR5	CG33181
1000	2R	13189645	13189744	100	-	FBgn0053182_2	FBgn0053182	-0.764606	1.56e-06	UTR5	Kdm4B
1001	2R	13189945	13189994	50	-	FBgn0053182_3	FBgn0053182	-0.530628	0.00514183	UTR5	Kdm4B
1002	2R	13198135	13198237	103	-	FBgn0053182_4	FBgn0053182	-0.596816	0.00129713	UTR5	Kdm4B
1003	2L	10373752	10373801	50	-	FBgn0053303	FBgn0053303	-0.634651	0.0066517	UTR5	CG33303
1004	2L	871215	871264	50	+	FBgn0053526	FBgn0053526	-0.609377	0.00539878	UTR5	PNUTS
1005	3R	17908857	17908906	50	-	FBgn0053547_11	FBgn0053547	-0.7404	0.0024416	UTR5	Rim
1006	3R	17909057	17909106	50	-	FBgn0053547_12	FBgn0053547	-0.910212	0.000493014	UTR5	Rim
1007	3R	17915055	17915104	50	-	FBgn0053547_13	FBgn0053547	-0.619944	0.00333117	UTR5	Rim
1008	3R	17915155	17916178	1024	-	FBgn0053547_14	FBgn0053547	-0.753045	0.00583877	UTR5	Rim
1009	3L	7095318	7095367	50	+	FBgn0053556	FBgn0053556	-0.562359	0.000524002	UTR5	form3
1010	X	18225827	18225876	50	-	FBgn0053639_4	FBgn0053639	-0.535962	0.00657848	UTR5	CG33639
1011	4	1231955	1232004	50	+	FBgn0053653	FBgn0053653	-0.546791	0.000587478	UTR5	Cadps
1012	3L	9644609	9644658	50	+	FBgn0053696	FBgn0053696	-1.07044	0.00450688	UTR5	CNMaR
1013	3L	5950359	5950408	50	-	FBgn0053993	FBgn0053993	-1.20397	0.000339615	UTR5	CG33993
1014	2L	22756100	22756249	150	-	FBgn0058006	FBgn0058006	-0.934309	1.24e-07	UTR5	CG40006
1015	X	16599641	16599690	50	+	FBgn0061200	FBgn0061200	-0.577075	0.00389481	UTR5	Nup153
1016	2R	12635592	12635641	50	-	FBgn0061359	FBgn0061359	-0.685179	0.000828743	UTR5	CG33671
1017	2R	12635692	12635741	50	-	FBgn0061359_2	FBgn0061359	-0.616186	0.00529474	UTR5	CG33671
1018	2R	12635592	12635641	50	-	FBgn0061360	FBgn0061360	-0.685179	0.000828743	UTR5	CG33672
1019	2R	12635842	12635891	50	-	FBgn0061360_3	FBgn0061360	-0.553885	0.00719651	UTR5	CG33672
1020	3R	25759276	25760242	967	-	FBgn0066101_2	FBgn0066101	-0.540441	0.00166798	UTR5	LpR1
1021	3L	7370043	7370092	50	+	FBgn0082598	FBgn0082598	-0.598155	0.0016829	UTR5	akirin
1022	3L	11096946	11096995	50	+	FBgn0083068	FBgn0083068	-0.614504	0.00729782	UTR5	CG33947
1023	3R	10993286	10993335	50	+	FBgn0083950	FBgn0083950	-0.568395	0.00617156	UTR5	side-VI
1024	X	21123934	21123983	50	+	FBgn0083956	FBgn0083956	-0.504018	0.000241851	UTR5	CG34120
1025	X	21124084	21132268	8185	+	FBgn0083956_2	FBgn0083956	-0.589921	0.000143084	UTR5	CG34120
1026	3R	7638935	7638984	50	-	FBgn0083963_3	FBgn0083963	-0.796005	0.00120511	UTR5	Nlg3
1027	3R	29869465	29869514	50	+	FBgn0083969	FBgn0083969	-0.693147	0.00193395	UTR5	CG34133
1028	3R	8755846	8755895	50	-	FBgn0083971	FBgn0083971	-0.607625	0.00385165	UTR5	CG34135
1029	3R	20206259	20206408	150	+	FBgn0083975	FBgn0083975	-1.16857	1.4e-07	UTR5	Nlg4
1030	3R	20206459	20206508	50	+	FBgn0083975_2	FBgn0083975	-0.991192	0.000535679	UTR5	Nlg4
1031	3R	20206559	20206608	50	+	FBgn0083975_3	FBgn0083975	-0.581507	0.00607928	UTR5	Nlg4
1032	2L	6674038	6674087	50	+	FBgn0085339	FBgn0085339	-0.645894	0.00184208	UTR5	CG34310
1033	2L	18562820	18562869	50	-	FBgn0085370_4	FBgn0085370	-0.998529	0.00223631	UTR5	Pde11
1034	2L	18562920	18562969	50	-	FBgn0085370_5	FBgn0085370	-0.847298	0.00529887	UTR5	Pde11
1035	2L	18571568	18571617	50	-	FBgn0085370_6	FBgn0085370	-0.662933	0.00127375	UTR5	Pde11
1036	2L	18571968	18572017	50	-	FBgn0085370_7	FBgn0085370	-0.554789	0.00184356	UTR5	Pde11
1037	X	11340123	11340172	50	+	FBgn0085377	FBgn0085377	-0.508751	0.000674876	UTR5	CG34348
1038	3R	27905644	27905693	50	-	FBgn0085382	FBgn0085382	-0.735348	0.00107008	UTR5	CG34353
1039	3R	23820913	23820962	50	+	FBgn0085384	FBgn0085384	-1.23676	0.00206797	UTR5	CG34355
1040	3R	23821113	23821162	50	+	FBgn0085384_2	FBgn0085384	-0.622051	0.00156079	UTR5	CG34355
1041	X	20828713	20828762	50	-	FBgn0085387_15	FBgn0085387	-0.758152	0.000330575	UTR5	shakB
1042	3R	28047698	28049394	1697	+	FBgn0085391	FBgn0085391	-0.674219	1.22e-05	UTR5	trv
1043	3R	28049595	28049644	50	+	FBgn0085391_2	FBgn0085391	-0.793952	0.00471456	UTR5	trv
1044	2R	22037574	22037673	100	-	FBgn0085399_3	FBgn0085399	-0.79493	2.37e-06	UTR5	CG34370
1045	2R	23191462	23191561	100	-	FBgn0085400_4	FBgn0085400	-0.606136	1.86e-06	UTR5	side-V
1046	2R	23203524	23203573	50	-	FBgn0085400_5	FBgn0085400	-0.509794	0.00222908	UTR5	side-V
1047	2L	7156846	7156895	50	-	FBgn0085407	FBgn0085407	-1.00948	0.00035487	UTR5	Pvf3
1048	2L	7157096	7157145	50	-	FBgn0085407_2	FBgn0085407	-0.87807	0.0045197	UTR5	Pvf3
1049	2L	7157246	7157295	50	-	FBgn0085407_3	FBgn0085407	-0.718253	0.00517427	UTR5	Pvf3
1050	2L	5824054	5824153	100	+	FBgn0085410	FBgn0085410	-0.87855	8.69e-05	UTR5	TrissinR
1051	3R	13735565	13735614	50	+	FBgn0085412	FBgn0085412	-0.839751	0.00369661	UTR5	kmr
1052	2R	18540085	18540184	100	+	FBgn0085419	FBgn0085419	-0.669214	6.86e-06	UTR5	Rgk2
1053	2L	3199579	3199628	50	-	FBgn0085422	FBgn0085422	-0.735707	0.00278182	UTR5	CG34393
1054	2L	3373223	3373372	150	-	FBgn0085423_2	FBgn0085423	-0.634775	4.23e-07	UTR5	GramD1B
1055	2R	21092272	21092371	100	+	FBgn0085425	FBgn0085425	-0.924259	4.19e-05	UTR5	CG34396
1056	2R	21255965	21256114	150	+	FBgn0085426	FBgn0085426	-1.2205	2.53e-06	UTR5	Rgk3
1057	2L	8899586	8915504	15919	+	FBgn0085427	FBgn0085427	-1.10866	7.01e-11	UTR5	CG34398
1058	4	70449	70498	50	+	FBgn0085432	FBgn0085432	-0.710242	0.00737879	UTR5	pan
1059	4	90490	90539	50	+	FBgn0085432_2	FBgn0085432	-1.0068	0.00181606	UTR5	pan
1060	4	90740	90839	100	+	FBgn0085432_3	FBgn0085432	-0.85349	0.00018479	UTR5	pan
1061	2R	24892410	24892459	50	+	FBgn0085434	FBgn0085434	-0.552695	0.00418254	UTR5	NaCP60E
1062	X	10544511	10544560	50	-	FBgn0085443_3	FBgn0085443	-0.567609	0.00155424	UTR5	spri
1063	X	6546244	6546293	50	+	FBgn0085446	FBgn0085446	-0.756326	0.00029294	UTR5	CG34417
1064	X	6546344	6546443	100	+	FBgn0085446_2	FBgn0085446	-0.589963	0.000191187	UTR5	CG34417
1065	3L	5658013	5658062	50	+	FBgn0085447	FBgn0085447	-0.601098	0.00419622	UTR5	sif
1066	3L	5658113	5658162	50	+	FBgn0085447_2	FBgn0085447	-0.647477	0.00524403	UTR5	sif
1067	3L	5658263	5658364	102	+	FBgn0085447_3	FBgn0085447	-0.899484	0.00297988	UTR5	sif
1068	3L	5659546	5659645	100	+	FBgn0085447_4	FBgn0085447	-0.666945	4.6e-05	UTR5	sif
1069	3L	5664335	5664953	619	+	FBgn0085447_5	FBgn0085447	-1.63269	4.22e-08	UTR5	sif
1070	3L	5665204	5665353	150	+	FBgn0085447_6	FBgn0085447	-0.76768	1.24e-06	UTR5	sif
1071	X	9354720	9354769	50	-	FBgn0085478_3	FBgn0085478	-0.507923	0.00147934	UTR5	Zdhhc8
1072	X	9356028	9356077	50	-	FBgn0085478_4	FBgn0085478	-0.556288	0.00229699	UTR5	Zdhhc8
1073	3R	16187199	16187248	50	+	FBgn0086370	FBgn0086370	-0.723	0.0018849	UTR5	sra
1074	X	12917827	12917876	50	+	FBgn0086675	FBgn0086675	-0.576283	0.00585475	UTR5	fne
1075	X	12918840	12918889	50	+	FBgn0086675_2	FBgn0086675	-0.942608	0.0028023	UTR5	fne
1076	X	12919040	12919089	50	+	FBgn0086675_3	FBgn0086675	-0.631662	0.00155313	UTR5	fne
1077	X	12919140	12919589	450	+	FBgn0086675_4	FBgn0086675	-1.30139	1.1e-21	UTR5	fne
1078	X	12919640	12938546	18907	+	FBgn0086675_5	FBgn0086675	-0.823917	4.25e-05	UTR5	fne
1079	X	12941890	12941939	50	+	FBgn0086675_6	FBgn0086675	-0.777705	0.00180674	UTR5	fne
1080	X	12942090	12942289	200	+	FBgn0086675_7	FBgn0086675	-0.706051	4.32e-08	UTR5	fne
1081	2R	12118391	12118440	50	-	FBgn0086677_4	FBgn0086677	-0.85745	0.00201113	UTR5	jeb
1082	2R	12118691	12118740	50	-	FBgn0086677_5	FBgn0086677	-0.565314	0.00699275	UTR5	jeb
1083	2L	14996860	14996959	100	-	FBgn0086711	FBgn0086711	-1.65823	6.04e-06	UTR5	mol
1084	X	19344096	19344145	50	-	FBgn0086778_4	FBgn0086778	-0.552242	0.0040241	UTR5	nAChRalpha7
1085	3L	21319024	21319073	50	+	FBgn0086913	FBgn0086913	-0.815365	0.000428623	UTR5	Rab26
1086	3L	21319424	21319473	50	+	FBgn0086913_2	FBgn0086913	-0.526609	0.00152829	UTR5	Rab26
1087	3L	21319574	21319623	50	+	FBgn0086913_3	FBgn0086913	-0.894887	0.00677023	UTR5	Rab26
1088	3L	14426770	14426819	50	-	FBgn0087007	FBgn0087007	-1.22995	0.00138574	UTR5	bbg
1089	2R	1649731	1649780	50	+	FBgn0087011	FBgn0087011	-0.662376	0.00605557	UTR5	CG41520
1090	3R	4613020	4613069	50	+	FBgn0087012	FBgn0087012	-0.586135	0.000412951	UTR5	5-HT2A
1091	3R	4613120	4613269	150	+	FBgn0087012_2	FBgn0087012	-0.605442	1.08e-06	UTR5	5-HT2A
1092	2L	16352329	16352378	50	-	FBgn0087041	FBgn0087041	-0.578937	0.000353976	UTR5	CG42231
1093	3R	8105632	8105681	50	+	FBgn0243512	FBgn0243512	-0.516089	0.000282235	UTR5	puc
1094	3R	16274424	16274473	50	+	FBgn0250823	FBgn0250823	-0.597837	0.000431845	UTR5	gish
1095	3R	16274724	16274773	50	+	FBgn0250823_2	FBgn0250823	-0.550478	0.00113162	UTR5	gish
1096	2L	21051114	21051163	50	-	FBgn0250867	FBgn0250867	-0.602633	0.00369607	UTR5	CG42238
1097	2L	21051264	21051313	50	-	FBgn0250867_2	FBgn0250867	-0.8232	0.00394518	UTR5	CG42238
1098	2L	21051414	21051814	401	-	FBgn0250867_3	FBgn0250867	-0.640779	0.0024881	UTR5	CG42238
1099	3R	12547474	12547623	150	-	FBgn0250910	FBgn0250910	-0.92555	1.51e-08	UTR5	Octbeta3R
1100	X	15966741	15966790	50	-	FBgn0259110_2	FBgn0259110	-0.56879	0.00609245	UTR5	mmd
1101	X	15972565	15972614	50	-	FBgn0259110_3	FBgn0259110	-1.06962	0.00013791	UTR5	mmd
1102	2L	7249294	7249343	50	-	FBgn0259111_2	FBgn0259111	-0.81093	0.000173766	UTR5	Ndae1
1103	X	12463578	12463627	50	+	FBgn0259143	FBgn0259143	-0.663877	0.00296675	UTR5	CG42258
1104	2R	22797240	22797339	100	-	FBgn0259145_6	FBgn0259145	-0.855314	6.61e-06	UTR5	CG42260
1105	2R	22797990	22798039	50	-	FBgn0259145_7	FBgn0259145	-0.900787	0.00408217	UTR5	CG42260
1106	2R	22798090	22798139	50	-	FBgn0259145_8	FBgn0259145	-1.37231	0.00194772	UTR5	CG42260
1107	2R	22798190	22798239	50	-	FBgn0259145_9	FBgn0259145	-0.89248	0.00146448	UTR5	CG42260
1108	3L	9751433	9751482	50	-	FBgn0259163	FBgn0259163	-0.532425	0.00234143	UTR5	CG42268
1109	X	17877586	17877685	100	-	FBgn0259168_3	FBgn0259168	-1.20039	1.39e-06	UTR5	mnb
1110	X	17877736	17877785	50	-	FBgn0259168_4	FBgn0259168	-0.730188	0.00120142	UTR5	mnb
1111	X	17877836	17877885	50	-	FBgn0259168_5	FBgn0259168	-0.755279	0.00589735	UTR5	mnb
1112	X	17878486	17886422	7937	-	FBgn0259168_6	FBgn0259168	-0.585106	0.00151326	UTR5	mnb
1113	X	17886473	17886522	50	-	FBgn0259168_7	FBgn0259168	-0.520636	0.00252647	UTR5	mnb
1114	X	10289992	10307909	17918	-	FBgn0259170_2	FBgn0259170	-0.611597	2.48e-05	UTR5	alpha-Man-Ia
1115	X	10308760	10308859	100	-	FBgn0259170_3	FBgn0259170	-1.01523	7.32e-06	UTR5	alpha-Man-Ia
1116	X	12868451	12868550	100	-	FBgn0259171_3	FBgn0259171	-0.880359	0.000170874	UTR5	Pde9
1117	3L	17533537	17533586	50	+	FBgn0259174	FBgn0259174	-0.615186	0.00444107	UTR5	Nedd4
1118	2L	12460695	12460844	150	-	FBgn0259176_4	FBgn0259176	-0.600577	1.85e-09	UTR5	bun
1119	2L	12461045	12461094	50	-	FBgn0259176_5	FBgn0259176	-0.542234	0.00182528	UTR5	bun
1120	2L	12483047	12483096	50	-	FBgn0259176_6	FBgn0259176	-0.693147	0.00542678	UTR5	bun
1121	2L	12491896	12491945	50	-	FBgn0259176_7	FBgn0259176	-0.693147	0.0054078	UTR5	bun
1122	2L	12540772	12540821	50	-	FBgn0259176_9	FBgn0259176	-0.524249	0.00213886	UTR5	bun
1123	2L	12540872	12545661	4790	-	FBgn0259176_10	FBgn0259176	-0.686367	0.000249777	UTR5	bun
1124	2R	24428238	24428287	50	-	FBgn0259210	FBgn0259210	-0.593448	0.00775501	UTR5	prom
1125	2R	17802855	17802904	50	+	FBgn0259211	FBgn0259211	-0.617435	0.00539292	UTR5	grh
1126	2R	13426139	13426188	50	-	FBgn0259221_3	FBgn0259221	-0.534082	0.00469795	UTR5	ATP8A
1127	X	6803294	6803343	50	-	FBgn0259228_3	FBgn0259228	-0.510826	0.0072949	UTR5	C3G
1128	3L	20816368	20816417	50	+	FBgn0259243	FBgn0259243	-0.601899	0.00706756	UTR5	Pka-R1
1129	X	21457639	21457688	50	-	FBgn0259245_2	FBgn0259245	-0.595029	0.000582058	UTR5	DIP-beta
1130	2R	9516880	9516929	50	+	FBgn0259246	FBgn0259246	-0.581229	0.00273892	UTR5	brp
1131	3L	11542726	11542825	100	-	FBgn0259481_4	FBgn0259481	-0.585875	2.67e-06	UTR5	Mob2
1132	2R	9744922	9744971	50	-	FBgn0259678_2	FBgn0259678	-0.870354	0.000657288	UTR5	sqa
1133	2R	9745022	9745071	50	-	FBgn0259678_3	FBgn0259678	-0.825075	0.00545869	UTR5	sqa
1134	2R	9745122	9745171	50	-	FBgn0259678_4	FBgn0259678	-0.659499	0.00118473	UTR5	sqa
1135	3R	24295278	24295327	50	+	FBgn0259685	FBgn0259685	-0.60884	0.00124533	UTR5	crb
1136	3R	24295578	24295627	50	+	FBgn0259685_2	FBgn0259685	-0.508146	0.000272782	UTR5	crb
1137	2R	21666737	21666786	50	+	FBgn0259711	FBgn0259711	-0.71295	0.00694717	UTR5	CG42365
1138	X	9030755	9030804	50	+	FBgn0259734	FBgn0259734	-0.716137	0.00642756	UTR5	Nost
1139	3R	22124018	22124217	200	+	FBgn0259736	FBgn0259736	-0.755668	2.5e-08	UTR5	CG42390
1140	2R	16765801	16765850	50	-	FBgn0259738	FBgn0259738	-0.609428	7.8e-05	UTR5	CG42392
1141	X	16687321	16687370	50	-	FBgn0259923_4	FBgn0259923	-0.653926	0.00314887	UTR5	2023-09-04
1142	X	16687421	16687470	50	-	FBgn0259923_5	FBgn0259923	-0.510826	0.00700796	UTR5	2023-09-04
1143	3R	10388508	10388557	50	+	FBgn0259938	FBgn0259938	-0.512263	0.00669313	UTR5	cwo
1144	3R	10388608	10388707	100	+	FBgn0259938_2	FBgn0259938	-0.568208	2.3e-06	UTR5	cwo
1145	2R	6680242	6680341	100	-	FBgn0259977	FBgn0259977	-0.712641	1.01e-06	UTR5	Tdc1
1146	2L	13551160	13551359	200	+	FBgn0259984	FBgn0259984	-1.48948	4.31e-11	UTR5	kuz
1147	3L	16495371	16495520	150	-	FBgn0260388	FBgn0260388	-0.726563	3.49e-06	UTR5	CG42514
1148	2R	15614054	15614153	100	+	FBgn0260429	FBgn0260429	-0.709408	6.52e-05	UTR5	CG42524
1149	2L	15016581	15016680	100	+	FBgn0260446	FBgn0260446	-0.681171	8.86e-05	UTR5	GABA-B-R1
1150	2L	5037959	5038008	50	+	FBgn0260451	FBgn0260451	-0.509825	0.00102405	UTR5	CG14042
1151	2L	5037959	5038008	50	+	FBgn0260470	FBgn0260470	-0.509825	0.00102405	UTR5	SP555
1152	3L	16046624	16046673	50	-	FBgn0260635	FBgn0260635	-0.708493	0.0021455	UTR5	Diap1
1153	3L	16046724	16046773	50	-	FBgn0260635_2	FBgn0260635	-0.60811	0.0017216	UTR5	Diap1
1154	3L	4557423	4557472	50	+	FBgn0260657	FBgn0260657	-0.633311	0.000165458	UTR5	CG42540
1155	3L	4557573	4557722	150	+	FBgn0260657_2	FBgn0260657	-0.573003	2.84e-08	UTR5	CG42540
1156	X	3930379	3930428	50	-	FBgn0260658_3	FBgn0260658	-0.782759	0.00210989	UTR5	CG42541
1157	X	3930529	3930578	50	-	FBgn0260658_4	FBgn0260658	-0.667172	0.00218731	UTR5	CG42541
1158	3R	9549772	9551326	1555	-	FBgn0260722	FBgn0260722	-0.81093	0.0030959	UTR5	lncRNA:CR42549
1159	3R	13132555	13132604	50	-	FBgn0260793_3	FBgn0260793	-0.781701	0.00770117	UTR5	2mit
1160	3L	11123398	11123447	50	+	FBgn0260795	FBgn0260795	-0.854078	0.000291496	UTR5	NaPi-III
1161	3L	11128890	11128939	50	+	FBgn0260795_2	FBgn0260795	-0.763351	0.00192863	UTR5	NaPi-III
1162	2R	4470911	4471010	100	-	FBgn0260798_2	FBgn0260798	-0.722135	1.47e-05	UTR5	Gprk1
1163	2R	22592615	22592864	250	-	FBgn0260866_6	FBgn0260866	-1.84764	2.25e-12	UTR5	dnr1
1164	2R	19456870	19456919	50	+	FBgn0260934	FBgn0260934	-0.540273	0.00493563	UTR5	par-1
1165	2R	19462924	19462973	50	+	FBgn0260934_2	FBgn0260934	-0.931558	5.4e-05	UTR5	par-1
1166	2R	19464334	19464383	50	+	FBgn0260934_3	FBgn0260934	-0.644173	0.000529338	UTR5	par-1
1167	3L	12221033	12221082	50	-	FBgn0260941_5	FBgn0260941	-0.693147	0.00245053	UTR5	app
1168	3L	12224180	12224229	50	-	FBgn0260941_6	FBgn0260941	-0.597837	0.00748819	UTR5	app
1169	3L	12264703	12264752	50	-	FBgn0260941_7	FBgn0260941	-1.16315	0.00384584	UTR5	app
1170	3L	12264803	12264852	50	-	FBgn0260941_8	FBgn0260941	-1.0738	0.000621421	UTR5	app
1171	3L	17147812	17147861	50	-	FBgn0260943_18	FBgn0260943	-0.556209	0.000801877	UTR5	Rbp6
1172	3L	17235844	17235993	150	-	FBgn0260943_19	FBgn0260943	-0.797039	6.35e-11	UTR5	Rbp6
1173	X	4841383	4841432	50	+	FBgn0260971	FBgn0260971	-0.852212	0.00173648	UTR5	CG42594
1174	3R	8790578	8790627	50	-	FBgn0261015	FBgn0261015	-0.572195	0.00451639	UTR5	Pif1A
1175	3R	8793358	8794017	660	-	FBgn0261015_2	FBgn0261015	-0.510244	0.000104622	UTR5	Pif1A
1176	3R	8799783	8799882	100	-	FBgn0261015_4	FBgn0261015	-0.6153	2.55e-07	UTR5	Pif1A
1177	X	13785844	13785893	50	+	FBgn0261244	FBgn0261244	-0.693147	0.00140662	UTR5	inaE
1178	X	9473013	9473062	50	-	FBgn0261260_4	FBgn0261260	-1.06555	0.000138619	UTR5	mgl
1179	3R	5686823	5686872	50	+	FBgn0261261	FBgn0261261	-0.552069	0.00726538	UTR5	plx
1180	3R	5687123	5687172	50	+	FBgn0261261_2	FBgn0261261	-0.858662	0.00311415	UTR5	plx
1181	3L	19793985	19794034	50	+	FBgn0261283	FBgn0261283	-0.574739	0.000157379	UTR5	SREBP
1182	3L	19790092	19790920	829	-	FBgn0261360	FBgn0261360	-0.680568	5.45e-08	UTR5	CG42637
1183	2L	1555229	1555278	50	+	FBgn0261509	FBgn0261509	-0.588943	0.000863794	UTR5	haf
1184	X	8999550	8999699	150	+	FBgn0261549	FBgn0261549	-0.587787	1.22e-06	UTR5	rdgA
1185	X	8999750	8999799	50	+	FBgn0261549_2	FBgn0261549	-0.508803	0.000495798	UTR5	rdgA
1186	3R	20318107	20318156	50	+	FBgn0261550	FBgn0261550	-0.705123	0.000515084	UTR5	CG42668
1187	3R	20318207	20318256	50	+	FBgn0261550_2	FBgn0261550	-0.521297	0.00451648	UTR5	CG42668
1188	3R	9419710	9419809	100	+	FBgn0261552	FBgn0261552	-0.66676	1.21e-05	UTR5	ps
1189	3R	9419910	9419959	50	+	FBgn0261552_2	FBgn0261552	-1.04002	0.000110894	UTR5	ps
1190	3R	9432449	9432498	50	+	FBgn0261552_3	FBgn0261552	-0.511118	8.9e-05	UTR5	ps
1191	3R	9432549	9432698	150	+	FBgn0261552_4	FBgn0261552	-0.631503	8.44e-08	UTR5	ps
1192	3R	9439614	9439663	50	+	FBgn0261552_5	FBgn0261552	-0.779325	0.000673525	UTR5	ps
1193	3R	9440789	9440838	50	+	FBgn0261552_6	FBgn0261552	-0.781009	0.00188502	UTR5	ps
1194	3L	20184964	20185013	50	-	FBgn0261556	FBgn0261556	-0.820981	0.00607207	UTR5	CG42674
1195	3L	20191986	20192035	50	-	FBgn0261556_2	FBgn0261556	-0.551736	0.00402213	UTR5	CG42674
1196	3L	20192286	20197567	5282	-	FBgn0261556_3	FBgn0261556	-0.764099	0.000119276	UTR5	CG42674
1197	3L	20197668	20197767	100	-	FBgn0261556_4	FBgn0261556	-1.08334	0.000116217	UTR5	CG42674
1198	3L	20198018	20198067	50	-	FBgn0261556_5	FBgn0261556	-0.65678	0.00764397	UTR5	CG42674
1199	3L	16891287	16896352	5066	+	FBgn0261565	FBgn0261565	-1.0229	3.41e-08	UTR5	Lmpt
1200	X	17710544	17710593	50	+	FBgn0261570	FBgn0261570	-0.645519	0.000545019	UTR5	raskol
1201	X	17710644	17710693	50	+	FBgn0261570_2	FBgn0261570	-0.552447	0.00307132	UTR5	raskol
1202	X	17710894	17710943	50	+	FBgn0261570_3	FBgn0261570	-0.62447	0.00500341	UTR5	raskol
1203	2R	8327740	8327789	50	+	FBgn0261588	FBgn0261588	-0.685979	0.0077217	UTR5	pdm3
1204	3R	28336191	28336340	150	-	FBgn0261618_10	FBgn0261618	-0.68904	3.51e-07	UTR5	larp
1205	3R	17811791	17813616	1826	+	FBgn0261649	FBgn0261649	-0.775212	8.64e-05	UTR5	tinc
1206	2R	12665593	12665642	50	-	FBgn0261673	FBgn0261673	-0.597837	0.00740995	UTR5	nemy
1207	3L	12790292	12791276	985	+	FBgn0261674	FBgn0261674	-0.95885	3.3e-06	UTR5	CG42709
1208	3L	12791527	12791576	50	+	FBgn0261674_2	FBgn0261674	-0.555188	0.00210338	UTR5	CG42709
1209	2R	10365125	10365174	50	-	FBgn0261698_3	FBgn0261698	-0.85745	0.00539874	UTR5	SLO2
1210	X	15299038	15299087	50	+	FBgn0261703	FBgn0261703	-0.976915	0.000415358	UTR5	gce
1211	X	15300513	15300562	50	+	FBgn0261703_2	FBgn0261703	-0.527823	0.00152335	UTR5	gce
1212	X	15305869	15305968	100	+	FBgn0261703_3	FBgn0261703	-0.75853	5.53e-05	UTR5	gce
1213	X	15306019	15306068	50	+	FBgn0261703_4	FBgn0261703	-0.793791	0.00388675	UTR5	gce
1214	3L	7713287	7713336	50	-	FBgn0261788_14	FBgn0261788	-0.559616	0.00707464	UTR5	Ank2
1215	3L	7713387	7713636	250	-	FBgn0261788_15	FBgn0261788	-1.32176	1.11e-12	UTR5	Ank2
1216	X	8410334	8410483	150	+	FBgn0261793	FBgn0261793	-0.728437	1.4e-11	UTR5	Trf2
1217	X	8423311	8423410	100	+	FBgn0261793_2	FBgn0261793	-0.855666	0.000246361	UTR5	Trf2
1218	2R	23910689	23911680	992	+	FBgn0261794	FBgn0261794	-0.846531	7e-18	UTR5	kcc
1219	2L	22134509	22134608	100	+	FBgn0261802	FBgn0261802	-0.847298	0.000383369	UTR5	CG42748
1220	2L	18271886	18275470	3585	-	FBgn0261804	FBgn0261804	-0.737599	0.000538019	UTR5	CG42750
1221	2L	8089477	8089576	100	+	FBgn0261822	FBgn0261822	-0.562254	1.13e-05	UTR5	Bsg
1222	2L	5108816	5108865	50	+	FBgn0261836	FBgn0261836	-0.998529	0.00626682	UTR5	Msp300
1223	3L	17042475	17042524	50	-	FBgn0261872	FBgn0261872	-0.544537	0.00315686	UTR5	scaf6
1224	X	8216983	8217032	50	+	FBgn0261873_2	FBgn0261873	-1.60944	0.00175868	UTR5	sdt
1225	3R	25662045	25662094	50	+	FBgn0261986	FBgn0261986	-0.513272	0.000561007	UTR5	RASSF8
1226	3R	31405645	31405744	100	+	FBgn0261988	FBgn0261988	-0.639801	9.84e-07	UTR5	Gprk2
1227	2R	13574158	13574207	50	-	FBgn0261990	FBgn0261990	-0.522338	0.00027971	UTR5	CG42808
1228	3L	20317340	20317389	50	+	FBgn0262057	FBgn0262057	-0.524524	0.00715542	UTR5	Spn77Ba
1229	2R	18688247	18688346	100	+	FBgn0262102	FBgn0262102	-0.554501	0.000143124	UTR5	CG42855
1230	2R	18688497	18688546	50	+	FBgn0262102_2	FBgn0262102	-0.599815	0.00110817	UTR5	CG42855
1231	2R	18692078	18692127	50	+	FBgn0262103	FBgn0262103	-0.522926	0.00192163	UTR5	Sik3
1232	2R	3943282	3943524	243	-	FBgn0262124_2	FBgn0262124	-0.986134	7.36e-09	UTR5	uex
1233	3R	14723862	14723911	50	-	FBgn0262127_2	FBgn0262127	-0.523248	0.00363033	UTR5	kibra
1234	3L	376931	376980	50	-	FBgn0262139	FBgn0262139	-0.646627	0.00610067	UTR5	trh
1235	2L	13059291	13059340	50	-	FBgn0262160_4	FBgn0262160	-0.635989	0.000222268	UTR5	CG9932
1236	2L	13059591	13059640	50	-	FBgn0262160_5	FBgn0262160	-0.801306	3.23e-05	UTR5	CG9932
1237	2L	13059691	13059790	100	-	FBgn0262160_6	FBgn0262160	-0.574899	1.88e-06	UTR5	CG9932
1238	2L	13059891	13059940	50	-	FBgn0262160_7	FBgn0262160	-0.76214	0.000335931	UTR5	CG9932
1239	2R	18514724	18514773	50	+	FBgn0262476	FBgn0262476	-0.869038	0.000830511	UTR5	CG43066
1240	3L	8579058	8579107	50	+	FBgn0262508	FBgn0262508	-0.79493	0.00290158	UTR5	CG43078
1241	3L	22998472	23002207	3736	+	FBgn0262509	FBgn0262509	-0.98323	2.1e-20	UTR5	nrm
1242	3L	23002258	23002307	50	+	FBgn0262509_2	FBgn0262509	-0.840783	0.000103075	UTR5	nrm
1243	3L	8096704	8096753	50	+	FBgn0262579	FBgn0262579	-0.551968	0.000347998	UTR5	Ect4
1244	3L	8096804	8096853	50	+	FBgn0262579_2	FBgn0262579	-0.585088	0.00130279	UTR5	Ect4
1245	3R	20253570	20253619	50	+	FBgn0262582	FBgn0262582	-0.757096	0.00518879	UTR5	cic
1246	3R	20253770	20253819	50	+	FBgn0262582_2	FBgn0262582	-0.689717	0.00177057	UTR5	cic
1247	3R	8931297	8931446	150	-	FBgn0262614_6	FBgn0262614	-0.885038	6.58e-11	UTR5	pyd
1248	3R	8931547	8931696	150	-	FBgn0262614_7	FBgn0262614	-0.590493	1.11e-08	UTR5	pyd
1249	3R	8931747	8931846	100	-	FBgn0262614_8	FBgn0262614	-0.604369	3.48e-06	UTR5	pyd
1250	4	387835	387884	50	-	FBgn0262636	FBgn0262636	-0.590493	0.00662053	UTR5	dati
1251	3L	21888642	21888691	50	+	FBgn0262737	FBgn0262737	-0.663294	0.000140843	UTR5	mub
1252	3L	21907545	21907694	150	+	FBgn0262737_2	FBgn0262737	-0.853674	2.28e-10	UTR5	mub
1253	X	4322776	4322825	50	+	FBgn0262738	FBgn0262738	-0.79252	0.000350542	UTR5	norpA
1254	X	4322976	4323125	150	+	FBgn0262738_2	FBgn0262738	-0.556528	1.78e-07	UTR5	norpA
1255	X	4323629	4323678	50	+	FBgn0262738_3	FBgn0262738	-0.644945	0.00137019	UTR5	norpA
1256	2R	13953108	13953943	836	-	FBgn0262739_10	FBgn0262739	-0.835568	2.01e-07	UTR5	AGO1
1257	3R	20481243	20481292	50	-	FBgn0262869_4	FBgn0262869	-1.15924	0.00326508	UTR5	Gfrl
1258	2L	7049345	7049394	50	+	FBgn0262872	FBgn0262872	-0.505095	0.00163272	UTR5	milt
1259	2L	7049445	7049494	50	+	FBgn0262872_2	FBgn0262872	-0.725512	0.00274266	UTR5	milt
1260	2L	7050437	7050536	100	+	FBgn0262872_3	FBgn0262872	-0.644014	6.03e-05	UTR5	milt
1261	3R	23220542	23220591	50	-	FBgn0262975_2	FBgn0262975	-0.54747	0.0026829	UTR5	cnc
1262	X	13112213	13112262	50	-	FBgn0263005	FBgn0263005	-0.631272	0.00188846	UTR5	CG43313
1263	X	13112313	13112362	50	-	FBgn0263005_2	FBgn0263005	-0.819027	0.00199919	UTR5	CG43313
1264	2R	7626660	7626709	50	+	FBgn0263077	FBgn0263077	-0.574286	0.00546565	UTR5	CG43340
1265	2R	7626760	7626809	50	+	FBgn0263077_2	FBgn0263077	-0.74392	0.00573542	UTR5	CG43340
1266	2R	7626860	7626909	50	+	FBgn0263077_3	FBgn0263077	-0.562785	0.00624018	UTR5	CG43340
1267	2R	7637036	7637135	100	+	FBgn0263077_4	FBgn0263077	-0.554501	1.91e-05	UTR5	CG43340
1268	2R	7637186	7637512	327	+	FBgn0263077_5	FBgn0263077	-0.639801	0.00185609	UTR5	CG43340
1269	2R	10583755	10583804	50	+	FBgn0263102	FBgn0263102	-0.871839	0.00222521	UTR5	psq
1270	3L	5752090	5752139	50	-	FBgn0263106_2	FBgn0263106	-0.869426	0.00171894	UTR5	DnaJ-1
1271	3R	26441328	26441377	50	+	FBgn0263118	FBgn0263118	-0.779475	0.00358218	UTR5	tx
1272	3R	26441428	26441477	50	+	FBgn0263118_2	FBgn0263118	-0.682891	0.000303329	UTR5	tx
1273	3R	26441578	26441627	50	+	FBgn0263118_3	FBgn0263118	-1.26113	0.000571785	UTR5	tx
1274	X	10244379	10244428	50	-	FBgn0263220_13	FBgn0263220	-0.747214	0.00552675	UTR5	Hk
1275	X	10256404	10256453	50	-	FBgn0263220_14	FBgn0263220	-0.685304	0.0039422	UTR5	Hk
1276	X	10256504	10256553	50	-	FBgn0263220_15	FBgn0263220	-0.737599	0.00171864	UTR5	Hk
1277	X	10257903	10257952	50	-	FBgn0263220_16	FBgn0263220	-0.667829	0.00271531	UTR5	Hk
1278	2L	8149432	8152594	3163	+	FBgn0263256	FBgn0263256	-0.908259	0.000938729	UTR5	CG43394
1279	X	15440803	15440852	50	-	FBgn0263257_7	FBgn0263257	-0.68603	0.000591911	UTR5	Cngl
1280	X	15441003	15441102	100	-	FBgn0263257_8	FBgn0263257	-0.565026	2.12e-05	UTR5	Cngl
1281	3R	4660379	4680253	19875	+	FBgn0263346_2	FBgn0263346	-0.701052	6.77e-06	UTR5	smash
1282	3L	8438827	8438876	50	-	FBgn0263352_7	FBgn0263352	-0.680647	0.00042214	UTR5	Unr
1283	3L	8438977	8439076	100	-	FBgn0263352_8	FBgn0263352	-0.629095	5.52e-05	UTR5	Unr
1284	3L	8439177	8439276	100	-	FBgn0263352_9	FBgn0263352	-0.757686	1.51e-05	UTR5	Unr
1285	3L	8439377	8439526	150	-	FBgn0263352_10	FBgn0263352	-0.699757	9.59e-10	UTR5	Unr
1286	3L	8439577	8439726	150	-	FBgn0263352_11	FBgn0263352	-0.747214	8.95e-09	UTR5	Unr
1287	3L	8439877	8439926	50	-	FBgn0263352_12	FBgn0263352	-0.52493	0.000983707	UTR5	Unr
1288	3L	8439977	8440276	300	-	FBgn0263352_13	FBgn0263352	-0.785404	1.2e-16	UTR5	Unr
1289	3L	8440327	8440476	150	-	FBgn0263352_14	FBgn0263352	-0.756569	9.39e-07	UTR5	Unr
1290	3L	8440527	8440576	50	-	FBgn0263352_15	FBgn0263352	-0.732229	0.0023236	UTR5	Unr
1291	3L	8440727	8440826	100	-	FBgn0263352_16	FBgn0263352	-0.576665	1.31e-05	UTR5	Unr
1292	3L	8441227	8441276	50	-	FBgn0263352_17	FBgn0263352	-0.602888	6e-05	UTR5	Unr
1293	2L	13423046	13423095	50	+	FBgn0263354	FBgn0263354	-0.85745	0.00124613	UTR5	CG42784
1294	2L	13483595	13483644	50	+	FBgn0263354_2	FBgn0263354	-0.570545	0.00348532	UTR5	CG42784
1295	2L	13483795	13483844	50	+	FBgn0263354_3	FBgn0263354	-0.787176	0.00110582	UTR5	CG42784
1296	2R	19423696	19423745	50	-	FBgn0263391_2	FBgn0263391	-0.506109	0.00133836	UTR5	hts
1297	3L	2872627	2872676	50	-	FBgn0263392_10	FBgn0263392	-0.784119	0.00102278	UTR5	Tet
1298	2R	14277730	14277779	50	+	FBgn0263397	FBgn0263397	-0.572195	0.00166222	UTR5	Ih
1299	2R	14278880	14278929	50	+	FBgn0263397_2	FBgn0263397	-0.501591	0.000325282	UTR5	Ih
1300	X	10931140	10931189	50	+	FBgn0263705	FBgn0263705	-0.98924	0.000143544	UTR5	Myo10A
1301	X	17553386	17553435	50	-	FBgn0263706_2	FBgn0263706	-1.08334	0.002261	UTR5	CG43658
1302	3R	23733524	23733573	50	+	FBgn0263782	FBgn0263782	-0.839504	0.000536675	UTR5	Hmgcr
1303	2R	15401746	15401795	50	+	FBgn0263980	FBgn0263980	-0.770439	0.000600306	UTR5	Stacl
1304	2R	15401846	15401895	50	+	FBgn0263980_2	FBgn0263980	-0.66825	0.000985605	UTR5	Stacl
1305	2R	15402096	15402145	50	+	FBgn0263980_3	FBgn0263980	-0.81093	0.00593956	UTR5	Stacl
1306	2R	15425496	15425545	50	+	FBgn0263980_4	FBgn0263980	-0.553885	0.00263995	UTR5	Stacl
1307	X	6868765	6869294	530	+	FBgn0263993	FBgn0263993	-0.717053	0.00442108	UTR5	CG43736
1308	3R	17921332	17921381	50	+	FBgn0263995	FBgn0263995	-0.767255	0.00750759	UTR5	cpo
1309	3R	17947284	17947333	50	+	FBgn0263995_2	FBgn0263995	-0.782361	2.29e-05	UTR5	cpo
1310	2L	20903559	20916953	13395	-	FBgn0263996_2	FBgn0263996	-0.557256	0.000527278	UTR5	CG43739
1311	3L	13664583	13664682	100	-	FBgn0264001_8	FBgn0264001	-0.670158	0.000168368	UTR5	bru3
1312	3L	13664783	13664832	50	-	FBgn0264001_9	FBgn0264001	-0.581922	0.00276084	UTR5	bru3
1313	3L	13666444	13666493	50	-	FBgn0264001_10	FBgn0264001	-0.585727	0.00653537	UTR5	bru3
1314	3L	13798318	13798367	50	-	FBgn0264001_11	FBgn0264001	-0.693147	0.00416718	UTR5	bru3
1315	3L	13901787	13901836	50	-	FBgn0264006_9	FBgn0264006	-0.732368	0.00142699	UTR5	dysc
1316	3L	13901987	13902036	50	-	FBgn0264006_10	FBgn0264006	-0.678758	0.00501606	UTR5	dysc
1317	3L	13902737	13902786	50	-	FBgn0264006_11	FBgn0264006	-0.652325	0.00112117	UTR5	dysc
1318	3L	13903037	13903136	100	-	FBgn0264006_12	FBgn0264006	-0.656292	3.62e-06	UTR5	dysc
1319	X	14929864	14929913	50	+	FBgn0264078	FBgn0264078	-1.27046	0.00626287	UTR5	Flo2
1320	2L	13330872	13330921	50	-	FBgn0264308_6	FBgn0264308	-0.587787	0.000308755	UTR5	CG43778
1321	3R	28845420	28845469	50	+	FBgn0264324	FBgn0264324	-0.842679	0.0042365	UTR5	spg
1322	2L	11211772	11211871	100	+	FBgn0264442	FBgn0264442	-1.14862	4.86e-06	UTR5	ab
1323	2L	11234868	11234917	50	+	FBgn0264442_2	FBgn0264442	-0.507595	0.00748308	UTR5	ab
1324	X	840250	840449	200	-	FBgn0264449_2	FBgn0264449	-0.766478	1.41e-06	UTR5	CG43867
1325	X	840500	840549	50	-	FBgn0264449_3	FBgn0264449	-0.68505	0.00249851	UTR5	CG43867
1326	X	881716	881765	50	-	FBgn0264449_4	FBgn0264449	-0.788457	0.00606541	UTR5	CG43867
1327	3L	9816147	9816246	100	+	FBgn0264489	FBgn0264489	-0.712512	6.5e-06	UTR5	CG43897
1328	3L	9820224	9820273	50	+	FBgn0264489_2	FBgn0264489	-0.533215	0.00120774	UTR5	CG43897
1329	3R	21949314	21949650	337	+	FBgn0264490	FBgn0264490	-1.06171	3.43e-06	UTR5	Eip93F
1330	3R	21949701	21949800	100	+	FBgn0264490_2	FBgn0264490	-1.13498	1.02e-05	UTR5	Eip93F
1331	3R	22042241	22042340	100	+	FBgn0264491	FBgn0264491	-0.557245	3.27e-06	UTR5	how
1332	3R	22042942	22042991	50	+	FBgn0264491_2	FBgn0264491	-0.597643	0.00132758	UTR5	how
1333	3R	13983039	13983088	50	-	FBgn0264493_6	FBgn0264493	-0.791587	0.0050786	UTR5	rdx
1334	3R	14025865	14025914	50	-	FBgn0264493_7	FBgn0264493	-0.604954	0.00394663	UTR5	rdx
1335	2L	1737736	1737835	100	+	FBgn0264494	FBgn0264494	-0.679495	3.14e-07	UTR5	CG17646
1336	3R	6407205	6407254	50	+	FBgn0264495	FBgn0264495	-0.533719	0.00128438	UTR5	gpp
1337	3R	6407555	6407604	50	+	FBgn0264495_2	FBgn0264495	-0.517056	0.00552237	UTR5	gpp
1338	X	10158534	10158583	50	+	FBgn0264503	FBgn0264503	-0.893818	0.00622925	UTR5	CG43902
1339	X	12566651	12566700	50	-	FBgn0264542_3	FBgn0264542	-0.87807	0.00356851	UTR5	hwt
1340	3L	915703	915802	100	+	FBgn0264574	FBgn0264574	-0.686716	0.000178043	UTR5	Glut1
1341	3L	959966	967292	7327	+	FBgn0264574_2	FBgn0264574	-0.693147	0.00367383	UTR5	Glut1
1342	2L	5046509	5046558	50	+	FBgn0264742	FBgn0264742	-0.550046	0.00105548	UTR5	CG44000
1343	2L	5046509	5046558	50	+	FBgn0264743	FBgn0264743	-0.550046	0.00105548	UTR5	CG44001
1344	2L	11874359	11874408	50	-	FBgn0264815_7	FBgn0264815	-0.606136	0.00676182	UTR5	Pde1c
1345	2L	13261208	13261257	50	+	FBgn0264894	FBgn0264894	-0.640503	0.00700577	UTR5	CG44085
1346	2L	7529661	7529760	100	-	FBgn0264895_2	FBgn0264895	-0.856777	2.33e-06	UTR5	RapGAP1
1347	2L	7529911	7530010	100	-	FBgn0264895_3	FBgn0264895	-1.71079	2.93e-08	UTR5	RapGAP1
1348	2L	7530061	7530110	50	-	FBgn0264895_4	FBgn0264895	-0.674279	0.000334241	UTR5	RapGAP1
1349	2L	7530261	7530310	50	-	FBgn0264895_5	FBgn0264895	-0.545017	0.0034619	UTR5	RapGAP1
1350	2L	7568866	7568965	100	-	FBgn0264895_6	FBgn0264895	-0.685543	7.78e-06	UTR5	RapGAP1
1351	2L	7575771	7575820	50	-	FBgn0264895_7	FBgn0264895	-0.733153	0.00566691	UTR5	RapGAP1
1352	3L	15879322	15879371	50	-	FBgn0264908_2	FBgn0264908	-0.516216	0.00413914	UTR5	pHCl-1
1353	X	8531908	8531957	50	+	FBgn0264975	FBgn0264975	-0.555777	0.000267596	UTR5	Nrg
1354	3R	14696943	14696992	50	-	FBgn0265140	FBgn0265140	-0.509185	0.00294803	UTR5	Meltrin
1355	2R	22061050	22061149	100	+	FBgn0265192	FBgn0265192	-0.684744	7.37e-06	UTR5	Snp
1356	2R	22061200	22061249	50	+	FBgn0265192_2	FBgn0265192	-0.525137	0.000421528	UTR5	Snp
1357	2R	15306928	15306977	50	-	FBgn0265194	FBgn0265194	-0.579818	0.00313853	UTR5	Trpm
1358	2L	13004008	13004057	50	-	FBgn0265262	FBgn0265262	-0.996333	0.00215076	UTR5	Vha68-1
1359	3L	7189432	7189481	50	-	FBgn0265296_8	FBgn0265296	-0.707467	0.00536782	UTR5	Dscam2
1360	2R	17265642	17265691	50	+	FBgn0265487	FBgn0265487	-0.604279	0.000887735	UTR5	mbl
1361	2R	10158232	10158431	200	-	FBgn0265512_2	FBgn0265512	-0.662338	1.61e-09	UTR5	mlt
1362	X	12731698	12731747	50	-	FBgn0265523_6	FBgn0265523	-0.70657	0.00706746	UTR5	Smr
1363	X	12731798	12731847	50	-	FBgn0265523_7	FBgn0265523	-0.782095	0.00207838	UTR5	Smr
1364	X	12731898	12731947	50	-	FBgn0265523_8	FBgn0265523	-0.77319	0.00720735	UTR5	Smr
1365	X	11290102	11290151	50	-	FBgn0265595_5	FBgn0265595	-1.66255	0.00178406	UTR5	CG44422
1366	X	12989065	12989164	100	+	FBgn0265597	FBgn0265597	-0.809871	4.23e-05	UTR5	rad
1367	2R	15814863	15814912	50	-	FBgn0265991_2	FBgn0265991	-1.09861	0.00158278	UTR5	Zasp52
1368	3R	28893387	28893436	50	+	FBgn0265998	FBgn0265998	-0.566996	0.00241465	UTR5	Doa
1369	X	4929776	4929925	150	-	FBgn0266000	FBgn0266000	-0.962811	1.62e-07	UTR5	CG44774
1370	3L	8754069	8754118	50	+	FBgn0266084	FBgn0266084	-0.516868	0.00721706	UTR5	Fhos
1371	3L	8777059	8777108	50	+	FBgn0266084_3	FBgn0266084	-0.934309	0.00357933	UTR5	Fhos
1372	X	5085909	5085958	50	+	FBgn0266098	FBgn0266098	-0.678548	0.00680781	UTR5	rg
1373	X	5086009	5086058	50	+	FBgn0266098_2	FBgn0266098	-0.676887	0.0045633	UTR5	rg
1374	X	5089399	5089448	50	+	FBgn0266098_3	FBgn0266098	-0.710722	0.00107948	UTR5	rg
1375	3L	11863306	11863355	50	-	FBgn0266100	FBgn0266100	-0.704982	0.0020647	UTR5	CG44837
1376	3L	9461500	9461549	50	+	FBgn0266101	FBgn0266101	-0.5047	0.00303205	UTR5	CG44838
1377	3L	9461978	9462027	50	+	FBgn0266101_2	FBgn0266101	-0.705726	0.00114241	UTR5	CG44838
1378	3L	9462078	9462277	200	+	FBgn0266101_3	FBgn0266101	-0.97456	9.13e-08	UTR5	CG44838
1379	3L	9462578	9462677	100	+	FBgn0266101_4	FBgn0266101	-0.732888	0.000347881	UTR5	CG44838
1380	3L	9462728	9462827	100	+	FBgn0266101_5	FBgn0266101	-0.663083	2.56e-06	UTR5	CG44838
1381	3L	9463228	9463277	50	+	FBgn0266101_6	FBgn0266101	-0.558328	0.00328925	UTR5	CG44838
1382	3L	9463328	9463427	100	+	FBgn0266101_7	FBgn0266101	-0.784119	4.99e-06	UTR5	CG44838
1383	3L	19790118	19790167	50	-	FBgn0266136	FBgn0266136	-0.67136	0.000562685	UTR5	Gyc76C
1384	3L	19790218	19790896	679	-	FBgn0266136_2	FBgn0266136	-0.58679	0.000143736	UTR5	Gyc76C
1385	3L	23206919	23207018	100	+	FBgn0266347	FBgn0266347	-0.737599	0.000394142	UTR5	nAChRalpha4
1386	X	3373409	3373508	100	+	FBgn0266350	FBgn0266350	-1.35644	0.000142892	UTR5	lncRNA:CR44999
1387	3R	9342626	9342675	50	+	FBgn0266410	FBgn0266410	-0.604594	0.00410358	UTR5	CG45050
1388	3R	30058361	30058410	50	+	FBgn0266411	FBgn0266411	-0.661264	0.000145839	UTR5	sima
1389	3R	30099580	30099679	100	+	FBgn0266411_2	FBgn0266411	-0.836248	0.000120863	UTR5	sima
1390	3R	30099730	30099779	50	+	FBgn0266411_3	FBgn0266411	-0.53864	0.000353212	UTR5	sima
1391	3R	30099880	30104113	4234	+	FBgn0266411_4	FBgn0266411	-0.561269	0.00167907	UTR5	sima
1392	3L	15108779	15108828	50	+	FBgn0266441	FBgn0266441	-0.639658	0.00238308	UTR5	CG45071
1393	3R	10777275	10777324	50	-	FBgn0266446_3	FBgn0266446	-0.586944	0.00041621	UTR5	CG45076
1394	2R	18536817	18536916	100	+	FBgn0266488	FBgn0266488	-0.599506	1.69e-07	UTR5	CG45087
1395	2R	18536967	18537016	50	+	FBgn0266488_2	FBgn0266488	-0.645015	0.00387838	UTR5	CG45087
1396	2L	6109989	6110038	50	+	FBgn0266521	FBgn0266521	-0.610607	0.000256963	UTR5	stai
1397	3R	13132555	13132604	50	-	FBgn0266578	FBgn0266578	-0.852777	0.00546623	UTR5	lncRNA:CR45109
1398	3R	13154729	13155537	809	-	FBgn0266578_2	FBgn0266578	-0.521297	0.00358573	UTR5	lncRNA:CR45109
1399	3L	2379400	2387997	8598	+	FBgn0266696	FBgn0266696	-0.791882	0.000567863	UTR5	Svil
1400	3L	2388048	2388097	50	+	FBgn0266696_2	FBgn0266696	-0.808979	0.00153197	UTR5	Svil
1401	3L	2429168	2429217	50	+	FBgn0266696_7	FBgn0266696	-0.971861	0.000123641	UTR5	Svil
1402	3R	8444087	8444236	150	-	FBgn0266801_2	FBgn0266801	-0.629357	2.82e-08	UTR5	CG45263
1403	X	12204193	12204292	100	+	FBgn0267001	FBgn0267001	-0.616607	1.67e-05	UTR5	Ten-a
1404	X	12230049	12230098	50	+	FBgn0267001_2	FBgn0267001	-0.826679	0.00195983	UTR5	Ten-a
1405	2R	16764211	16764360	150	-	FBgn0267002_2	FBgn0267002	-0.547681	2.82e-09	UTR5	unc-104
1406	X	13967552	13967651	100	-	FBgn0267033_20	FBgn0267033	-0.577836	9.02e-05	UTR5	mamo
1407	X	13968052	13985291	17240	-	FBgn0267033_21	FBgn0267033	-0.622831	0.000165105	UTR5	mamo
1408	X	9550539	9550588	50	-	FBgn0267253_4	FBgn0267253	-0.549108	0.00269405	UTR5	CG32700
1409	3R	9929624	9929673	50	+	FBgn0267336	FBgn0267336	-0.526261	0.00173986	UTR5	Glut4EF
1410	3L	18798811	18800112	1302	-	FBgn0267601	FBgn0267601	-0.519124	0.0037017	UTR5	lncRNA:CR45939
1411	3L	18800413	18800562	150	-	FBgn0267601_2	FBgn0267601	-0.760384	4.7e-08	UTR5	lncRNA:CR45939
1412	3L	18800613	18800662	50	-	FBgn0267601_3	FBgn0267601	-0.506561	0.00456693	UTR5	lncRNA:CR45939
1413	2L	19607069	19610646	3578	+	FBgn0267964	FBgn0267964	-0.599815	0.000664385	UTR5	CG46244
1414	X	16334262	16334311	50	+	FBgn0278608	FBgn0278608	-0.654532	0.00222469	UTR5	Dsp1
1415	X	1624346	1624395	50	+	FBgn0283451	FBgn0283451	-1.03609	0.000553607	UTR5	br
1416	3R	21126986	21127085	100	-	FBgn0283468_3	FBgn0283468	-0.567106	0.000106013	UTR5	slmb
1417	2R	10541458	10541507	50	-	FBgn0283521_5	FBgn0283521	-0.567521	0.000381324	UTR5	lola
1418	2R	10543042	10543091	50	-	FBgn0283521_6	FBgn0283521	-0.65678	0.0031579	UTR5	lola
1419	2R	10543192	10543241	50	-	FBgn0283521_7	FBgn0283521	-0.982693	0.000500826	UTR5	lola
1420	X	3720107	3720156	50	+	FBgn0283657	FBgn0283657	-0.582723	0.00591996	UTR5	Tlk
1421	X	16834721	16834820	100	-	FBgn0284222	FBgn0284222	-0.635989	6.41e-05	UTR5	CG46306
1422	2L	21104918	21114602	9685	+	FBgn0284223	FBgn0284223	-0.550296	0.000386954	UTR5	CG46307
1423	2L	13483470	13483519	50	+	FBgn0284224	FBgn0284224	-0.512824	0.00664873	UTR5	CG46308
1424	2L	13483820	13483869	50	+	FBgn0284224_2	FBgn0284224	-0.934309	0.00310596	UTR5	CG46308
1425	2L	13484970	13485019	50	+	FBgn0284224_3	FBgn0284224	-0.667172	0.00563581	UTR5	CG46308
1426	2L	16249200	16249249	50	-	FBgn0284225_4	FBgn0284225	-1.12678	0.000710654	UTR5	CG46309
1427	X	15988954	15989003	50	-	FBgn0284228	FBgn0284228	-0.558111	0.000361581	UTR5	CG46312
1428	2L	21314660	21314709	50	+	FBgn0284230	FBgn0284230	-0.537954	0.00643117	UTR5	CG46314
1429	2R	10124443	10124492	50	+	FBgn0284235	FBgn0284235	-0.502315	0.00735195	UTR5	CG46319
1430	2R	10125493	10125592	100	+	FBgn0284235_2	FBgn0284235	-0.621591	1.24e-07	UTR5	CG46319
1431	2R	10126743	10126842	100	+	FBgn0284235_3	FBgn0284235	-0.508456	5.44e-06	UTR5	CG46319
1432	2R	10126943	10126992	50	+	FBgn0284235_4	FBgn0284235	-0.539436	0.000625504	UTR5	CG46319
1433	3L	5664321	5664939	619	+	FBgn0284236	FBgn0284236	-1.32567	1.04e-07	UTR5	CG46320
1434	3L	5665040	5665089	50	+	FBgn0284236_2	FBgn0284236	-0.612178	0.00535605	UTR5	CG46320
1435	3L	5665190	5665339	150	+	FBgn0284236_3	FBgn0284236	-0.591515	1.45e-06	UTR5	CG46320
1436	X	16147228	16147277	50	-	FBgn0285879_3	FBgn0285879	-0.521297	0.00151082	UTR5	disco-r
1437	2R	18355747	18355796	50	-	FBgn0285917_4	FBgn0285917	-1.04455	0.000950462	UTR5	sbb
1438	2R	18355897	18356096	200	-	FBgn0285917_5	FBgn0285917	-1.14681	1.48e-10	UTR5	sbb
1439	2R	18356697	18356846	150	-	FBgn0285917_6	FBgn0285917	-0.693147	2.48e-06	UTR5	sbb
1440	2R	18356947	18356996	50	-	FBgn0285917_7	FBgn0285917	-0.581922	0.000633646	UTR5	sbb
1441	2R	18357147	18357196	50	-	FBgn0285917_8	FBgn0285917	-0.660357	0.00368837	UTR5	sbb
1442	3R	14480764	14480963	200	-	FBgn0285955	FBgn0285955	-1.26165	3.54e-08	UTR5	cv-c
1443	3R	14481464	14481513	50	-	FBgn0285955_2	FBgn0285955	-1.14513	0.00556848	UTR5	cv-c
1444	3R	15475794	15475843	50	-	FBgn0286071_2	FBgn0286071	-0.571913	0.00226743	UTR5	AdamTS-A
1445	3R	8819019	8819118	100	-	FBgn0286516_7	FBgn0286516	-0.837397	5.92e-07	UTR5	aqz
1446	3R	8820083	8820132	50	-	FBgn0286516_8	FBgn0286516	-0.557602	0.00118335	UTR5	aqz
1447	3R	8820483	8820532	50	-	FBgn0286516_9	FBgn0286516	-0.544727	0.00204704	UTR5	aqz
1448	2R	7758150	7758199	50	-	FBgn0286778_5	FBgn0286778	-0.77464	0.00148868	UTR5	CG46385
1449	2L	14618699	14618748	50	+	FBgn0000055	FBgn0000055	-0.701052	0.000127807	CDS	Adh
1450	2L	14618737	14618786	50	+	FBgn0000056	FBgn0000056	-0.65	0.000745882	CDS	Adhr
1451	3R	9532762	9532811	50	-	FBgn0000244	FBgn0000244	-0.527162	0.00128996	CDS	by
1452	X	16283709	16283758	50	+	FBgn0000536_2	FBgn0000536	-0.622195	0.00380958	CDS	eas
1453	3L	235818	235867	50	-	FBgn0000541	FBgn0000541	-0.847298	0.00347092	CDS	E(bx)
1454	3L	242302	242351	50	-	FBgn0000541_2	FBgn0000541	-1.65292	0.00181902	CDS	E(bx)
1455	3L	244252	244301	50	-	FBgn0000541_3	FBgn0000541	-0.578078	0.00377057	CDS	E(bx)
1456	3L	15510100	15510149	50	+	FBgn0001099	FBgn0001099	-0.727049	0.00336055	CDS	gdl
1457	2L	16678035	16678084	50	+	FBgn0001185	FBgn0001185	-0.654681	0.00656065	CDS	her
1458	3L	508360	508409	50	-	FBgn0001316_2	FBgn0001316	-0.60121	0.00355275	CDS	klar
1459	X	21385834	21385883	50	-	FBgn0001565	FBgn0001565	-1.0245	0.00145002	CDS	Hlc
1460	X	11402737	11402786	50	+	FBgn0001624_5	FBgn0001624	-0.774373	0.000284018	CDS	dlg1
1461	2L	16176798	16176909	112	+	FBgn0001991_3	FBgn0001991	-0.71295	0.00603368	CDS	Ca-alpha1D
1462	2L	16177168	16177217	50	+	FBgn0001991_4	FBgn0001991	-0.582537	0.00425014	CDS	Ca-alpha1D
1463	4	1175069	1175118	50	-	FBgn0002521	FBgn0002521	-0.655876	0.00435627	CDS	pho
1464	4	1181093	1181142	50	-	FBgn0002521_2	FBgn0002521	-0.759839	0.00311875	CDS	pho
1465	2L	5544191	5544240	50	+	FBgn0002525	FBgn0002525	-0.517943	0.00343867	CDS	Lam
1466	3L	6205571	6205620	50	-	FBgn0002526	FBgn0002526	-0.75853	0.00281799	CDS	LanA
1467	2L	14688591	14688640	50	-	FBgn0003016_2	FBgn0003016	-0.701881	0.00510979	CDS	osp
1468	2R	22537071	22537120	50	-	FBgn0003175_3	FBgn0003175	-0.537954	0.00210583	CDS	px
1469	2R	22543414	22543463	50	-	FBgn0003175_4	FBgn0003175	-0.896746	0.000845491	CDS	px
1470	X	6771659	6771785	127	-	FBgn0003390	FBgn0003390	-0.558557	0.00433656	CDS	shf
1471	2R	19530599	19530648	50	-	FBgn0003435_8	FBgn0003435	-0.604594	0.00747225	CDS	sm
1472	2L	8210035	8210084	50	-	FBgn0003607	FBgn0003607	-0.721721	0.000190981	CDS	Su(var)205
1473	2R	21558731	21558780	50	+	FBgn0003731	FBgn0003731	-0.590199	0.00538898	CDS	Egfr
1474	3L	18170063	18172080	2018	-	FBgn0003997	FBgn0003997	-0.998529	0.00502405	CDS	hid
1475	X	13593804	13593853	50	-	FBgn0004169_2	FBgn0004169	-0.552391	0.0005955	CDS	up
1476	2L	7831775	7831824	50	+	FBgn0004177	FBgn0004177	-0.551607	0.000458818	CDS	mts
1477	3L	5357843	5357892	50	-	FBgn0004380	FBgn0004380	-0.585159	0.00373786	CDS	Klp64D
1478	3R	25397253	25397402	150	-	FBgn0004509_6	FBgn0004509	-0.552918	4.15e-08	CDS	Fur1
1479	3L	16471626	16471675	50	-	FBgn0004569	FBgn0004569	-0.693147	0.00717088	CDS	aos
1480	3R	11372823	11373022	200	+	FBgn0004595_3	FBgn0004595	-0.747751	6.43e-09	CDS	pros
1481	X	16381159	16381208	50	+	FBgn0004598	FBgn0004598	-0.897059	0.00030786	CDS	Fur2
1482	3R	30766276	30766325	50	+	FBgn0004606	FBgn0004606	-0.66416	0.00422968	CDS	zfh1
1483	3L	1860677	1860726	50	-	FBgn0004636_3	FBgn0004636	-0.514294	0.00123209	CDS	Rap1
1484	2L	19793108	19793157	50	-	FBgn0004811	FBgn0004811	-0.576423	0.00420715	CDS	fs(2)ltoPP43
1485	X	15319779	15320389	611	+	FBgn0004924	FBgn0004924	-0.527847	0.000652351	CDS	Top1
1486	2L	3464363	3464412	50	-	FBgn0005616	FBgn0005616	-0.504556	0.00454722	CDS	msl-2
1487	3R	31789544	31789593	50	+	FBgn0005632	FBgn0005632	-0.502369	0.00225718	CDS	faf
1488	2R	8133150	8133199	50	+	FBgn0005648	FBgn0005648	-0.583146	0.00741408	CDS	Pabp2
1489	4	732034	732133	100	+	FBgn0005666	FBgn0005666	-0.66989	3.65e-05	CDS	bt
1490	4	762884	762933	50	+	FBgn0005666_2	FBgn0005666	-0.710847	0.00512955	CDS	bt
1491	2R	20960560	20960609	50	-	FBgn0008636	FBgn0008636	-0.707746	0.00762182	CDS	hbn
1492	2R	9089583	9089632	50	+	FBgn0010220	FBgn0010220	-0.524729	0.0041203	CDS	Dbp45A
1493	2R	6731083	6731132	50	-	FBgn0010482	FBgn0010482	-0.625094	0.000766591	CDS	l(2)01289
1494	2R	6734314	6734363	50	-	FBgn0010482_2	FBgn0010482	-0.625706	0.0046316	CDS	l(2)01289
1495	3L	9102748	9102797	50	-	FBgn0011206_11	FBgn0011206	-0.879249	0.00315202	CDS	bol
1496	2L	8564130	8564179	50	+	FBgn0011259_2	FBgn0011259	-0.825075	0.00124143	CDS	Sema1a
1497	2R	12639512	12639561	50	+	FBgn0011604	FBgn0011604	-0.515027	0.00575111	CDS	Iswi
1498	4	1059622	1059671	50	-	FBgn0011642	FBgn0011642	-0.767871	0.000777971	CDS	Zyx
1499	3R	24326014	24326063	50	+	FBgn0011785	FBgn0011785	-0.593643	0.00132027	CDS	BRWD3
1500	3L	21279744	21279793	50	-	FBgn0012034	FBgn0012034	-0.513664	0.000155573	CDS	AcCoAS
1501	3R	11960385	11960434	50	+	FBgn0013276_2	FBgn0013276	-0.516347	9.72e-05	CDS	Hsp70Ab
1502	3R	12507843	12507892	50	+	FBgn0013278_3	FBgn0013278	-0.97601	0.00103396	CDS	Hsp70Bb
1503	3R	12510526	12511025	500	+	FBgn0013279	FBgn0013279	-0.900611	1.08e-24	CDS	Hsp70Bc
1504	3L	14225847	14225946	100	+	FBgn0013718	FBgn0013718	-0.940983	6.81e-05	CDS	nuf
1505	3L	14226197	14226246	50	+	FBgn0013718_2	FBgn0013718	-0.673977	0.00214189	CDS	nuf
1506	2R	13888738	13888787	50	-	FBgn0013733_4	FBgn0013733	-1.03609	0.00105293	CDS	shot
1507	2R	13889488	13889537	50	-	FBgn0013733_5	FBgn0013733	-0.993252	0.00116541	CDS	shot
1508	2R	13892488	13892537	50	-	FBgn0013733_6	FBgn0013733	-0.985817	0.00604283	CDS	shot
1509	2R	24031934	24031983	50	-	FBgn0013764	FBgn0013764	-0.76768	0.0028858	CDS	Chi
1510	2R	13440260	13440309	50	-	FBgn0013765	FBgn0013765	-0.709148	0.00482225	CDS	cnn
1511	2L	4123443	4123551	109	+	FBgn0014033	FBgn0014033	-0.662057	0.00350584	CDS	Sr-CI
1512	3L	3402991	3403040	50	-	FBgn0014388_7	FBgn0014388	-0.568849	0.00465238	CDS	sty
1513	3L	3404291	3404340	50	-	FBgn0014388_10	FBgn0014388	-0.527633	0.00664083	CDS	sty
1514	3R	15264772	15264821	50	+	FBgn0014879	FBgn0014879	-0.711363	0.000380766	CDS	Set
1515	2R	24632631	24632680	50	+	FBgn0015040_2	FBgn0015040	-0.897942	0.00251269	CDS	Cyp9c1
1516	2R	23905307	23905356	50	-	FBgn0015268	FBgn0015268	-0.650588	0.000723266	CDS	Nap1
1517	3R	20632070	20632119	50	-	FBgn0015279	FBgn0015279	-0.858662	0.00383583	CDS	Pi3K92E
1518	3R	27290983	27291032	50	+	FBgn0015737_2	FBgn0015737	-0.566216	0.00135888	CDS	Hmu
1519	3L	7825587	7825636	50	-	FBgn0016694_13	FBgn0016694	-0.693147	0.00036421	CDS	Pdp1
1520	3L	7853228	7853277	50	-	FBgn0016694_15	FBgn0016694	-0.775839	0.00622571	CDS	Pdp1
1521	2L	190116	190165	50	+	FBgn0016977_4	FBgn0016977	-0.503505	0.000295799	CDS	spen
1522	2L	201213	201262	50	+	FBgn0016977_5	FBgn0016977	-0.519484	0.0059925	CDS	spen
1523	X	18133250	18133299	50	-	FBgn0017418_2	FBgn0017418	-0.678758	0.00528778	CDS	ari-1
1524	2R	15519537	15519586	50	-	FBgn0019968_4	FBgn0019968	-0.729515	0.00198524	CDS	Khc-73
1525	3L	11091279	11091328	50	-	FBgn0020412	FBgn0020412	-0.660357	0.00741859	CDS	JIL-1
1526	2L	17406237	17406286	50	+	FBgn0020503_3	FBgn0020503	-0.642432	0.00172447	CDS	CLIP-190
1527	3L	27857267	27857316	50	-	FBgn0020660_2	FBgn0020660	-0.500344	0.000952811	CDS	eIF4B
1528	X	3796810	3796859	50	+	FBgn0021738	FBgn0021738	-0.513135	0.00425098	CDS	Crg-1
1529	4	920597	920646	50	-	FBgn0023213	FBgn0023213	-1.07194	0.000136558	CDS	eIF4G1
1530	3L	9075527	9075576	50	+	FBgn0023479	FBgn0023479	-0.535394	0.00052435	CDS	teq
1531	X	1878774	1878873	100	+	FBgn0023514	FBgn0023514	-0.860201	5.7e-05	CDS	CG14805
1532	X	21371896	21371945	50	+	FBgn0024182	FBgn0024182	-0.577634	0.00386403	CDS	waw
1533	2L	13167893	13167942	50	+	FBgn0024291_2	FBgn0024291	-0.867501	0.00608324	CDS	Sirt1
1534	3R	23358123	23358172	50	+	FBgn0024509	FBgn0024509	-0.81575	0.00670681	CDS	Sec13
1535	4	1080738	1080787	50	-	FBgn0024913	FBgn0024913	-0.867501	0.00351929	CDS	Actbeta
1536	2R	10739180	10739229	50	-	FBgn0024956	FBgn0024956	-0.524524	0.00592754	CDS	Mat1
1537	3L	1174354	1174403	50	-	FBgn0025525_3	FBgn0025525	-0.569353	0.00216684	CDS	bab2
1538	4	887233	887282	50	-	FBgn0025726	FBgn0025726	-0.652436	0.00488886	CDS	unc-13
1539	4	887533	887632	100	-	FBgn0025726_2	FBgn0025726	-0.663294	9.38e-05	CDS	unc-13
1540	4	887783	887832	50	-	FBgn0025726_3	FBgn0025726	-0.624828	0.00337078	CDS	unc-13
1541	4	888033	888082	50	-	FBgn0025726_4	FBgn0025726	-0.566395	0.000979212	CDS	unc-13
1542	4	888233	888282	50	-	FBgn0025726_5	FBgn0025726	-0.667829	0.00366591	CDS	unc-13
1543	4	890933	891032	100	-	FBgn0025726_6	FBgn0025726	-0.697046	3.17e-06	CDS	unc-13
1544	4	891083	891182	100	-	FBgn0025726_7	FBgn0025726	-0.653359	0.000118416	CDS	unc-13
1545	4	891233	891282	50	-	FBgn0025726_8	FBgn0025726	-0.634965	0.00124847	CDS	unc-13
1546	4	899718	899767	50	-	FBgn0025726_9	FBgn0025726	-0.564893	0.000870973	CDS	unc-13
1547	X	16611385	16611434	50	+	FBgn0025743	FBgn0025743	-0.854415	0.00267039	CDS	mbt
1548	2R	22379787	22379836	50	+	FBgn0025878	FBgn0025878	-0.672443	0.000368643	CDS	wrapper
1549	4	694009	694058	50	-	FBgn0026199	FBgn0026199	-0.561295	0.00253364	CDS	myo
1550	4	461576	461775	200	-	FBgn0026262	FBgn0026262	-1.0229	1.11e-11	CDS	bip2
1551	4	464338	464387	50	-	FBgn0026262_2	FBgn0026262	-0.946928	0.000239943	CDS	bip2
1552	4	464488	464537	50	-	FBgn0026262_3	FBgn0026262	-1.09861	0.00117014	CDS	bip2
1553	X	15791855	15791989	135	+	FBgn0026374	FBgn0026374	-0.784955	0.00647268	CDS	Rhp
1554	3L	13908647	13908696	50	-	FBgn0026376	FBgn0026376	-0.916291	0.00208559	CDS	Rgl
1555	2R	4727591	4727640	50	-	FBgn0026401	FBgn0026401	-0.781701	0.00388577	CDS	Nipped-B
1556	2R	16859494	16859543	50	+	FBgn0026533	FBgn0026533	-0.667829	0.00276848	CDS	Dek
1557	2R	11975802	11975901	100	+	FBgn0026573	FBgn0026573	-1.01693	4.92e-05	CDS	ADD1
1558	2R	11976152	11976251	100	+	FBgn0026573_2	FBgn0026573	-1.26025	3.51e-05	CDS	ADD1
1559	2R	11976402	11976451	50	+	FBgn0026573_3	FBgn0026573	-0.767255	0.00198839	CDS	ADD1
1560	2L	21226035	21226084	50	+	FBgn0026577	FBgn0026577	-0.523248	0.00758511	CDS	CG8677
1561	2L	12104001	12104050	50	+	FBgn0027081	FBgn0027081	-0.535962	0.00622039	CDS	ThrRS
1562	4	1229701	1229750	50	-	FBgn0027101	FBgn0027101	-0.516075	0.00220574	CDS	Dyrk3
1563	4	1229801	1229850	50	-	FBgn0027101_2	FBgn0027101	-0.548805	0.000974877	CDS	Dyrk3
1564	3L	268624	268803	180	+	FBgn0027111	FBgn0027111	-0.518116	9.12e-06	CDS	miple1
1565	X	22502049	22502098	50	+	FBgn0027279	FBgn0027279	-0.620827	0.00355597	CDS	l(1)G0196
1566	X	7941713	7941762	50	-	FBgn0027280	FBgn0027280	-0.534082	0.000697819	CDS	l(1)G0193
1567	X	15505066	15505115	50	+	FBgn0027287_2	FBgn0027287	-0.725512	0.000328289	CDS	Gmap
1568	2R	12594004	12594053	50	+	FBgn0027356	FBgn0027356	-0.596963	0.00197643	CDS	Amph
1569	2R	12609746	12609795	50	+	FBgn0027356_2	FBgn0027356	-0.759105	0.00736226	CDS	Amph
1570	2R	12609846	12610597	752	+	FBgn0027356_3	FBgn0027356	-0.890315	0.000486222	CDS	Amph
1571	2R	10804316	10804515	200	-	FBgn0027499_2	FBgn0027499	-0.735967	1.31e-07	CDS	wde
1572	2R	10805266	10805315	50	-	FBgn0027499_3	FBgn0027499	-0.663294	0.00462132	CDS	wde
1573	2R	20322115	20322164	50	+	FBgn0027529	FBgn0027529	-0.684779	0.000574818	CDS	tapas
1574	3R	31798131	31798180	50	+	FBgn0027620	FBgn0027620	-0.755023	0.000935356	CDS	Acf
1575	3R	31798956	31799005	50	+	FBgn0027620_2	FBgn0027620	-1.15577	0.000392255	CDS	Acf
1576	2L	16727036	16727085	50	-	FBgn0027779	FBgn0027779	-0.625094	0.00718405	CDS	VhaSFD
1577	3L	1822743	1822792	50	+	FBgn0027790	FBgn0027790	-0.523248	0.000895629	CDS	GV1
1578	2L	8428158	8428207	50	+	FBgn0027932_2	FBgn0027932	-0.611291	0.000712213	CDS	Akap200
1579	3L	15510100	15510149	50	+	FBgn0028377	FBgn0028377	-0.76214	0.00321053	CDS	gdl-ORF39
1580	2L	8536069	8536245	177	+	FBgn0028394	FBgn0028394	-0.540568	0.0033362	CDS	CG17834
1581	3R	24316673	24316722	50	-	FBgn0028471	FBgn0028471	-0.5193	0.00272867	CDS	Nab2
1582	2R	23391494	23391543	50	-	FBgn0028497	FBgn0028497	-0.666479	0.00708529	CDS	CG3530
1583	3L	7536992	7537041	50	+	FBgn0028582_2	FBgn0028582	-0.646627	0.000748874	CDS	lqf
1584	2L	15095050	15095149	100	+	FBgn0028879_2	FBgn0028879	-0.557481	6.19e-05	CDS	CG15270
1585	3L	6056296	6056345	50	+	FBgn0028980	FBgn0028980	-0.788457	0.00642095	CDS	tant
1586	3L	274658	274707	50	+	FBgn0029002_2	FBgn0029002	-0.506561	0.000601947	CDS	miple2
1587	3R	24187118	24187236	119	+	FBgn0029503	FBgn0029503	-0.595983	0.00419804	CDS	CHORD
1588	3R	24187495	24187544	50	+	FBgn0029503_2	FBgn0029503	-0.523248	0.0029938	CDS	CHORD
1589	X	5236119	5236168	50	+	FBgn0029746_4	FBgn0029746	-0.677723	0.0006201	CDS	CG15465
1590	X	6076385	6076434	50	-	FBgn0029838	FBgn0029838	-0.942608	0.00172189	CDS	CG4666
1591	X	8037119	8037168	50	-	FBgn0029990	FBgn0029990	-0.595979	0.000147547	CDS	CG2233
1592	X	8720820	8720869	50	+	FBgn0030063	FBgn0030063	-0.594707	0.000851672	CDS	CG1789
1593	X	11091958	11092007	50	+	FBgn0030263	FBgn0030263	-0.870828	2.75e-05	CDS	CG2076
1594	X	11456876	11456925	50	+	FBgn0030301	FBgn0030301	-0.522965	0.00096228	CDS	HP5
1595	X	11928615	11928664	50	-	FBgn0030358	FBgn0030358	-0.555676	0.000440162	CDS	CG10362
1596	X	12020569	12020618	50	+	FBgn0030364	FBgn0030364	-0.572519	0.00335601	CDS	Lsm12a
1597	X	12653148	12653197	50	+	FBgn0030412	FBgn0030412	-0.633311	0.000215543	CDS	Tomosyn
1598	X	13625445	13625494	50	+	FBgn0030505	FBgn0030505	-0.594707	0.00493682	CDS	NFAT
1599	X	13661037	13661086	50	+	FBgn0030505_3	FBgn0030505	-0.749659	0.00176073	CDS	NFAT
1600	X	15756213	15757881	1669	-	FBgn0030685	FBgn0030685	-0.600057	0.00663195	CDS	Graf
1601	X	15987511	15987560	50	-	FBgn0030719	FBgn0030719	-0.654361	0.00122802	CDS	eIF5
1602	X	16300240	16300289	50	+	FBgn0030735	FBgn0030735	-0.826679	0.00352528	CDS	CG3632
1603	X	16301081	16301130	50	+	FBgn0030735_2	FBgn0030735	-0.962811	0.00591963	CDS	CG3632
1604	X	16310220	16310269	50	-	FBgn0030738	FBgn0030738	-0.916291	0.00220763	CDS	CG9915
1605	X	16847065	16847114	50	-	FBgn0030798	FBgn0030798	-0.550831	0.0076034	CDS	CG13003
1606	X	17449437	17449536	100	-	FBgn0030841	FBgn0030841	-0.980829	6.49e-05	CDS	CG8568
1607	X	17449587	17449636	50	-	FBgn0030841_2	FBgn0030841	-0.720546	0.00665253	CDS	CG8568
1608	X	17449687	17449736	50	-	FBgn0030841_3	FBgn0030841	-0.887303	0.00167432	CDS	CG8568
1609	X	19966295	19966344	50	+	FBgn0031081	FBgn0031081	-1.09861	0.00349506	CDS	Nep3
1610	X	22537364	22537413	50	-	FBgn0031194	FBgn0031194	-0.548566	0.00377602	CDS	CG17598
1611	2L	401599	401648	50	-	FBgn0031251_2	FBgn0031251	-0.81093	0.00116592	CDS	CG4213
1612	2L	1178153	1178202	50	+	FBgn0031319	FBgn0031319	-0.565702	0.00172463	CDS	CG4896
1613	2L	2379029	2379078	50	+	FBgn0031420	FBgn0031420	-1.12986	0.00112022	CDS	Atxn7
1614	2L	3025556	3025605	50	+	FBgn0031492_2	FBgn0031492	-0.654926	0.00379105	CDS	CG3542
1615	2L	4192815	4192914	100	-	FBgn0031589	FBgn0031589	-0.87724	5.54e-05	CDS	Naprt
1616	2L	4794866	4794915	50	+	FBgn0031628	FBgn0031628	-0.795562	0.00109101	CDS	CG3294
1617	2L	4850891	4850940	50	+	FBgn0031640	FBgn0031640	-0.723	0.00594261	CDS	Mon1
1618	2L	5010377	5010426	50	-	FBgn0031668	FBgn0031668	-0.897942	0.000131971	CDS	CG31917
1619	2L	5313817	5313866	50	-	FBgn0031697_2	FBgn0031697	-1.02585	0.0051124	CDS	CG14024
1620	2L	5339548	5339597	50	-	FBgn0031703	FBgn0031703	-0.521875	0.00149848	CDS	CG12512
1621	2L	6049025	6049074	50	+	FBgn0031768	FBgn0031768	-0.61764	0.00367344	CDS	IPIP
1622	2L	6764761	6764810	50	-	FBgn0031857_3	FBgn0031857	-0.619039	0.00489542	CDS	LUBEL
1623	2L	6767540	6767589	50	-	FBgn0031857_5	FBgn0031857	-0.513806	0.00689271	CDS	LUBEL
1624	2L	6767690	6767739	50	-	FBgn0031857_6	FBgn0031857	-0.508497	0.00695952	CDS	LUBEL
1625	2L	7182334	7182383	50	+	FBgn0031893	FBgn0031893	-0.62253	0.00132243	CDS	MICU1
1626	2L	7804730	7804779	50	-	FBgn0031952	FBgn0031952	-0.56453	0.0045072	CDS	cdc14
1627	2L	9797146	9797681	536	-	FBgn0032151_14	FBgn0032151	-0.789997	0.00156788	CDS	nAChRalpha6
1628	2L	10228498	10228597	100	-	FBgn0032197	FBgn0032197	-0.658462	7.76e-05	CDS	ova
1629	2L	10228648	10228697	50	-	FBgn0032197_2	FBgn0032197	-0.653926	0.00575054	CDS	ova
1630	2L	10317885	10317934	50	-	FBgn0032218	FBgn0032218	-0.674455	0.00166652	CDS	CG5381
1631	2L	10318935	10318984	50	-	FBgn0032218_2	FBgn0032218	-0.613104	0.00229473	CDS	CG5381
1632	2L	10329870	10330029	160	-	FBgn0032221	FBgn0032221	-0.835568	0.000301336	CDS	Schip1
1633	2L	10334584	10334633	50	+	FBgn0032223	FBgn0032223	-0.502092	0.000596676	CDS	GATAd
1634	2L	10404904	10404953	50	-	FBgn0032240	FBgn0032240	-0.93827	0.00342879	CDS	CG17768
1635	2L	10430213	10430262	50	-	FBgn0032248	FBgn0032248	-0.985817	0.00432292	CDS	Bug22
1636	2L	11151640	11151739	100	-	FBgn0032350	FBgn0032350	-0.62918	2.47e-08	CDS	CG6287
1637	2L	12127034	12127083	50	+	FBgn0032414_2	FBgn0032414	-0.985284	0.00050326	CDS	CG17211
1638	2L	13164704	13164753	50	-	FBgn0032474	FBgn0032474	-0.519875	0.00340189	CDS	DnaJ-H
1639	2L	13403610	13403659	50	+	FBgn0032521	FBgn0032521	-0.81575	0.00446972	CDS	CG7110
1640	2L	16793194	16793243	50	+	FBgn0032603	FBgn0032603	-0.532116	0.000765599	CDS	CG17928
1641	2L	16843268	16843317	50	-	FBgn0032614	FBgn0032614	-0.782759	0.00268179	CDS	CG13284
1642	2L	18835605	18835654	50	-	FBgn0032717_2	FBgn0032717	-0.520032	0.00661486	CDS	CG10600
1643	2L	18835705	18835754	50	-	FBgn0032717_3	FBgn0032717	-0.535873	0.000871792	CDS	CG10600
1644	2L	18939683	18939732	50	-	FBgn0032723_2	FBgn0032723	-0.595983	0.00327083	CDS	ssp3
1645	2L	20679847	20679896	50	-	FBgn0032876	FBgn0032876	-0.801361	0.00105551	CDS	Cen
1646	2R	5340646	5340695	50	-	FBgn0033017	FBgn0033017	-0.677643	0.00478517	CDS	CG10465
1647	2R	5351285	5351334	50	+	FBgn0033019	FBgn0033019	-0.693147	0.00171196	CDS	CG10395
1648	2R	5657648	5657697	50	-	FBgn0033029_2	FBgn0033029	-0.93827	0.00351265	CDS	Not3
1649	2R	5657948	5657997	50	-	FBgn0033029_3	FBgn0033029	-0.541341	0.00646166	CDS	Not3
1650	2R	6083466	6083515	50	-	FBgn0033062	FBgn0033062	-0.549422	0.000238892	CDS	Ars2
1651	2R	6175254	6175353	100	+	FBgn0033065	FBgn0033065	-0.864179	5.01e-07	CDS	Cyp6w1
1652	2R	6691822	6691927	106	+	FBgn0033092_2	FBgn0033092	-0.641854	0.0048275	CDS	CG9422
1653	2R	7321638	7322597	960	-	FBgn0033159_2	FBgn0033159	-0.603291	0.00199762	CDS	Dscam1
1654	2R	7406270	7406319	50	-	FBgn0033166_2	FBgn0033166	-0.768048	0.00163619	CDS	Eaf
1655	2R	7969249	7969298	50	-	FBgn0033244	FBgn0033244	-0.579263	0.00135829	CDS	CG8726
1656	2R	7969449	7969595	147	-	FBgn0033244_2	FBgn0033244	-0.567984	0.00564496	CDS	CG8726
1657	2R	10098766	10098815	50	-	FBgn0033485	FBgn0033485	-0.505255	0.00435013	CDS	RpLP0-like
1658	2R	10279717	10279766	50	+	FBgn0033504_2	FBgn0033504	-0.625706	0.00605843	CDS	CAP
1659	2R	10279967	10280016	50	+	FBgn0033504_3	FBgn0033504	-0.613104	0.0068217	CDS	CAP
1660	2R	10280067	10280116	50	+	FBgn0033504_4	FBgn0033504	-0.765907	0.00146178	CDS	CAP
1661	2R	10280217	10280266	50	+	FBgn0033504_5	FBgn0033504	-0.538997	0.00250588	CDS	CAP
1662	2R	10436815	10436864	50	-	FBgn0033523	FBgn0033523	-0.822359	0.00458264	CDS	CG12895
1663	2R	10735934	10735983	50	+	FBgn0033544_3	FBgn0033544	-0.587473	0.00481216	CDS	CG7220
1664	2R	11149280	11149379	100	-	FBgn0033581	FBgn0033581	-0.724302	0.000161661	CDS	CG12391
1665	2R	11588587	11588698	112	-	FBgn0033636_4	FBgn0033636	-0.777029	0.00559471	CDS	tou
1666	2R	11825395	11825444	50	+	FBgn0033653	FBgn0033653	-0.781701	0.00268987	CDS	CG13192
1667	2R	11827424	11827473	50	-	FBgn0033654	FBgn0033654	-0.615916	0.00367897	CDS	Sobp
1668	2R	11827924	11827973	50	-	FBgn0033654_2	FBgn0033654	-0.606136	0.00443671	CDS	Sobp
1669	2R	12339089	12339138	50	+	FBgn0033716_2	FBgn0033716	-0.625706	0.000997745	CDS	Den1
1670	2R	12427401	12427450	50	-	FBgn0033736	FBgn0033736	-1.14513	0.000947991	CDS	CG13154
1671	2R	12641029	12641078	50	-	FBgn0033760	FBgn0033760	-0.916291	0.00398825	CDS	CG8785
1672	2R	13164274	13164323	50	-	FBgn0033799_2	FBgn0033799	-0.609766	0.00210713	CDS	GLaz
1673	2R	13983951	13984000	50	+	FBgn0033891	FBgn0033891	-0.93282	0.00591773	CDS	CG8067
1674	2R	14410209	14410408	200	-	FBgn0033934	FBgn0033934	-0.748976	1.91e-11	CDS	CG17385
1675	2R	14411165	14411214	50	-	FBgn0033934_2	FBgn0033934	-0.643315	0.00525682	CDS	CG17385
1676	2R	15207073	15207122	50	-	FBgn0033998	FBgn0033998	-1.40534	0.00516367	CDS	row
1677	2R	15221965	15222014	50	+	FBgn0034002	FBgn0034002	-0.60738	0.00192724	CDS	CG8079
1678	2R	15222265	15222314	50	+	FBgn0034002_2	FBgn0034002	-0.7546	0.00367001	CDS	CG8079
1679	2R	15482285	15482384	100	-	FBgn0034021_2	FBgn0034021	-0.681586	3.39e-05	CDS	CG8180
1680	2R	17608478	17608527	50	-	FBgn0034253	FBgn0034253	-0.542324	0.00691279	CDS	CG10936
1681	2R	18176646	18176695	50	-	FBgn0034313	FBgn0034313	-0.598531	0.00261123	CDS	CG5726
1682	2R	18176746	18176795	50	-	FBgn0034313_2	FBgn0034313	-0.647338	0.00507658	CDS	CG5726
1683	2R	22125797	22125846	50	-	FBgn0034697	FBgn0034697	-0.710242	0.0069842	CDS	GM130
1684	2R	23375037	23375086	50	-	FBgn0034854	FBgn0034854	-0.639344	0.00144014	CDS	Golgin245
1685	2R	23375837	23375886	50	-	FBgn0034854_2	FBgn0034854	-0.625094	0.00194904	CDS	Golgin245
1686	2R	24020790	24020839	50	-	FBgn0034958	FBgn0034958	-0.586767	0.00344213	CDS	CG3907
1687	2R	24022693	24022742	50	+	FBgn0034959_2	FBgn0034959	-1.00624	0.000837119	CDS	Xxylt
1688	2R	24568977	24569026	50	-	FBgn0035026	FBgn0035026	-0.634651	0.00619257	CDS	Fcp1
1689	2R	24670701	24670750	50	+	FBgn0035047	FBgn0035047	-0.959776	0.00335585	CDS	Pof
1690	3L	1203478	1203527	50	-	FBgn0035189	FBgn0035189	-0.63454	0.000514956	CDS	CG9119
1691	3L	1523687	1523736	50	-	FBgn0035227	FBgn0035227	-0.817445	8e-05	CDS	Iml1
1692	3L	1555548	1555597	50	-	FBgn0035232_2	FBgn0035232	-0.982982	0.000182	CDS	CG12099
1693	3L	1658053	1658102	50	-	FBgn0035253	FBgn0035253	-0.733153	1.04e-05	CDS	CG7971
1694	3L	1662296	1662345	50	-	FBgn0035253_2	FBgn0035253	-0.725937	0.00228106	CDS	CG7971
1695	3L	1941529	1941578	50	+	FBgn0035294	FBgn0035294	-1.58894	7.8e-05	CDS	Mfap1
1696	3L	3197282	3197331	50	-	FBgn0035415	FBgn0035415	-0.777705	0.00340947	CDS	CG14966
1697	3L	4003874	4003923	50	+	FBgn0035482	FBgn0035482	-1.40534	0.00315384	CDS	CG14985
1698	3L	4326209	4326997	789	-	FBgn0035533	FBgn0035533	-0.533298	0.00180046	CDS	Cip4
1699	3L	5584923	5584972	50	+	FBgn0035617	FBgn0035617	-1.31568	0.0060582	CDS	l(3)psg2
1700	3L	6080155	6080204	50	+	FBgn0035676	FBgn0035676	-0.792677	0.000587017	CDS	ssp6
1701	3L	7365576	7365625	50	-	FBgn0035772	FBgn0035772	-0.579312	0.0074909	CDS	Sh3beta
1702	3L	7365726	7365775	50	-	FBgn0035772_2	FBgn0035772	-0.609377	0.00170673	CDS	Sh3beta
1703	3L	8347261	8347310	50	+	FBgn0035879_2	FBgn0035879	-0.737599	0.00691074	CDS	GAPcenA
1704	3L	8536639	8536935	297	+	FBgn0035909	FBgn0035909	-0.683097	0.0011699	CDS	ergic53
1705	3L	8988129	8988178	50	+	FBgn0035951	FBgn0035951	-0.783531	0.00142023	CDS	CG5068
1706	3L	9136638	9136781	144	-	FBgn0035965	FBgn0035965	-0.570545	0.00633952	CDS	Use1
1707	3L	11097810	11098086	277	-	FBgn0036126	FBgn0036126	-0.590816	2.31e-07	CDS	Irbp18
1708	3L	11117577	11117626	50	-	FBgn0036134	FBgn0036134	-0.583146	0.00565379	CDS	FoxK
1709	3L	11289042	11289091	50	-	FBgn0036152	FBgn0036152	-0.572069	0.00334856	CDS	CG6175
1710	3L	12340454	12341134	681	-	FBgn0036278	FBgn0036278	-0.803495	0.00330228	CDS	CrzR
1711	3L	12854096	12854145	50	+	FBgn0036319	FBgn0036319	-0.747214	0.00330123	CDS	Ent3
1712	3L	13047077	13047126	50	+	FBgn0036342	FBgn0036342	-0.763765	0.00117949	CDS	CG11279
1713	3L	13969458	13969507	50	+	FBgn0036389	FBgn0036389	-0.95784	0.00130244	CDS	ssp2
1714	3L	14016483	14016532	50	+	FBgn0036398_2	FBgn0036398	-0.509262	0.00617115	CDS	upSET
1715	3L	14772510	14772559	50	-	FBgn0036448	FBgn0036448	-0.619816	0.00104747	CDS	mop
1716	3L	15999203	16003912	4710	-	FBgn0036556_2	FBgn0036556	-0.552565	0.00347004	CDS	CG5830
1717	3L	16366541	16366640	100	-	FBgn0036619	FBgn0036619	-0.877598	1.34e-05	CDS	Cpr72Ec
1718	3L	16847615	16847664	50	+	FBgn0036668	FBgn0036668	-0.800778	0.00655122	CDS	Zcchc7
1719	3L	16939880	16939979	100	-	FBgn0036680	FBgn0036680	-1.11588	4.15e-07	CDS	Cpr73D
1720	3L	16997068	16997117	50	-	FBgn0036684	FBgn0036684	-0.89248	0.00648595	CDS	CG3764
1721	3L	17051326	17051375	50	+	FBgn0036697	FBgn0036697	-0.515813	0.00526602	CDS	rogdi
1722	3L	17663125	17663174	50	-	FBgn0036746_2	FBgn0036746	-0.814508	0.00229716	CDS	Crtc
1723	3L	19627503	19627602	100	-	FBgn0036896	FBgn0036896	-0.545017	0.000124188	CDS	wnd
1724	3L	19994604	19994653	50	+	FBgn0036926	FBgn0036926	-0.57846	0.000177095	CDS	CG7646
1725	3L	20003496	20003545	50	+	FBgn0036929	FBgn0036929	-0.716901	0.000199044	CDS	CG7668
1726	3L	22912117	22912166	50	+	FBgn0037206	FBgn0037206	-0.711496	0.00549947	CDS	CG12768
1727	3R	4487260	4487309	50	+	FBgn0037255	FBgn0037255	-0.650588	0.000651894	CDS	Fip1
1728	3R	4487360	4487409	50	+	FBgn0037255_2	FBgn0037255	-0.942043	0.00154165	CDS	Fip1
1729	3R	9578742	9578791	50	+	FBgn0037716	FBgn0037716	-1.11803	0.00322846	CDS	Son
1730	3R	9741655	9741704	50	+	FBgn0037737	FBgn0037737	-0.921682	0.00362063	CDS	Pnn
1731	3R	9758987	9759036	50	+	FBgn0037743	FBgn0037743	-0.627478	0.00705389	CDS	CG8412
1732	3R	12362741	12362790	50	+	FBgn0038017	FBgn0038017	-0.570545	0.00656631	CDS	CG4115
1733	3R	12651139	12651246	108	+	FBgn0038071	FBgn0038071	-0.765468	0.00262724	CDS	Dtg
1734	3R	13003346	13003395	50	+	FBgn0038108	FBgn0038108	-0.606136	0.00629157	CDS	CG7518
1735	3R	13708993	13709042	50	+	FBgn0038173	FBgn0038173	-1.16857	0.00134931	CDS	Adgf-C
1736	3R	13770461	13770560	100	+	FBgn0038180	FBgn0038180	-0.851971	2.11e-06	CDS	Cht5
1737	3R	14035658	14035898	241	-	FBgn0038196	FBgn0038196	-0.708748	1.69e-05	CDS	CG9922
1738	3R	14303001	14303050	50	+	FBgn0038221	FBgn0038221	-1.01592	0.00583253	CDS	IFT54
1739	3R	15172032	15172624	593	-	FBgn0038294_2	FBgn0038294	-0.605131	4.92e-05	CDS	Mf
1740	3R	16482031	16482136	106	-	FBgn0038437	FBgn0038437	-0.817851	0.000311057	CDS	Sdhaf3
1741	3R	16644678	16644727	50	+	FBgn0038453	FBgn0038453	-0.521297	0.00216694	CDS	Arl6IP1
1742	3R	16990600	16990649	50	-	FBgn0038461	FBgn0038461	-0.97651	0.00261625	CDS	CG3678
1743	3R	17070887	17070936	50	-	FBgn0038473	FBgn0038473	-0.826679	0.00538759	CDS	Ns1
1744	3R	17074739	17074788	50	-	FBgn0038475	FBgn0038475	-0.816207	0.00363927	CDS	Keap1
1745	3R	17662026	17662075	50	+	FBgn0038532	FBgn0038532	-1.25276	0.0021282	CDS	CG14322
1746	3R	17804642	17804691	50	-	FBgn0038549	FBgn0038549	-0.625236	0.00351466	CDS	CG17802
1747	3R	19025556	19025605	50	+	FBgn0038674	FBgn0038674	-0.988611	0.00449313	CDS	CG14285
1748	3R	19899709	19899758	50	-	FBgn0038745	FBgn0038745	-0.555277	0.00325348	CDS	CG4538
1749	3R	19904515	19904564	50	-	FBgn0038746	FBgn0038746	-0.753772	0.00139884	CDS	Surf6
1750	3R	20583628	20583677	50	-	FBgn0038809	FBgn0038809	-0.658056	0.000508144	CDS	CG16953
1751	3R	20925959	20926008	50	+	FBgn0038842_2	FBgn0038842	-0.577517	0.00718481	CDS	hdly
1752	3R	22374787	22374836	50	+	FBgn0038952	FBgn0038952	-0.73861	0.00628143	CDS	CG7069
1753	3R	22374987	22375036	50	+	FBgn0038952_2	FBgn0038952	-0.559616	0.00497378	CDS	CG7069
1754	3R	24625263	24625312	50	-	FBgn0039212_2	FBgn0039212	-0.566853	0.00460155	CDS	Syx18
1755	3R	25021270	25021319	50	+	FBgn0039257_3	FBgn0039257	-0.593064	0.00564973	CDS	tnc
1756	3R	25267057	25267106	50	+	FBgn0039306	FBgn0039306	-0.613104	0.00583948	CDS	RIOK2
1757	3R	25307821	25307870	50	-	FBgn0039321	FBgn0039321	-0.519578	0.00616471	CDS	CG10550
1758	3R	27116008	27116057	50	-	FBgn0039488	FBgn0039488	-0.6042	0.00563668	CDS	CG6066
1759	3R	27666217	27666447	231	+	FBgn0039536	FBgn0039536	-0.538038	0.0040866	CDS	unc80
1760	3R	27941274	27941323	50	+	FBgn0039560_2	FBgn0039560	-0.538997	0.00707427	CDS	BOD1
1761	3R	27941774	27941823	50	+	FBgn0039560_3	FBgn0039560	-1.04597	0.000387777	CDS	BOD1
1762	3R	28610643	28610692	50	-	FBgn0039590	FBgn0039590	-0.60859	0.00731302	CDS	CG10011
1763	3R	28813430	28813529	100	+	FBgn0039600	FBgn0039600	-0.589503	3.6e-07	CDS	CG1646
1764	3R	29114688	29114737	50	+	FBgn0039635	FBgn0039635	-0.500956	0.00419812	CDS	Pdhb
1765	3R	29147403	29147452	50	-	FBgn0039642	FBgn0039642	-0.51747	0.00377323	CDS	CG11882
1766	3R	29858531	29858580	50	-	FBgn0039711	FBgn0039711	-0.828693	0.00173152	CDS	CG7824
1767	3R	31214178	31214227	50	+	FBgn0039828	FBgn0039828	-0.582605	0.00612147	CDS	CG1542
1768	4	234917	236416	1500	+	FBgn0039897	FBgn0039897	-0.760286	0.00353381	CDS	CG1674
1769	4	236467	237309	843	+	FBgn0039897_2	FBgn0039897	-0.566766	0.000979399	CDS	CG1674
1770	4	442954	443003	50	-	FBgn0039907	FBgn0039907	-1.16761	0.000555184	CDS	lgs
1771	4	443054	443103	50	-	FBgn0039907_2	FBgn0039907	-0.808217	0.00423522	CDS	lgs
1772	4	478585	478634	50	-	FBgn0039908	FBgn0039908	-0.610597	0.00476014	CDS	Asator
1773	4	624324	624373	50	-	FBgn0039914	FBgn0039914	-0.819441	0.00288205	CDS	mav
1774	4	624574	624623	50	-	FBgn0039914_2	FBgn0039914	-0.940007	0.00681748	CDS	mav
1775	4	624832	624881	50	-	FBgn0039914_3	FBgn0039914	-0.541802	0.00250836	CDS	mav
1776	4	625082	625181	100	-	FBgn0039914_4	FBgn0039914	-0.985817	0.000206374	CDS	mav
1777	4	780089	780188	100	-	FBgn0039923	FBgn0039923	-1.33123	5.43e-06	CDS	MED26
1778	4	780239	780288	50	-	FBgn0039923_2	FBgn0039923	-1.24653	0.000411264	CDS	MED26
1779	4	1135101	1135150	50	+	FBgn0039927	FBgn0039927	-1.60944	0.000131807	CDS	CG11155
1780	4	861898	861947	50	-	FBgn0039936	FBgn0039936	-0.591716	0.000213039	CDS	Gyf
1781	4	862048	862197	150	-	FBgn0039936_2	FBgn0039936	-0.638712	2.84e-08	CDS	Gyf
1782	X	23088884	23088933	50	-	FBgn0039944	FBgn0039944	-0.584667	0.00406042	CDS	CG17162
1783	X	23088881	23088930	50	-	FBgn0039945	FBgn0039945	-0.561645	0.00246734	CDS	CG17159
1784	2R	5604379	5604484	106	-	FBgn0039969	FBgn0039969	-0.509901	0.000897607	CDS	Fis1
1785	3L	23716433	23716482	50	+	FBgn0039977	FBgn0039977	-0.631399	0.000194769	CDS	CG17454
1786	2R	4672203	4672310	108	+	FBgn0040005_2	FBgn0040005	-1.1331	0.00354233	CDS	CG17883
1787	2L	22538468	22538517	50	+	FBgn0040009	FBgn0040009	-0.81093	0.00666527	CDS	CG17490
1788	2L	22584357	22584406	50	+	FBgn0040011	FBgn0040011	-0.947381	0.00207541	CDS	Slmap
1789	2L	22584916	22584965	50	+	FBgn0040011_2	FBgn0040011	-1.23214	0.000531646	CDS	Slmap
1790	3L	25113058	25113107	50	+	FBgn0040022	FBgn0040022	-1.17351	0.00128996	CDS	Set1
1791	3L	25113208	25113257	50	+	FBgn0040022_2	FBgn0040022	-0.565026	0.0055004	CDS	Set1
1792	3L	23740286	23740335	50	+	FBgn0040056	FBgn0040056	-0.587787	0.00306317	CDS	CG17698
1793	3L	23740486	23740585	100	+	FBgn0040056_2	FBgn0040056	-0.796331	0.000115637	CDS	CG17698
1794	2L	4188473	4188522	50	+	FBgn0040102	FBgn0040102	-0.521297	0.00275144	CDS	lectin-24Db
1795	3R	23682106	23682155	50	+	FBgn0040227	FBgn0040227	-0.870828	0.00583289	CDS	eIF3d1
1796	2L	11274112	11274161	50	+	FBgn0040233	FBgn0040233	-0.955511	0.000564249	CDS	cana
1797	3R	16312617	16312666	50	-	FBgn0040271	FBgn0040271	-0.508225	0.00625659	CDS	Sulf1
1798	3R	24058892	24058941	50	+	FBgn0040283	FBgn0040283	-0.764099	0.00432696	CDS	SMC1
1799	3R	24058992	24059149	158	+	FBgn0040283_2	FBgn0040283	-0.693147	0.000150565	CDS	SMC1
1800	3R	24059408	24059457	50	+	FBgn0040283_3	FBgn0040283	-0.508576	0.00299847	CDS	SMC1
1801	2L	21131977	21132075	99	+	FBgn0040297_4	FBgn0040297	-0.751988	0.00472999	CDS	Nhe2
1802	X	2789246	2789295	50	-	FBgn0040384	FBgn0040384	-0.760286	0.00318796	CDS	CG32795
1803	3L	11712673	11712722	50	-	FBgn0040817	FBgn0040817	-0.601978	0.000310854	CDS	CG14132
1804	X	6266529	6266628	100	-	FBgn0040918_2	FBgn0040918	-0.64985	2.6e-05	CDS	schlank
1805	3R	4295741	4295790	50	+	FBgn0041605	FBgn0041605	-0.525332	0.000174887	CDS	cpx
1806	2L	19401102	19401151	50	-	FBgn0041789	FBgn0041789	-0.600554	0.000456892	CDS	Pax
1807	2R	20505501	20505550	50	+	FBgn0043535	FBgn0043535	-0.693147	0.00535886	CDS	Obp57a
1808	3R	9496462	9496561	100	+	FBgn0043791	FBgn0043791	-0.654681	9.39e-05	CDS	phu
1809	3R	24231718	24231817	100	+	FBgn0043884_2	FBgn0043884	-0.591611	1.22e-05	CDS	mask
1810	3R	24246104	24246203	100	+	FBgn0043884_4	FBgn0043884	-0.585051	0.000242107	CDS	mask
1811	3R	16452872	16452921	50	-	FBgn0044826_2	FBgn0044826	-0.847298	0.00327849	CDS	Pak3
1812	2L	15263050	15263099	50	-	FBgn0045842	FBgn0045842	-0.502092	0.0057241	CDS	yuri
1813	3R	25125297	25125346	50	+	FBgn0046214	FBgn0046214	-0.752866	0.000756687	CDS	vig2
1814	2R	4014315	4014364	50	+	FBgn0046706	FBgn0046706	-0.581507	0.00232429	CDS	Haspin
1815	2R	4014415	4014514	100	+	FBgn0046706_2	FBgn0046706	-0.759105	0.000206173	CDS	Haspin
1816	3R	8793358	8794017	660	-	FBgn0046874_2	FBgn0046874	-0.508965	0.000107135	CDS	Pif1B
1817	2R	10127443	10127542	100	+	FBgn0050011_7	FBgn0050011	-0.611397	1.36e-05	CDS	gem
1818	2R	11388330	11388379	50	-	FBgn0050022	FBgn0050022	-0.980829	0.00269723	CDS	CG30022
1819	2R	14196611	14196660	50	+	FBgn0050069_3	FBgn0050069	-0.70657	0.00233051	CDS	CG30069
1820	2R	14196811	14196860	50	+	FBgn0050069_4	FBgn0050069	-1.06087	0.00298938	CDS	CG30069
1821	2R	9145056	9145151	96	+	FBgn0050342	FBgn0050342	-1.17632	0.000224548	CDS	Prp38
1822	2R	8475845	8475894	50	-	FBgn0050361	FBgn0050361	-0.85349	0.00647039	CDS	mtt
1823	3R	9697234	9697333	100	-	FBgn0051352_2	FBgn0051352	-0.561684	2.47e-05	CDS	Unc-115a
1824	2L	6635997	6636046	50	-	FBgn0051635	FBgn0051635	-0.834798	0.00501539	CDS	CG31635
1825	2L	6646541	6646590	50	-	FBgn0051635_2	FBgn0051635	-0.542743	0.00239379	CDS	CG31635
1826	2L	2719234	2719283	50	+	FBgn0051690	FBgn0051690	-0.758388	0.00241785	CDS	CG31690
1827	2L	9703273	9703322	50	-	FBgn0051710	FBgn0051710	-0.535201	0.00202176	CDS	CG31710
1828	2L	9938283	9938332	50	-	FBgn0051713	FBgn0051713	-0.753772	0.00280981	CDS	Apf
1829	2L	32377	32426	50	-	FBgn0051973_3	FBgn0051973	-0.844187	0.000740772	CDS	Cda5
1830	2L	34201	34250	50	-	FBgn0051973_5	FBgn0051973	-0.60859	0.00596662	CDS	Cda5
1831	4	654578	654627	50	-	FBgn0051992	FBgn0051992	-0.587065	0.000159184	CDS	gw
1832	4	654778	655089	312	-	FBgn0051992_2	FBgn0051992	-0.511555	0.00197396	CDS	gw
1833	4	201055	201104	50	-	FBgn0051998	FBgn0051998	-0.578484	0.00619251	CDS	CG31998
1834	3L	17436881	17436930	50	+	FBgn0052176	FBgn0052176	-1.01983	0.00406181	CDS	CG32176
1835	3L	17649866	17649915	50	-	FBgn0052179	FBgn0052179	-1.01693	0.00297675	CDS	Krn
1836	3L	18682445	18682494	50	+	FBgn0052202	FBgn0052202	-0.622051	0.00675431	CDS	CG32202
1837	3L	19988179	19988228	50	-	FBgn0052220	FBgn0052220	-0.544464	0.00621092	CDS	Csas
1838	3L	7869692	7869741	50	+	FBgn0052365_2	FBgn0052365	-0.693147	0.0060819	CDS	CG32365
1839	3L	20860357	20860406	50	-	FBgn0052432	FBgn0052432	-0.540745	0.000199035	CDS	CG32432
1840	X	19901961	19902010	50	+	FBgn0052529	FBgn0052529	-0.862224	0.00184813	CDS	Hers
1841	X	11493885	11493934	50	+	FBgn0052666	FBgn0052666	-0.61026	0.00639238	CDS	Drak
1842	X	333768	333817	50	-	FBgn0052816	FBgn0052816	-0.510826	0.00620193	CDS	CG32816
1843	2L	9127007	9127056	50	+	FBgn0052982	FBgn0052982	-0.562413	0.00249755	CDS	CG32982
1844	2R	8222135	8222184	50	+	FBgn0053087_3	FBgn0053087	-0.710847	0.0051563	CDS	LRP1
1845	3R	24064271	24064320	50	-	FBgn0053100	FBgn0053100	-1.06289	0.00112173	CDS	eIF4EHP
1846	3L	224252	224301	50	+	FBgn0053229	FBgn0053229	-0.554997	0.00173626	CDS	CG33229
1847	4	1265270	1265319	50	+	FBgn0053653_2	FBgn0053653	-0.524763	0.00280107	CDS	Cadps
1848	2R	24921996	24922045	50	-	FBgn0060296	FBgn0060296	-0.589963	0.00492864	CDS	pain
1849	X	16601642	16601691	50	+	FBgn0061200_2	FBgn0061200	-0.793952	0.00706209	CDS	Nup153
1850	2R	12635842	12635891	50	-	FBgn0061359_3	FBgn0061359	-0.553885	0.00719651	CDS	CG33671
1851	2R	11694796	11694922	127	+	FBgn0062449	FBgn0062449	-1.04512	0.000520936	CDS	CG13197
1852	2L	10404904	10404953	50	-	FBgn0067622	FBgn0067622	-0.93827	0.00342879	CDS	LSm-4
1853	2L	21097172	21097221	50	+	FBgn0083972	FBgn0083972	-0.795801	0.00430627	CDS	CG34136
1854	2L	21097272	21098626	1355	+	FBgn0083972_2	FBgn0083972	-0.635989	0.00274832	CDS	CG34136
1855	2L	9890615	9890722	108	-	FBgn0085212	FBgn0085212	-1.2852	0.00631886	CDS	CG34183
1856	3R	26425357	26425456	100	-	FBgn0085320	FBgn0085320	-0.662376	1.08e-05	CDS	CG34291
1857	2R	14315382	14315431	50	+	FBgn0085408	FBgn0085408	-0.739667	0.00205873	CDS	Shrm
1858	2L	8931799	8931848	50	+	FBgn0085427_3	FBgn0085427	-0.756863	0.00562577	CDS	CG34398
1859	4	91340	91389	50	+	FBgn0085432_4	FBgn0085432	-0.727633	0.00660624	CDS	pan
1860	X	10522840	10522889	50	-	FBgn0085443_2	FBgn0085443	-0.603535	0.0034106	CDS	spri
1861	X	10576138	10578269	2132	-	FBgn0085443_4	FBgn0085443	-0.793952	0.00146899	CDS	spri
1862	X	6557222	6557271	50	+	FBgn0085446_4	FBgn0085446	-0.790786	0.00393253	CDS	CG34417
1863	3L	9362508	9362557	50	+	FBgn0085485	FBgn0085485	-0.635989	0.00188438	CDS	CG34456
1864	2R	2770689	2830735	60047	-	FBgn0085638	FBgn0085638	-1.12719	0.000624813	CDS	CG41378
1865	2R	24088728	24088777	50	+	FBgn0086129	FBgn0086129	-0.662376	0.00706785	CDS	snama
1866	2R	24091706	24091755	50	+	FBgn0086129_2	FBgn0086129	-0.629125	0.000355497	CDS	snama
1867	3R	29597282	29597331	50	+	FBgn0086361	FBgn0086361	-0.587787	0.00162078	CDS	alph
1868	3R	7198334	7198383	50	+	FBgn0086372	FBgn0086372	-0.640779	0.00275633	CDS	lap
1869	2L	20678679	20678728	50	+	FBgn0086657	FBgn0086657	-1.11696	0.00388128	CDS	IKKepsilon
1870	2L	23067879	23067928	50	-	FBgn0086683	FBgn0086683	-1.09861	0.00504892	CDS	Spf45
1871	3L	15066825	15066874	50	-	FBgn0086690	FBgn0086690	-0.731862	0.00772106	CDS	Plp
1872	2L	18444988	18445087	100	-	FBgn0086707_2	FBgn0086707	-0.659624	2.15e-05	CDS	ncm
1873	2L	18445138	18445187	50	-	FBgn0086707_3	FBgn0086707	-0.608248	0.00272314	CDS	ncm
1874	2L	18445338	18445387	50	-	FBgn0086707_4	FBgn0086707	-0.747214	0.00447932	CDS	ncm
1875	2L	18445538	18445737	200	-	FBgn0086707_5	FBgn0086707	-0.867324	2.71e-10	CDS	ncm
1876	2L	276880	276984	105	-	FBgn0086855	FBgn0086855	-0.65678	0.00307805	CDS	CG17078
1877	3L	2047793	2047842	50	-	FBgn0086906_3	FBgn0086906	-0.538651	0.000764347	CDS	sls
1878	3L	2048043	2048092	50	-	FBgn0086906_4	FBgn0086906	-0.552862	0.00046128	CDS	sls
1879	3L	2048493	2048542	50	-	FBgn0086906_5	FBgn0086906	-0.589427	0.000247776	CDS	sls
1880	3L	2048593	2048692	100	-	FBgn0086906_6	FBgn0086906	-1.01051	6.71e-05	CDS	sls
1881	3L	2049243	2049292	50	-	FBgn0086906_7	FBgn0086906	-0.650222	0.000413872	CDS	sls
1882	3L	2049543	2049742	200	-	FBgn0086906_8	FBgn0086906	-0.660712	5.12e-07	CDS	sls
1883	3L	2049843	2049892	50	-	FBgn0086906_9	FBgn0086906	-0.77387	0.000952003	CDS	sls
1884	3L	2050093	2050142	50	-	FBgn0086906_10	FBgn0086906	-0.504311	0.00165697	CDS	sls
1885	3L	2050393	2050442	50	-	FBgn0086906_11	FBgn0086906	-0.55849	0.00657636	CDS	sls
1886	3L	2051043	2051092	50	-	FBgn0086906_12	FBgn0086906	-0.592606	0.0023882	CDS	sls
1887	3L	2051193	2051442	250	-	FBgn0086906_13	FBgn0086906	-0.929536	1.81e-10	CDS	sls
1888	3L	2051943	2052700	758	-	FBgn0086906_14	FBgn0086906	-0.934677	4.73e-06	CDS	sls
1889	3L	2053751	2053800	50	-	FBgn0086906_15	FBgn0086906	-1.22723	0.00539804	CDS	sls
1890	3L	2062166	2062215	50	-	FBgn0086906_16	FBgn0086906	-0.70932	0.000685558	CDS	sls
1891	3L	2075605	2075654	50	-	FBgn0086906_17	FBgn0086906	-1.01764	0.000323463	CDS	sls
1892	3L	2084303	2084402	100	-	FBgn0086906_19	FBgn0086906	-0.798508	0.000184747	CDS	sls
1893	4	1071583	1071632	50	+	FBgn0087002	FBgn0087002	-0.678184	0.00310056	CDS	apolpp
1894	2R	1650031	1650080	50	+	FBgn0087011_2	FBgn0087011	-0.673213	0.00759915	CDS	CG41520
1895	2R	1650131	1726674	76544	+	FBgn0087011_3	FBgn0087011	-0.743578	0.0072801	CDS	CG41520
1896	2R	4786282	4786381	100	-	FBgn0250830	FBgn0250830	-1.7148	1.12e-05	CDS	CG12547
1897	3L	9752882	9752931	50	-	FBgn0259163_2	FBgn0259163	-0.716678	0.00110548	CDS	CG42268
1898	3R	25040640	25040689	50	-	FBgn0259178	FBgn0259178	-0.642328	0.000284012	CDS	5PtaseI
1899	4	342999	343048	50	-	FBgn0259214_2	FBgn0259214	-0.520085	0.00534538	CDS	PMCA
1900	4	264640	264812	173	+	FBgn0259216	FBgn0259216	-1.13223	8.46e-05	CDS	RhoGAP102A
1901	4	264863	264912	50	+	FBgn0259216_2	FBgn0259216	-0.944462	0.00531906	CDS	RhoGAP102A
1902	3R	11667883	11667932	50	+	FBgn0259227	FBgn0259227	-0.977251	0.00200542	CDS	CG42327
1903	2R	9472628	9472677	50	+	FBgn0259234_2	FBgn0259234	-0.542666	0.00666307	CDS	Camta
1904	3L	11527753	11527802	50	-	FBgn0259481_2	FBgn0259481	-0.693147	0.00772842	CDS	Mob2
1905	3L	11541826	11541875	50	-	FBgn0259481_3	FBgn0259481	-0.729515	0.00528895	CDS	Mob2
1906	X	12443815	12443864	50	+	FBgn0259680_2	FBgn0259680	-0.909818	0.00352116	CDS	Pkcdelta
1907	2L	16622065	16622114	50	+	FBgn0259735	FBgn0259735	-0.67634	0.00597412	CDS	mtgo
1908	X	5637577	5640949	3373	-	FBgn0259994_8	FBgn0259994	-0.520776	0.00760195	CDS	OtopLa
1909	3R	19481166	19481215	50	+	FBgn0260003	FBgn0260003	-0.626136	0.00223374	CDS	Dys
1910	2L	13834457	13834506	50	-	FBgn0260407	FBgn0260407	-0.592051	0.00545	CDS	mRpS23
1911	3R	30477384	30477433	50	+	FBgn0260440	FBgn0260440	-0.756326	0.00737773	CDS	spdo
1912	3R	9687594	9687706	113	-	FBgn0260463_2	FBgn0260463	-0.552069	0.000670791	CDS	Unc-115b
1913	X	9240374	9240423	50	-	FBgn0260789	FBgn0260789	-0.993252	0.005219	CDS	mxc
1914	2R	4322564	4322613	50	-	FBgn0260798	FBgn0260798	-1.05779	0.000359441	CDS	Gprk1
1915	2R	4599544	4599593	50	+	FBgn0260799	FBgn0260799	-0.679724	0.000852258	CDS	p120ctn
1916	2R	19468971	19469020	50	+	FBgn0260934_4	FBgn0260934	-0.506818	0.000347131	CDS	par-1
1917	3R	8794068	8796730	2663	-	FBgn0261015_3	FBgn0261015	-0.5818	0.00175469	CDS	Pif1A
1918	X	13808466	13808515	50	+	FBgn0261244_2	FBgn0261244	-0.566733	0.00429009	CDS	inaE
1919	3R	10783681	10783730	50	-	FBgn0261380	FBgn0261380	-0.8232	0.0061435	CDS	mRpL37
1920	3L	16905642	16905691	50	+	FBgn0261565_2	FBgn0261565	-0.732888	0.00185613	CDS	Lmpt
1921	3L	16905942	16905991	50	+	FBgn0261565_3	FBgn0261565	-0.575364	0.00488767	CDS	Lmpt
1922	3L	16906042	16906091	50	+	FBgn0261565_4	FBgn0261565	-0.556288	0.00769669	CDS	Lmpt
1923	2L	2366968	2367017	50	+	FBgn0261647	FBgn0261647	-0.712195	0.00641439	CDS	Axud1
1924	3L	7665834	7665883	50	-	FBgn0261788	FBgn0261788	-0.52143	0.000541502	CDS	Ank2
1925	3L	7667067	7667116	50	-	FBgn0261788_2	FBgn0261788	-0.806476	0.00267575	CDS	Ank2
1926	3L	7667217	7667266	50	-	FBgn0261788_3	FBgn0261788	-0.888456	0.000178842	CDS	Ank2
1927	3L	7667317	7667366	50	-	FBgn0261788_4	FBgn0261788	-0.661059	0.000683543	CDS	Ank2
1928	3L	7667467	7667516	50	-	FBgn0261788_5	FBgn0261788	-0.675551	0.000632821	CDS	Ank2
1929	3L	7667717	7667866	150	-	FBgn0261788_6	FBgn0261788	-0.84999	1.77e-05	CDS	Ank2
1930	3L	7667917	7667966	50	-	FBgn0261788_7	FBgn0261788	-0.576887	0.00211314	CDS	Ank2
1931	3L	7668017	7668066	50	-	FBgn0261788_8	FBgn0261788	-0.847298	0.000401954	CDS	Ank2
1932	3L	7668367	7668416	50	-	FBgn0261788_9	FBgn0261788	-0.81575	0.00552628	CDS	Ank2
1933	3L	7668467	7668516	50	-	FBgn0261788_10	FBgn0261788	-0.87807	0.00128638	CDS	Ank2
1934	3L	7696722	7696826	105	-	FBgn0261788_11	FBgn0261788	-0.847298	0.0059211	CDS	Ank2
1935	3L	7698436	7698485	50	-	FBgn0261788_12	FBgn0261788	-0.847298	0.00185028	CDS	Ank2
1936	3L	7698786	7698835	50	-	FBgn0261788_13	FBgn0261788	-0.651989	0.00191717	CDS	Ank2
1937	2L	7820329	7820378	50	+	FBgn0261800_2	FBgn0261800	-0.647832	0.000823134	CDS	LanB1
1938	2L	5189600	5189649	50	+	FBgn0261836_3	FBgn0261836	-0.61636	0.00300351	CDS	Msp300
1939	3R	10243974	10244023	50	+	FBgn0261928	FBgn0261928	-0.536371	0.000395401	CDS	CG42795
1940	3R	10244074	10244123	50	+	FBgn0261928_2	FBgn0261928	-0.68904	0.00122074	CDS	CG42795
1941	3R	10244274	10244373	100	+	FBgn0261928_3	FBgn0261928	-0.949081	6e-05	CDS	CG42795
1942	3R	10244474	10244723	250	+	FBgn0261928_4	FBgn0261928	-0.817556	2.13e-11	CDS	CG42795
1943	3R	10246024	10246073	50	+	FBgn0261928_5	FBgn0261928	-0.527633	0.00121221	CDS	CG42795
1944	3R	10246224	10246473	250	+	FBgn0261928_6	FBgn0261928	-0.760286	1.19e-11	CDS	CG42795
1945	3R	10246574	10246623	50	+	FBgn0261928_7	FBgn0261928	-0.874031	0.000390364	CDS	CG42795
1946	3R	10247524	10247573	50	+	FBgn0261928_8	FBgn0261928	-0.500554	0.00625704	CDS	CG42795
1947	X	2015267	2015316	50	+	FBgn0261954	FBgn0261954	-0.533475	0.0038848	CDS	east
1948	X	2015417	2015466	50	+	FBgn0261954_2	FBgn0261954	-1.00145	0.00158609	CDS	east
1949	2R	4236067	4236116	50	-	FBgn0262117	FBgn0262117	-1.07264	0.003107	CDS	IntS3
1950	2R	3943032	3943081	50	-	FBgn0262124	FBgn0262124	-0.646627	0.00431626	CDS	uex
1951	2L	15811634	15811683	50	-	FBgn0262150	FBgn0262150	-1.00017	0.00195235	CDS	CG42876
1952	2L	12508139	12508188	50	+	FBgn0262353	FBgn0262353	-0.63516	0.00472006	CDS	CG43051
1953	3R	9726911	9726960	50	-	FBgn0262477	FBgn0262477	-1.40691	0.000990069	CDS	FoxP
1954	3R	9728215	9728349	135	-	FBgn0262477_2	FBgn0262477	-0.630233	0.00457378	CDS	FoxP
1955	3L	23019328	23019377	50	+	FBgn0262509_3	FBgn0262509	-0.510826	0.00598323	CDS	nrm
1956	3L	23030905	23030954	50	+	FBgn0262509_4	FBgn0262509	-0.732888	0.00574047	CDS	nrm
1957	3L	19552130	19552240	111	-	FBgn0262517	FBgn0262517	-0.889857	0.000543293	CDS	Ltn1
1958	2R	17140616	17140665	50	-	FBgn0262567	FBgn0262567	-0.77814	0.00139945	CDS	CG43107
1959	3R	10304435	10304534	100	+	FBgn0262617_2	FBgn0262617	-0.843087	0.000189651	CDS	Nuak1
1960	3L	21922635	21922684	50	+	FBgn0262737_3	FBgn0262737	-0.799096	0.000117117	CDS	mub
1961	3R	17387621	17387737	117	+	FBgn0262871	FBgn0262871	-0.788457	0.00431664	CDS	lute
1962	3R	24830505	24830554	50	+	FBgn0262962	FBgn0262962	-0.916291	0.000423206	CDS	CG43273
1963	3R	24830705	24830754	50	+	FBgn0262962_2	FBgn0262962	-0.816761	0.00469945	CDS	CG43273
1964	2R	7646091	7646140	50	+	FBgn0263077_6	FBgn0263077	-0.65678	0.00383533	CDS	CG43340
1965	2R	7646191	7646240	50	+	FBgn0263077_7	FBgn0263077	-0.580592	0.000478852	CDS	CG43340
1966	3R	26597754	26597803	50	+	FBgn0263289_2	FBgn0263289	-0.613409	0.000920587	CDS	scrib
1967	2L	1442927	1442976	50	+	FBgn0263321	FBgn0263321	-0.63908	0.00205129	CDS	CG43402
1968	2L	1443027	1443176	150	+	FBgn0263321_2	FBgn0263321	-0.931558	2.04e-07	CDS	CG43402
1969	3R	24617356	24617405	50	+	FBgn0263490	FBgn0263490	-1.28093	0.00021431	CDS	mld
1970	3L	16011563	16011612	50	-	FBgn0263601	FBgn0263601	-0.860201	0.00490686	CDS	mib1
1971	3L	6563683	6563732	50	-	FBgn0263973	FBgn0263973	-0.893818	0.00598762	CDS	jv
1972	X	6869395	6869444	50	+	FBgn0263993_2	FBgn0263993	-0.525424	0.00523986	CDS	CG43736
1973	3L	9826781	9826830	50	+	FBgn0264489_3	FBgn0264489	-1.335	0.00126063	CDS	CG43897
1974	3L	301123	301172	50	+	FBgn0264707	FBgn0264707	-0.745333	0.00548051	CDS	RhoGEF3
1975	2R	14870165	14870214	50	-	FBgn0264962_2	FBgn0264962	-0.554608	0.0026378	CDS	Pcf11
1976	2R	15970187	15970236	50	-	FBgn0265045	FBgn0265045	-0.645894	0.00605058	CDS	Strn-Mlck
1977	2R	15972587	15972736	150	-	FBgn0265045_2	FBgn0265045	-1.12393	6.98e-09	CDS	Strn-Mlck
1978	2R	15973037	15973086	50	-	FBgn0265045_3	FBgn0265045	-1.09861	0.00426563	CDS	Strn-Mlck
1979	2R	23684301	23684403	103	+	FBgn0265052	FBgn0265052	-1.04512	0.00243897	CDS	St3
1980	3R	4932271	4932320	50	+	FBgn0265082_2	FBgn0265082	-0.587787	0.00642944	CDS	Cdep
1981	X	13203844	13203893	50	-	FBgn0265630	FBgn0265630	-0.83155	0.000215363	CDS	sno
1982	2L	5010377	5010426	50	-	FBgn0265968	FBgn0265968	-0.897942	0.000131971	CDS	Tfb5
1983	X	11830925	11831074	150	+	FBgn0266019_3	FBgn0266019	-0.532695	1.52e-07	CDS	rudhira
1984	X	11831125	11831524	400	+	FBgn0266019_4	FBgn0266019	-0.678043	7.34e-20	CDS	rudhira
1985	3R	22727317	22727366	50	+	FBgn0266409	FBgn0266409	-0.803495	0.00400846	CDS	CG45049
1986	3R	30104164	30104213	50	+	FBgn0266411_5	FBgn0266411	-0.718743	0.00346096	CDS	sima
1987	3R	17087613	17087662	50	+	FBgn0266465	FBgn0266465	-0.526093	0.00214952	CDS	GckIII
1988	2L	236543	236592	50	-	FBgn0266557_2	FBgn0266557	-0.602996	0.00284121	CDS	kis
1989	2L	236693	236742	50	-	FBgn0266557_3	FBgn0266557	-0.563094	0.00304173	CDS	kis
1990	2L	236793	236842	50	-	FBgn0266557_4	FBgn0266557	-0.820981	0.0051288	CDS	kis
1991	2L	236893	236942	50	-	FBgn0266557_5	FBgn0266557	-0.993252	0.000316811	CDS	kis
1992	2L	239693	239742	50	-	FBgn0266557_6	FBgn0266557	-0.725937	0.0012779	CDS	kis
1993	3L	2402763	2402812	50	+	FBgn0266696_3	FBgn0266696	-0.785262	0.00543319	CDS	Svil
1994	3L	2404763	2404812	50	+	FBgn0266696_4	FBgn0266696	-0.607492	0.00282404	CDS	Svil
1995	3L	2405213	2405262	50	+	FBgn0266696_5	FBgn0266696	-0.728239	0.00225799	CDS	Svil
1996	3L	2407613	2407662	50	+	FBgn0266696_6	FBgn0266696	-1.7148	0.00226727	CDS	Svil
1997	3L	2498434	2498483	50	+	FBgn0266696_12	FBgn0266696	-0.76952	0.000559833	CDS	Svil
1998	2R	1344570	1344719	150	-	FBgn0267398	FBgn0267398	-0.771021	3.73e-06	CDS	Yeti
1999	2L	10390726	10390775	50	+	FBgn0267821	FBgn0267821	-0.534677	0.00670969	CDS	da
[truncated: 2,785 more rows]
