# Supplementary material for: dTrmt10A impacts Hsp70 chaperone m6A levels and the stress response in the Drosophila brain
Source: Sci Rep. 2023 Dec 28;13:22999. doi: 10.1038/s41598-023-50272-4 (PMC10754819; doi:10.1038/s41598-023-50272-4)
Supplement: Supplementary file 4 — Dataset S3. [file 41598_2023_50272_MOESM4_ESM.xlsx]

## Sheet: Sheet1
Supplemental Data 3: Go Term and Kegg Pathway terms
1.Trmt10A Dependent Pathway Enrichment
2. Trmt10A Dependent Kegg Terms

## Sheet: Reactome Pathway
Pathway Enrichment	Pvalue	Genes	Reactome Pathway
Signal Transduction	1.00974e-10	FBgn0000017,FBgn0000108,FBgn0000163,FBgn0000253,FBgn0000479,FBgn0000546,FBgn0000568,FBgn0000659,FBgn0000667,FBgn0001083,FBgn0001104,FBgn0001105,FBgn0001122,FBgn0001323,FBgn0002525,FBgn0003093,FBgn0003371,FBgn0003716,FBgn0003721,FBgn0003731,FBgn0004177,FBgn0004435,FBgn0004509,FBgn0004573,FBgn0004611,FBgn0004636,FBgn0004828,FBgn0005536,FBgn0005632,FBgn0010452,FBgn0010453,FBgn0010762,FBgn0011655,FBg…	R-DME-162582
Signaling by GPCR	0.000142839	FBgn0000108,FBgn0000253,FBgn0000479,FBgn0001083,FBgn0001104,FBgn0001105,FBgn0003093,FBgn0003731,FBgn0004435,FBgn0004573,FBgn0004611,FBgn0020386,FBgn0022382,FBgn0024941,FBgn0028743,FBgn0038063,FBgn0052683,FBgn0085390,FBgn0085447,FBgn0250910,FBgn0261244,FBgn0261549,FBgn0261556,FBgn0261988,FBgn0262733,FBgn0262738,FBgn0263116,FBgn0263706,FBgn0266377	R-DME-372790
GPCR downstream signalling	0.000348422	FBgn0000108,FBgn0000253,FBgn0000479,FBgn0001104,FBgn0001105,FBgn0003093,FBgn0003731,FBgn0004435,FBgn0004573,FBgn0004611,FBgn0020386,FBgn0022382,FBgn0024941,FBgn0028743,FBgn0038063,FBgn0052683,FBgn0085390,FBgn0085447,FBgn0250910,FBgn0261244,FBgn0261549,FBgn0261556,FBgn0261988,FBgn0262733,FBgn0262738,FBgn0263116,FBgn0263706,FBgn0266377	R-DME-388396
Transcriptional activity of SMAD2/SMAD3:SMAD4 heterotrimer	0.0106366	FBgn0005632,FBgn0011655,FBgn0020378,FBgn0025455,FBgn0025800,FBgn0031885,FBgn0032946,FBgn0085450,FBgn0086361,FBgn0265523	R-DME-2173793
Signaling by TGFB family members	0.0106663	FBgn0000163,FBgn0003716,FBgn0004509,FBgn0005632,FBgn0011655,FBgn0020378,FBgn0025455,FBgn0025800,FBgn0031885,FBgn0032946,FBgn0085450,FBgn0086361,FBgn0265523	R-DME-9006936
Axon guidance	0.0108968	FBgn0000017,FBgn0003371,FBgn0003410,FBgn0003731,FBgn0005631,FBgn0010415,FBgn0010473,FBgn0011259,FBgn0031725,FBgn0040324,FBgn0041604,FBgn0051708,FBgn0085447,FBgn0259245,FBgn0259734,FBgn0262733,FBgn0263219,FBgn0265082,FBgn0265296,FBgn0265784	R-DME-422475
SUMOylation of intracellular receptors	0.0111491	FBgn0000448,FBgn0000546,FBgn0000568,FBgn0041210,FBgn0261239,FBgn0264922	R-DME-4090294
Nervous system development	0.0143776	FBgn0000017,FBgn0003371,FBgn0003410,FBgn0003731,FBgn0005631,FBgn0010415,FBgn0010473,FBgn0011259,FBgn0031725,FBgn0040324,FBgn0041604,FBgn0051708,FBgn0085447,FBgn0259245,FBgn0259734,FBgn0262733,FBgn0263219,FBgn0265082,FBgn0265296,FBgn0265784	R-DME-9675108
Ca2+ pathway	0.0157247	FBgn0000253,FBgn0001104,FBgn0001105,FBgn0001122,FBgn0004611,FBgn0010453,FBgn0011817,FBgn0016797,FBgn0030505,FBgn0085432,FBgn0267912	R-DME-4086398
Developmental Biology	0.0193272	FBgn0000017,FBgn0000568,FBgn0003371,FBgn0003410,FBgn0003731,FBgn0005631,FBgn0010415,FBgn0010473,FBgn0011259,FBgn0011655,FBgn0025800,FBgn0031725,FBgn0038197,FBgn0040324,FBgn0041604,FBgn0051708,FBgn0085447,FBgn0259245,FBgn0259734,FBgn0262733,FBgn0263219,FBgn0265082,FBgn0265296,FBgn0265784	R-DME-1266738
Signaling by TGF-beta Receptor Complex	0.0241564	FBgn0000163,FBgn0004509,FBgn0005632,FBgn0011655,FBgn0020378,FBgn0025455,FBgn0025800,FBgn0031885,FBgn0032946,FBgn0085450,FBgn0086361,FBgn0265523	R-DME-170834
Downregulation of SMAD2/3:SMAD4 transcriptional activity	0.0437549	FBgn0005632,FBgn0011655,FBgn0025800,FBgn0032946,FBgn0085450,FBgn0086361,FBgn0265523	R-DME-2173795

## Sheet: Kegg Pathway
	ID	Description	GeneRatio	BgRatio	pvalue	p.adjust	qvalue	geneID	Count	symbol
dme04013	dme04013	MAPK signaling pathway - fly	30/241	91/2840	1.25036e-11	9.87787e-10	8.29188e-10	Dmel_CG3578/Dmel_CG9949/Dmel_CG14026/Dmel_CG10079/Dmel_CG1856/Dmel_CG10491/Dmel_CG5123/Dmel_CG17228/Dmel_CG1921/Dmel_CG12283/Dmel_CG7417/Dmel_CG3131/Dmel_CG43122/Dmel_CG9553/Dmel_CG7109/Dmel_CG5588/Dmel_CG7392/Dmel_CG1906/Dmel_CG7850/Dmel_CG7524/Dmel_CG12559/Dmel_CG32179/Dmel_CG3954/Dmel_CG9885/Dmel_CG8384/Dmel_CG8049/Dmel_CG4353/Dmel_CG10108/Dmel_CG8556/Dmel_CG13387	30	bi,sina,tkv,Egfr,ttk,vn,hid,pros,sty,kek1,Tab2,Duox,cic,chic,mts,Mtl,Cka,alph,puc,Src64B,rl,Krn,csw,dpp,gro,Btk29A,hep,phyl,Rac2,emb
dme04310	dme04310	Wnt signaling pathway	24/241	81/2840	1.84527e-08	7.28883e-07	6.11854e-07	Dmel_CG8930/Dmel_CG2621/Dmel_CG9949/Dmel_CG32146/Dmel_CG34403/Dmel_CG15319/Dmel_CG3620/Dmel_CG4574/Dmel_CG6205/Dmel_CG1775/Dmel_CG7892/Dmel_CG9739/Dmel_CG2262/Dmel_CG5588/Dmel_CG10798/Dmel_CG9819/Dmel_CG15224/Dmel_CG8384/Dmel_CG2048/Dmel_CG4209/Dmel_CG8556/Dmel_CG17348/Dmel_CG7583/Dmel_CG43722	24	rk,sgg,sina,dlp,pan,nej,norpA,Plc21C,por,Med,nmo,fz2,Smox,Mtl,Myc,CanA-14F,CkIIbeta,gro,dco,CanB,Rac2,drl,CtBP,esn
dme04068	dme04068	FoxO signaling pathway	18/241	60/2840	1.00392e-06	2.0124e-05	1.68929e-05	Dmel_CG10079/Dmel_CG11658/Dmel_CG3143/Dmel_CG15319/Dmel_CG1775/Dmel_CG7892/Dmel_CG1210/Dmel_CG2699/Dmel_CG2262/Dmel_CG1490/Dmel_CG18402/Dmel_CG12559/Dmel_CG2939/Dmel_CG2048/Dmel_CG4006/Dmel_CG8224/Dmel_CG11324/Dmel_CG17299	18	Egfr,CG11658,foxo,nej,Med,nmo,Pdk1,Pi3K21B,Smox,Usp7,InR,rl,slp2,dco,Akt1,babo,homer,SNF4Agamma
dme04350	dme04350	TGF-beta signaling pathway	14/241	38/2840	1.05272e-06	2.0124e-05	1.68929e-05	Dmel_CG9224/Dmel_CG14026/Dmel_CG15319/Dmel_CG7904/Dmel_CG7109/Dmel_CG1775/Dmel_CG2262/Dmel_CG10798/Dmel_CG10539/Dmel_CG12559/Dmel_CG9885/Dmel_CG1007/Dmel_CG8224/Dmel_CG9774	14	sog,tkv,nej,put,mts,Med,Smox,Myc,S6k,rl,dpp,emc,babo,Rok
dme04391	dme04391	Hippo signaling pathway - fly	17/241	55/2840	1.27367e-06	2.0124e-05	1.68929e-05	Dmel_CG5055/Dmel_CG17117/Dmel_CG10491/Dmel_CG32717/Dmel_CG6383/Dmel_CG12676/Dmel_CG7109/Dmel_CG10798/Dmel_CG2671/Dmel_CG4114/Dmel_CG42318/Dmel_CG32179/Dmel_CG1725/Dmel_CG2048/Dmel_CG8544/Dmel_CG6235/Dmel_CG6964	17	baz,hth,vn,sdt,crb,ed,mts,Myc,l(2)gl,ex,app,Krn,dlg1,dco,sd,tws,Gug
dme04320	dme04320	Dorso-ventral axis formation	9/241	28/2840	0.000322461	0.00424574	0.00356404	Dmel_CG10079/Dmel_CG11491/Dmel_CG16901/Dmel_CG43782/Dmel_CG9659/Dmel_CG12559/Dmel_CG31762/Dmel_CG1004/Dmel_CG10847	9	Egfr,br,sqd,orb2,egh,rl,bru1,rho,enc
dme04214	dme04214	Apoptosis - fly	13/241	59/2840	0.000999922	0.0112848	0.00947295	Dmel_CG1765/Dmel_CG32180/Dmel_CG10079/Dmel_CG5123/Dmel_CG7417/Dmel_CG18389/Dmel_CG11491/Dmel_CG6944/Dmel_CG7850/Dmel_CG12559/Dmel_CG4380/Dmel_CG4353/Dmel_CG9177	13	EcR,Eip74EF,Egfr,hid,Tab2,Eip93F,br,Lam,puc,rl,usp,hep,eIF5
dme04144	dme04144	Endocytosis	20/241	123/2840	0.00293208	0.0289543	0.0243054	Dmel_CG5055/Dmel_CG10079/Dmel_CG33991/Dmel_CG32434/Dmel_CG12001/Dmel_CG6489/Dmel_CG2262/Dmel_CG17998/Dmel_CG7524/Dmel_CG18402/Dmel_CG11628/Dmel_CG40129/Dmel_CG18102/Dmel_CG8224/Dmel_CG8156/Dmel_CG14804/Dmel_CG7037/Dmel_CG6521/Dmel_CG8532/Dmel_CG14296	20	baz,Egfr,nuf,siz,spartin,Hsp70Bc,Smox,Gprk2,Src64B,InR,step,Gprk1,shi,babo,Arf51F,Vps26,Cbl,Stam,lqf,EndoA
dme04745	dme04745	Phototransduction - fly	7/241	26/2840	0.00468796	0.0411499	0.0345429	Dmel_CG17759/Dmel_CG33174/Dmel_CG3620/Dmel_CG8472/Dmel_CG4550/Dmel_CG4574/Dmel_CG40129	7	Galphaq,inaE,norpA,Cam,ninaE,Plc21C,Gprk1
dme03015	dme03015	mRNA surveillance pathway	12/241	67/2840	0.00933189	0.0737219	0.0618852	Dmel_CG5099/Dmel_CG6593/Dmel_CG7109/Dmel_CG10377/Dmel_CG2163/Dmel_CG9854/Dmel_CG5643/Dmel_CG32169/Dmel_CG5119/Dmel_CG6235/Dmel_CG1559/Dmel_CG32135	12	msi,Pp1alpha-96A,mts,Hrb27C,Pabp2,hrg,wdb,Rbp6,pAbp,tws,Upf1,Nxf3
dme04341	dme04341	Hedgehog signaling pathway - fly	7/241	31/2840	0.0129981	0.0881384	0.0739869	Dmel_CG2621/Dmel_CG6963/Dmel_CG17998/Dmel_CG12537/Dmel_CG9885/Dmel_CG2048/Dmel_CG42616	7	sgg,gish,Gprk2,rdx,dpp,dco,Cul3
dme04150	dme04150	mTOR signaling pathway	15/241	96/2840	0.0137454	0.0881384	0.0739869	Dmel_CG2621/Dmel_CG9739/Dmel_CG1210/Dmel_CG2699/Dmel_CG33100/Dmel_CG10967/Dmel_CG10539/Dmel_CG18402/Dmel_CG12559/Dmel_CG17369/Dmel_CG4006/Dmel_CG5020/Dmel_CG10837/Dmel_CG8002/Dmel_CG40293	15	sgg,fz2,Pdk1,Pi3K21B,eIF4EHP,Atg1,S6k,InR,rl,Vha55,Akt1,CLIP-190,eIF4B,rictor,Stlk
dme04711	dme04711	Circadian rhythm - fly	4/241	2840-12-01	0.0145038	0.0881384	0.0739869	Dmel_CG2621/Dmel_CG17888/Dmel_CG2048/Dmel_CG4857	4	sgg,Pdp1,dco,tyf
dme04070	dme04070	Phosphatidylinositol signaling system	9/241	53/2840	0.0317868	0.179369	0.150569	Dmel_CG34361/Dmel_CG42667/Dmel_CG3620/Dmel_CG8472/Dmel_CG4574/Dmel_CG2699/Dmel_CG11621/Dmel_CG3530/Dmel_CG6707	9	Dgk,rdgA,norpA,Cam,Plc21C,Pi3K21B,Pi3K68D,CG3530,CG6707
dme04392	dme04392	Hippo signaling pathway - multiple species	4/241	16/2840	0.0407554	0.214645	0.180182	Dmel_CG4114/Dmel_CG2048/Dmel_CG8544/Dmel_CG10295	4	ex,dco,sd,Pak
dme04080	dme04080	Neuroactive ligand-receptor interaction	8/241	48/2840	0.0460944	0.227591	0.191049	Dmel_CG5055/Dmel_CG12073/Dmel_CG15274/Dmel_CG15113/Dmel_CG10537/Dmel_CG7446/Dmel_CG3022/Dmel_CG18741	8	baz,5-HT7,GABA-B-R1,5-HT1B,Rdl,Grd,GABA-B-R3,Dop1R2
dme04140	dme04140	Autophagy - animal	12/241	87/2840	0.0607949	0.274493	0.23042	Dmel_CG45051/Dmel_CG7109/Dmel_CG1210/Dmel_CG2699/Dmel_CG10967/Dmel_CG10539/Dmel_CG18402/Dmel_CG12559/Dmel_CG2615/Dmel_CG42349/Dmel_CG4006/Dmel_CG4428	12	sima,mts,Pdk1,Pi3K21B,Atg1,S6k,InR,rl,IKKepsilon,Pkcdelta,Akt1,Atg4a
dme04213	dme04213	Longevity regulating pathway - multiple species	8/241	51/2840	0.0625427	0.274493	0.23042	Dmel_CG10002/Dmel_CG3143/Dmel_CG6489/Dmel_CG2699/Dmel_CG10539/Dmel_CG18402/Dmel_CG4006/Dmel_CG17299	8	fkh,foxo,Hsp70Bc,Pi3K21B,S6k,InR,Akt1,SNF4Agamma
dme00310	dme00310	Lysine degradation	6/241	35/2840	0.0707455	0.279445	0.234577	Dmel_CG8651/Dmel_CG2995/Dmel_CG42803/Dmel_CG12196/Dmel_CG40351/Dmel_CG10947	6	trx,G9a,gpp,egg,Set1,CG10947
dme04137	dme04137	Mitophagy - animal	6/241	35/2840	0.0707455	0.279445	0.234577	Dmel_CG3143/Dmel_CG45051/Dmel_CG7524/Dmel_CG11624/Dmel_CG2615/Dmel_CG15224	6	foxo,sima,Src64B,Ubi-p63E,IKKepsilon,CkIIbeta
dme03250	dme03250	Viral life cycle - HIV-1	5/241	31/2840	0.116855	0.439599	0.369017	Dmel_CG15319/Dmel_CG10772/Dmel_CG32217/Dmel_CG6292/Dmel_CG13387	5	nej,Fur1,Su(Tpl),CycT,emb
dme04330	dme04330	Notch signaling pathway	4/241	24/2840	0.140579	0.504806	0.423754	Dmel_CG15319/Dmel_CG8118/Dmel_CG8384/Dmel_CG7583	4	nej,mam,gro,CtBP
dme00230	dme00230	Purine metabolism	10/241	83/2840	0.161682	0.555343	0.466178	Dmel_CG32498/Dmel_CG31183/Dmel_CG32626/Dmel_CG34341/Dmel_CG8362/Dmel_CG42276/Dmel_CG45019/Dmel_CG6612/Dmel_CG9345/Dmel_CG44007	10	dnc,CG31183,AMPdeam,Pde11,nmdyn-D7,Pde9,Pde8,Adk3,Adgf-C,Pde1c
dme03018	dme03018	RNA degradation	7/241	54/2840	0.169222	0.557023	0.467587	Dmel_CG9214/Dmel_CG8928/Dmel_CG5684/Dmel_CG5119/Dmel_CG31184/Dmel_CG6169/Dmel_CG34407	7	Tob,Rrp47,Pop2,pAbp,LSm3,DCP2,Not1
dme04136	dme04136	Autophagy - other	3/241	24/2840	0.33345	0.999995	0.839436	Dmel_CG7109/Dmel_CG10967/Dmel_CG4428	3	mts,Atg1,Atg4a
dme00650	dme00650	Butanoate metabolism	2/241	15/2840	0.367943	0.999995	0.839436	Dmel_CG14994/Dmel_CG13377	2	Gad1,CG13377
dme04624	dme04624	Toll and Imd signaling pathway	7/241	73/2840	0.426486	0.999995	0.839436	Dmel_CG7417/Dmel_CG42734/Dmel_CG3131/Dmel_CG18319/Dmel_CG6134/Dmel_CG4353/Dmel_CG8400	7	Tab2,Ank2,Duox,ben,spz,hep,casp
dme04120	dme04120	Ubiquitin mediated proteolysis	9/241	96/2840	0.42887	0.999995	0.839436	Dmel_CG9949/Dmel_CG18319/Dmel_CG7656/Dmel_CG31687/Dmel_CG3000/Dmel_CG11624/Dmel_CG6720/Dmel_CG7037/Dmel_CG42616	9	sina,ben,CG7656,CG31687,fzr,Ubi-p63E,Ubc2,Cbl,Cul3
dme00562	dme00562	Inositol phosphate metabolism	4/241	44/2840	0.520738	0.999995	0.839436	Dmel_CG3620/Dmel_CG4574/Dmel_CG11621/Dmel_CG3530	4	norpA,Plc21C,Pi3K68D,CG3530
dme01200	dme01200	Carbon metabolism	9/241	104/2840	0.527993	0.999995	0.839436	Dmel_CG7069/Dmel_CG6058/Dmel_CG3001/Dmel_CG3724/Dmel_CG18003/Dmel_CG11963/Dmel_CG10120/Dmel_CG11661/Dmel_CG17246	9	CG7069,Ald1,Hex-A,Pgd,CG18003,ScsbetaA,Men,Nc73EF,SdhA
dme00564	dme00564	Glycerophospholipid metabolism	5/241	58/2840	0.554607	0.999995	0.839436	Dmel_CG34361/Dmel_CG42667/Dmel_CG2818/Dmel_CG17907/Dmel_CG1049	5	Dgk,rdgA,CG2818,Ace,Pcyt1
dme00020	dme00020	Citrate cycle (TCA cycle)	3/241	34/2840	0.560926	0.999995	0.839436	Dmel_CG11963/Dmel_CG11661/Dmel_CG17246	3	ScsbetaA,Nc73EF,SdhA
dme00030	dme00030	Pentose phosphate pathway	2/241	22/2840	0.568794	0.999995	0.839436	Dmel_CG6058/Dmel_CG3724	2	Ald1,Pgd
dme02010	dme02010	ABC transporters	3/241	36/2840	0.600736	0.999995	0.839436	Dmel_CG3327/Dmel_CG9663/Dmel_CG14709	3	E23,CG9663,Mrp4
dme00051	dme00051	Fructose and mannose metabolism	2/241	24/2840	0.617145	0.999995	0.839436	Dmel_CG6058/Dmel_CG3001	2	Ald1,Hex-A
dme04512	dme04512	ECM-receptor interaction	1/241	2840-11-01	0.623656	0.999995	0.839436	Dmel_CG3168	1	CG3168
dme01232	dme01232	Nucleotide metabolism	4/241	55/2840	0.699458	0.999995	0.839436	Dmel_CG32626/Dmel_CG8362/Dmel_CG6612/Dmel_CG9345	4	AMPdeam,nmdyn-D7,Adk3,Adgf-C
dme04145	dme04145	Phagosome	5/241	70/2840	0.721858	0.999995	0.839436	Dmel_CG11958/Dmel_CG1938/Dmel_CG5588/Dmel_CG17369/Dmel_CG8556	5	Cnx99A,Dlic,Mtl,Vha55,Rac2
dme00760	dme00760	Nicotinate and nicotinamide metabolism	1/241	16/2840	0.758955	0.999995	0.839436	Dmel_CG3714	1	Naprt
dme00910	dme00910	Nitrogen metabolism	1/241	16/2840	0.758955	0.999995	0.839436	Dmel_CG11284	1	CAH3
dme00520	dme00520	Amino sugar and nucleotide sugar metabolism	3/241	47/2840	0.775473	0.999995	0.839436	Dmel_CG43374/Dmel_CG3001/Dmel_CG1869	3	Cht6,Hex-A,Cht7
dme00514	dme00514	Other types of O-glycan biosynthesis	2/241	34/2840	0.798105	0.999995	0.839436	Dmel_CG11388/Dmel_CG31651	2	Xxylt,Pgant5
dme00563	dme00563	Glycosylphosphatidylinositol (GPI)-anchor biosynthesis	1/241	20/2840	0.831325	0.999995	0.839436	Dmel_CG11190	1	PIG-T
dme00010	dme00010	Glycolysis / Gluconeogenesis	3/241	52/2840	0.831358	0.999995	0.839436	Dmel_CG7069/Dmel_CG6058/Dmel_CG3001	3	CG7069,Ald1,Hex-A
dme03022	dme03022	Basal transcription factors	2/241	37/2840	0.835291	0.999995	0.839436	Dmel_CG18009/Dmel_CG2009	2	Trf2,bip2
dme00512	dme00512	Mucin type O-glycan biosynthesis	1/241	21/2840	0.84574	0.999995	0.839436	Dmel_CG31651	1	Pgant5
dme03008	dme03008	Ribosome biogenesis in eukaryotes	4/241	69/2840	0.850615	0.999995	0.839436	Dmel_CG42666/Dmel_CG15224/Dmel_CG13387/Dmel_CG32135	4	prage,CkIIbeta,emb,Nxf3
dme03040	dme03040	Spliceosome	8/241	126/2840	0.853319	0.999995	0.839436	Dmel_CG6489/Dmel_CG12749/Dmel_CG10777/Dmel_CG30342/Dmel_CG31184/Dmel_CG17540/Dmel_CG14641/Dmel_CG33522	8	Hsp70Bc,Hrb87F,mahe,Prp38,LSm3,Spf45,CG14641,scaf6
dme00561	dme00561	Glycerolipid metabolism	2/241	39/2840	0.856536	0.999995	0.839436	Dmel_CG34361/Dmel_CG42667	2	Dgk,rdgA
dme00620	dme00620	Pyruvate metabolism	2/241	39/2840	0.856536	0.999995	0.839436	Dmel_CG7069/Dmel_CG10120	2	CG7069,Men
dme04215	dme04215	Apoptosis - multiple species	1/241	22/2840	0.858928	0.999995	0.839436	Dmel_CG5123	1	hid
dme00565	dme00565	Ether lipid metabolism	1/241	23/2840	0.870992	0.999995	0.839436	Dmel_CG10723	1	Kua
dme03013	dme03013	Nucleocytoplasmic transport	5/241	89/2840	0.886543	0.999995	0.839436	Dmel_CG4494/Dmel_CG13387/Dmel_CG7398/Dmel_CG1559/Dmel_CG32135	5	smt3,emb,Tnpo,Upf1,Nxf3
dme00410	dme00410	beta-Alanine metabolism	1/241	25/2840	0.892126	0.999995	0.839436	Dmel_CG14994	1	Gad1
dme00640	dme00640	Propanoate metabolism	1/241	26/2840	0.901361	0.999995	0.839436	Dmel_CG11963	1	ScsbetaA
dme00900	dme00900	Terpenoid backbone biosynthesis	1/241	26/2840	0.901361	0.999995	0.839436	Dmel_CG8593	1	qm
dme00630	dme00630	Glyoxylate and dicarboxylate metabolism	1/241	27/2840	0.909809	0.999995	0.839436	Dmel_CG18003	1	CG18003
dme00250	dme00250	Alanine, aspartate and glutamate metabolism	1/241	29/2840	0.924603	0.999995	0.839436	Dmel_CG14994	1	Gad1
dme00513	dme00513	Various types of N-glycan biosynthesis	1/241	29/2840	0.924603	0.999995	0.839436	Dmel_CG42275	1	alpha-Man-Ia
dme00600	dme00600	Sphingolipid metabolism	1/241	29/2840	0.924603	0.999995	0.839436	Dmel_CG3576	1	schlank
dme03020	dme03020	RNA polymerase	1/241	29/2840	0.924603	0.999995	0.839436	Dmel_CG7339	1	CG7339
dme00052	dme00052	Galactose metabolism	1/241	30/2840	0.931067	0.999995	0.839436	Dmel_CG3001	1	Hex-A
dme00500	dme00500	Starch and sucrose metabolism	1/241	30/2840	0.931067	0.999995	0.839436	Dmel_CG3001	1	Hex-A
dme01250	dme01250	Biosynthesis of nucleotide sugars	1/241	30/2840	0.931067	0.999995	0.839436	Dmel_CG3001	1	Hex-A
dme00280	dme00280	Valine, leucine and isoleucine degradation	1/241	33/2840	0.947331	0.999995	0.839436	Dmel_CG4747	1	Ndf
dme00510	dme00510	N-Glycan biosynthesis	1/241	35/2840	0.955988	0.999995	0.839436	Dmel_CG42275	1	alpha-Man-Ia
dme00790	dme00790	Folate biosynthesis	1/241	35/2840	0.955988	0.999995	0.839436	Dmel_CG4665	1	Dhpr
dme00240	dme00240	Pyrimidine metabolism	1/241	36/2840	0.95977	0.999995	0.839436	Dmel_CG8362	1	nmdyn-D7
dme04141	dme04141	Protein processing in endoplasmic reticulum	6/241	124/2840	0.960241	0.999995	0.839436	Dmel_CG42275/Dmel_CG6489/Dmel_CG1333/Dmel_CG11958/Dmel_CG4353/Dmel_CG2918	6	alpha-Man-Ia,Hsp70Bc,Ero1L,Cnx99A,hep,CG2918
dme01230	dme01230	Biosynthesis of amino acids	2/241	60/2840	0.969138	0.999995	0.839436	Dmel_CG7069/Dmel_CG6058	2	CG7069,Ald1
dme00970	dme00970	Aminoacyl-tRNA biosynthesis	1/241	40/2840	0.971923	0.999995	0.839436	Dmel_CG6335	1	HisRS
dme03050	dme03050	Proteasome	1/241	45/2840	0.982104	0.999995	0.839436	Dmel_CG10149	1	Rpn6
dme04142	dme04142	Lysosome	3/241	93/2840	0.988803	0.999995	0.839436	Dmel_CG9113/Dmel_CG10986/Dmel_CG17766	3	AP-1gamma,g,Rbcn-3B
dme04146	dme04146	Peroxisome	2/241	83/2840	0.994919	0.999995	0.839436	Dmel_CG18003/Dmel_CG5065	2	CG18003,CG5065
dme01240	dme01240	Biosynthesis of cofactors	4/241	130/2840	0.996875	0.999995	0.839436	Dmel_CG3714/Dmel_CG8362/Dmel_CG6612/Dmel_CG34455	4	Naprt,nmdyn-D7,Adk3,Pdxk
dme00983	dme00983	Drug metabolism - other enzymes	2/241	91/2840	0.997342	0.999995	0.839436	Dmel_CG8362/Dmel_CG34139	2	nmdyn-D7,Nlg4
dme00190	dme00190	Oxidative phosphorylation	3/241	116/2840	0.997964	0.999995	0.839436	Dmel_CG11015/Dmel_CG17369/Dmel_CG17246	3	COX5B,Vha55,SdhA
dme00480	dme00480	Glutathione metabolism	1/241	77/2840	0.999018	0.999995	0.839436	Dmel_CG3724	1	Pgd
dme03010	dme03010	Ribosome	1/241	134/2840	0.999995	0.999995	0.839436	Dmel_CG6779	1	RpS3
