# Supplementary material for: dTrmt10A impacts Hsp70 chaperone m6A levels and the stress response in the Drosophila brain
Source: Sci Rep. 2023 Dec 28;13:22999. doi: 10.1038/s41598-023-50272-4 (PMC10754819; doi:10.1038/s41598-023-50272-4)
Supplement: Supplementary file 5 — Dataset S4. [file 41598_2023_50272_MOESM5_ESM.xlsx]

## Sheet: Cover Page
Supplemental Data 4: Mas spec Trmt10A interaction proteins & Go terms
1.Trmt10A Mass spec
2. Mass Spec GO terms

## Sheet: Mas spec T10A interactions
Protein names	Gene names	p-value HA/IgG	q-value HA/IgG	Log2 Ratio HA/IgG	Intensity Fold Change HA/IgG	Confident
tRNA methyltransferase 10 homolog A	trmt10a	1.03057e-06	0.000669181	9.93442	978.498	High
Serine/threonine-protein phosphatase alpha-2 isoform	Pp1-87B	0.000516739	0.0915099	5.76289	54.3003	High
Fatty acyl-CoA reductase	CG18680	2.1283e-08	4.14593e-05	5.11117	34.5632	High
Uncharacterized protein	CG9953	3.62824e-06	0.00176695	4.83517	28.5451	High
Hermes, isoform A	hrm	0.000390329	0.0844846	4.11333	17.3076	High
ATP-dependent RNA helicase DHX15 homolog	Dhx15	9.54221e-07	0.000669181	3.39935	10.5513	High
RIC3 acetylcholine receptor chaperone, isoform M	RIC-3	0.000344417	0.0838655	1.20352	2.30301	High
RE36966p	CG7739	0.0442439	0.825215	4.67951	25.6255	Low
GTP-binding protein Rheb homolog	Rheb	0.0801391	0.825215	4.49866	22.6064	Low
39S ribosomal protein L13, mitochondrial	mRpL13	0.0750515	0.825215	4.49517	22.5518	Low
GH14278p	38C.55	0.254475	0.825215	4.44069	21.716	Low
eIF-2B GDP-GTP exchange factor subunit alpha	eIF2Balpha	0.067425	0.825215	4.12008	17.3887	Low
Transmembrane 9 superfamily member	TM9SF4	0.17265	0.825215	4.10082	17.1582	Low
Integral membrane protein 2	CG3662	0.0977659	0.825215	3.88038	14.7268	Low
FI04781p	Nop56	0.0674024	0.825215	3.70974	13.0841	Low
LD29223p	par-6	7.66959e-05	0.0249006	3.6545	12.5926	Low
Glutamine--fructose-6-phosphate transaminase (isomerizing)	Gfat2	0.229639	0.825215	3.45416	10.9599	Low
Uncharacterized protein, isoform G	CG9112	0.0575474	0.825215	3.44238	10.8707	Low
LD24073p	LD24073p	0.084123	0.825215	3.24387	9.4733	Low
Rac1, isoform B	Rac1	0.380963	0.825215	3.24143	9.45734	Low
RH15778p	Vamp7	0.116125	0.825215	3.22463	9.34784	Low
Tryptophan--tRNA ligase	TrpRS	0.159203	0.825215	3.21782	9.3038	Low
60S ribosomal protein L34	RpL34b	0.456609	0.825215	3.179	9.05678	Low
Eukaryotic translation initiation factor 3 subunit G-1	eIF3g1	0.179048	0.825215	3.11971	8.69211	Low
Acetylcholine receptor subunit beta-like 1	nAChRbeta1	0.091198	0.825215	3.10567	8.60796	Low
Ubiquitin-like modifier-activating enzyme 5	Uba5	0.158963	0.825215	3.01907	8.10646	Low
HemK methyltransferase 1, isoform A	HemK1	0.350907	0.825215	2.96701	7.81916	Low
Signal recognition particle 54 kDa protein	Srp54k	0.167997	0.825215	2.94357	7.69311	Low
Uncharacterized protein, isoform B	CG11007	0.31815	0.825215	2.93053	7.62391	Low
ATP-binding cassette sub-family B member 6	Hmt-1	0.0361139	0.825215	2.9219	7.57842	Low
Fat body protein 1, isoform D	Fbp1	0.561353	0.834378	2.91	7.51619	Low
Tao, isoform I	Tao	0.184086	0.825215	2.8871	7.39781	Low
Glycosylphosphatidylinositol anchor attachment 1	GAA1	0.0594147	0.825215	2.8854	7.38908	Low
39S ribosomal protein L19, mitochondrial	mRpL19	0.265803	0.825215	2.86811	7.30107	Low
Alanine--glyoxylate aminotransferase 2-like	CG8745	0.083018	0.825215	2.86018	7.26105	Low
Boule, isoform E	bol	0.177366	0.825215	2.85042	7.21211	Low
Cuticular protein 97Eb	Cpr97Eb	0.223403	0.825215	2.82279	7.07528	Low
RE19263p	CG11396	0.127098	0.825215	2.78923	6.91262	Low
Not1, isoform E	Not1	0.0948764	0.825215	2.78218	6.87892	Low
Peroxisomal assembly protein PEX3	Pex3	0.0628223	0.825215	2.77182	6.8297	Low
Translocon-associated protein subunit gamma	CK01296	0.33821	0.825215	2.68427	6.42754	Low
Protein lin-7 homolog	veli	0.247978	0.825215	2.67807	6.39998	Low
Glutactin, isoform D	Glt	0.145497	0.825215	2.65634	6.30432	Low
Adenosine deaminase	Adgf-D	0.297394	0.825215	2.61084	6.10859	Low
CDGSH iron-sulfur domain-containing protein 2 homolog	Cisd2	0.465952	0.825215	2.57135	5.94365	Low
TBP-associated factor 6, isoform B	Taf6	0.0874517	0.825215	2.56499	5.91749	Low
Elongation of very long chain fatty acids protein	CG9798	0.469533	0.825215	2.53525	5.79675	Low
IP03705p	GABA-B-R1	0.471715	0.825215	2.49303	5.62958	Low
LD21727p	anon-87Ab	0.282847	0.825215	2.48457	5.59668	Low
Mitochondrial ribosomal protein L40	mRpL40	0.151683	0.825215	2.46125	5.50692	Low
Protein Rae1	Rae1	0.217336	0.825215	2.44809	5.45694	Low
MIP14680p	CG8026-RB	0.587783	0.839755	2.40713	5.30419	Low
Eukaryotic translation initiation factor 2B subunit gamma	eIF2Bgamma	0.101662	0.825215	2.404	5.2927	Low
Protein VAC14 homolog	CG5608	0.131961	0.825215	2.40082	5.28102	Low
Brahma associated protein 111kD	Bap111	0.336054	0.825215	2.39988	5.2776	Low
NADH dehydrogenase [ubiquinone] 1 beta subcomplex subunit 4	ND-B15	0.426743	0.825215	2.39939	5.2758	Low
CTTNBP2 N-terminal-like protein	Naus	0.336577	0.825215	2.31301	4.96919	Low
Beta-alanine transporter	Balat	0.117416	0.825215	2.28981	4.88993	Low
Uncharacterized protein	CG3909	0.249068	0.825215	2.28399	4.87024	Low
Female sterile (2) ketel, isoform B	Fs(2)Ket	0.292576	0.825215	2.28282	4.86627	Low
Uncharacterized protein, isoform C	anon-66Db	0.335618	0.825215	2.22951	4.68975	Low
Signal peptidase complex subunit 2	Spase25	0.358674	0.825215	2.22235	4.66654	Low
SD10846p	Vps45	0.452418	0.825215	2.19121	4.56688	Low
Glutathione transferase	CG5579	0.27049	0.825215	2.18587	4.55	Low
HL01517p	wmd	0.285993	0.825215	2.17065	4.50228	Low
Uncharacterized protein, isoform B	CG31663	0.235436	0.825215	2.16606	4.48796	Low
Histamine-gated chloride channel alpha1 subunit	ort	0.13485	0.825215	2.15588	4.45642	Low
Phospholipid-transporting ATPase	P4-ATPase	0.230162	0.825215	2.15245	4.44583	Low
LD07294p	Tap42	0.324497	0.825215	2.13353	4.38788	Low
LD29830p	Srp54	0.449352	0.825215	2.09744	4.2795	Low
SOSS complex subunit B homolog	CG5181	0.130705	0.825215	2.06513	4.18472	Low
Probable glutamine--tRNA ligase	GlnRS	0.453207	0.825215	2.06029	4.17071	Low
GPI mannosyltransferase 3	PIG-B	0.513193	0.831098	2.0459	4.12932	Low
Cullin 2, isoform A	Cul2	0.479636	0.825215	2.04252	4.11964	Low
Facilitated trehalose transporter Tret1-1	Tret1-1	0.431317	0.825215	2.03	4.08405	Low
Leucine--tRNA ligase	LeuRS	0.0331984	0.825215	2.01631	4.04549	Low
Protein tweety homolog	tty	0.432092	0.825215	2.00541	4.01504	Low
Calcium load-activated calcium channel	anon-37B-2	0.272665	0.825215	1.99019	3.97288	Low
LD29171p	Sec71	0.116123	0.825215	1.98842	3.96803	Low
Elongator complex protein 6	poly	0.461226	0.825215	1.98831	3.96773	Low
LD37516p	CG11771	0.101898	0.825215	1.98064	3.94668	Low
C12.2, isoform A	c12.2	0.379914	0.825215	1.95533	3.87805	Low
Vesicular GABA transporter	VGAT	0.400312	0.825215	1.94766	3.85748	Low
Adaptor protein complex AP-3 small chain sigma3	or	0.473403	0.825215	1.84524	3.59313	Low
Jagunal, isoform B	jagn	0.344206	0.825215	1.83817	3.57557	Low
Translocase of the inner mitochondrial membrane 17b, isoform A	Tim17b	0.43597	0.825215	1.81952	3.52964	Low
Uncharacterized protein, isoform C	CG10441	0.118738	0.825215	1.81257	3.51267	Low
RH33377p	anon-WO0172774.52	0.233336	0.825215	1.81005	3.50654	Low
RING-type E3 ubiquitin transferase	STUB1	0.270365	0.825215	1.80077	3.48407	Low
Dolichyl-diphosphooligosaccharide--protein glycotransferase	Stt3A	0.372317	0.825215	1.79158	3.46194	Low
Uncharacterized protein	CG8607	0.385	0.825215	1.76646	3.40218	Low
Acyl-coenzyme A oxidase	CG4586	0.579487	0.836179	1.76203	3.39174	Low
Tropomyosin 1, isoform S	Tm1	0.569968	0.835807	1.73165	3.32107	Low
Asparagine--tRNA ligase	AsnRS	0.497743	0.828995	1.71191	3.27594	Low
39S ribosomal protein L30, mitochondrial	mRpL30	0.385907	0.825215	1.70189	3.25326	Low
Ascorbate ferrireductase (transmembrane)	CG13077	0.504993	0.82974	1.67579	3.19495	Low
Phosphorylase kinase	PhKgamma	0.469457	0.825215	1.6506	3.13964	Low
Isoform B of ATP-dependent RNA helicase me31b	me31B	0.62589	0.84451	1.62917	3.09336	Low
Isoform A of 28S ribosomal protein S10, mitochondrial	mRpS10	0.536895	0.833399	1.61744	3.0683	Low
Fatty acyl-CoA reductase	CG17560	0.450895	0.825215	1.61026	3.05307	Low
Secretory 24AB, isoform C	Sec24AB	0.594356	0.84087	1.60247	3.03662	Low
Kune-kune	kune	0.430543	0.825215	1.59695	3.02503	Low
Phosphorylase b kinase regulatory subunit	CG7766	0.52391	0.832445	1.59612	3.02329	Low
28S ribosomal protein S15, mitochondrial	bonsai	0.336382	0.825215	1.59442	3.01972	Low
Metastasis associated 1-like, isoform B	MTA1-like	0.412708	0.825215	1.59234	3.01537	Low
LD23561p	CG5854	0.348636	0.825215	1.58553	3.00117	Low
116 kDa U5 small nuclear ribonucleoprotein component	CG4849	0.415281	0.825215	1.58428	2.99859	Low
LD35927p	CG2258	0.303946	0.825215	1.53645	2.9008	Low
26S proteasome non-ATPase regulatory subunit 5	S5b	0.490772	0.825581	1.53108	2.89003	Low
Methylthioribose-1-phosphate isomerase	CG11334	0.652365	0.846077	1.5277	2.88325	Low
Sallimus, isoform Z	sls	0.587908	0.839755	1.4922	2.81318	Low
RE27507p	Dpp10	0.461495	0.825215	1.48378	2.7968	Low
Regena, isoform C	Rga	0.514949	0.831098	1.48271	2.79472	Low
Histone H2B	His2B:CG33910	0.604656	0.842858	1.47325	2.77647	Low
Serpin 77Bb	Spn77Bb	0.34229	0.825215	1.47223	2.7745	Low
O-acyltransferase	mdy	0.789539	0.910072	1.47084	2.77182	Low
Transport and golgi organization 11, isoform B	Tango11	0.409182	0.825215	1.45195	2.73577	Low
F-box involved in polyQ pathogenesis, isoform B	FipoQ	0.508185	0.82974	1.44872	2.72965	Low
GM02445p	CG11679	0.522963	0.832445	1.44747	2.7273	Low
LD24721p	Sgt	0.611525	0.843065	1.43407	2.70207	Low
Enhancer of mRNA-decapping protein 4 homolog	Ge-1	0.612514	0.843512	1.40722	2.65226	Low
Probable 39S ribosomal protein L45, mitochondrial	mRpL45	0.606527	0.842858	1.38065	2.60386	Low
Geranylgeranyl transferase type-2 subunit beta	RabGGTb	0.49375	0.827365	1.37358	2.59112	Low
Inositol polyphosphate 1-phosphatase	Ipp	0.646262	0.845818	1.37007	2.58482	Low
IP16409p	scf	0.672239	0.851998	1.36751	2.58025	Low
RALBP1 associated Eps domain containing, isoform B	Reps	0.622164	0.84451	1.3653	2.5763	Low
Protein clueless	clu	0.540624	0.833399	1.35549	2.55884	Low
Ataxin-2, isoform D	Atx2	0.44016	0.825215	1.32866	2.5117	Low
Karst, isoform A	kst	0.465643	0.825215	1.32822	2.51093	Low
Gartenzwerg, isoform B	garz	0.398141	0.825215	1.32139	2.49907	Low
GM13767p	CG3436	0.423449	0.825215	1.31117	2.48143	Low
60S ribosomal protein L13a	RpL13A	0.71382	0.874372	1.30358	2.46841	Low
Uncharacterized protein	CG2064	0.456821	0.825215	1.28235	2.43234	Low
LD06557p	mip40	0.467823	0.825215	1.28109	2.43023	Low
Mediator of RNA polymerase II transcription subunit 23	MED23	0.485202	0.825215	1.2794	2.42737	Low
GH19849p	CG6656	0.482492	0.825215	1.26954	2.41085	Low
Translocation protein SEC62	Trp1	0.728196	0.879902	1.26891	2.40979	Low
Intermembrane lipid transfer protein Vps13	Vps13	0.760879	0.895512	1.26319	2.40026	Low
60S ribosomal protein L38	RpL38	0.486443	0.825215	1.25821	2.39199	Low
Kinesin light chain	Klc	0.700981	0.863876	1.23011	2.34586	Low
IP04436p	Ugt36A1	0.514735	0.831098	1.21735	2.32519	Low
G protein alpha i subunit	Galphai	0.58192	0.837234	1.21258	2.31752	Low
Fiery mountain, isoform B	fmt	0.632815	0.845424	1.21063	2.31438	Low
SR protein kinase, isoform A	SRPK	0.608592	0.842858	1.19793	2.2941	Low
Double hit, isoform C	Dhit	0.586166	0.839755	1.19029	2.28198	Low
LOBE	PRAS40	0.479775	0.825215	1.17818	2.26291	Low
Farnesyl transferase alpha, isoform A	Fnta	0.662678	0.84887	1.15943	2.23369	Low
Icarus, isoform A	ics	0.674117	0.852649	1.14735	2.21507	Low
Uncharacterized protein, isoform C	CG43737	0.69747	0.862162	1.12172	2.17607	Low
Signal recognition particle receptor subunit beta	SrpRbeta	0.625426	0.84451	1.11988	2.17328	Low
MOB kinase activator 4, isoform B	Mob4	0.607924	0.842858	1.11765	2.16993	Low
Peptidase S1 domain-containing protein	CG6067	0.284947	0.825215	1.09224	2.13205	Low
Leukotriene A(4) hydrolase	pepCG10602	0.611501	0.843065	1.0862	2.12314	Low
Skywalker, isoform K	sky	0.70414	0.866497	1.07488	2.10655	Low
28S ribosomal protein S18b, mitochondrial	mRpS18B	0.545521	0.833399	1.05771	2.08162	Low
FI21453p1	Tnpo	0.542521	0.833399	1.05748	2.08129	Low
LD04844p	CG1572	0.750317	0.886922	1.05308	2.07496	Low
Probable cytochrome P450 309a1	Cyp309a1	0.568305	0.835807	1.03072	2.04305	Low
Transporter	CG43066	0.667704	0.851041	1.02754	2.03854	Low
Glutathione S transferase E2	GstE2	0.719644	0.875619	1.02488	2.03479	Low
Tryptophan--tRNA ligase	TrpRS-m	0.733642	0.882727	1.0139	2.01937	Low
Wings up A, isoform K	wupA	0.728739	0.879902	1.00901	2.01252	Low
FI05451p	SCaMC	0.664371	0.848917	0.993759	1.99137	Low
Probable arginine--tRNA ligase, cytoplasmic	ArgRS	0.108865	0.825215	0.986661	1.98159	Low
Dolichyl-diphosphooligosaccharide--protein glycosyltransferase subunit DAD1	Dad1	0.708731	0.870795	0.974417	1.96485	Low
Arginine methyltransferase 1	Art1	0.730985	0.881163	0.966446	1.95402	Low
Tricornered, isoform B	trc	0.759036	0.893955	0.948188	1.92945	Low
GH15861p	CG1358	0.688505	0.859198	0.945847	1.92632	Low
Zinc transporter 9	ZnT49B	0.715477	0.874372	0.940627	1.91936	Low
28S ribosomal protein S31, mitochondrial	mRpS31	0.160612	0.825215	0.936784	1.91426	Low
Licorne	lic	0.684367	0.858399	0.930278	1.90564	Low
Brahma-associated protein of 60 kDa	Bap60	0.104525	0.825215	0.926308	1.90041	Low
LD25118p	mRpL37	0.43563	0.825215	0.924403	1.8979	Low
Uncharacterized protein, isoform C	CG9853	0.634147	0.845424	0.922028	1.89478	Low
60S acidic ribosomal protein P2	RpLP2	0.42283	0.825215	0.904211	1.87152	Low
Receptor mediated endocytosis 8, isoform B	Rme-8	0.700001	0.863876	0.903674	1.87082	Low
Decapping protein 1, isoform A	DCP1	0.601761	0.840911	0.899844	1.86586	Low
GH11935p	Ostgamma	0.376082	0.825215	0.898504	1.86413	Low
Isoform K of Mannosyl-oligosaccharide alpha-1,2-mannosidase IA	alpha-Man-Ia	0.601204	0.840911	0.888687	1.85149	Low
Glucosidase 2 subunit beta	GCS2beta	0.495346	0.828549	0.877977	1.8378	Low
GH11843p	CG13928	0.788155	0.909968	0.825517	1.77217	Low
Snustorr, isoform D	snu	0.336078	0.825215	0.82502	1.77156	Low
DNA damage-binding protein 1	pic	0.723212	0.877786	0.819955	1.76535	Low
WASp, isoform C	WASp	0.68412	0.858399	0.819324	1.76458	Low
Megalin, isoform A	mgl	0.773209	0.902627	0.818895	1.76405	Low
CDK5RAP3-like protein	CG30291	0.184546	0.825215	0.810813	1.7542	Low
Small monomeric GTPase	Rap2l	0.507463	0.82974	0.806726	1.74924	Low
GH07821p	mRpS22	0.268986	0.825215	0.804157	1.74612	Low
Uncharacterized protein, isoform I	CG1090	0.406982	0.825215	0.802314	1.7439	Low
LD33138p	CG8004	0.743806	0.886482	0.791121	1.73042	Low
Lethal (2) essential for life, isoform C	l(2)efl	0.14564	0.825215	0.790065	1.72915	Low
Uncharacterized protein CG45076	CG45076	0.732067	0.881376	0.788356	1.72711	Low
Heat shock protein 27, isoform B	Hsp27	0.0498847	0.825215	0.785661	1.72388	Low
Isoform A of Calphotin	Cpn	0.4847	0.825215	0.778372	1.71519	Low
RuvB-like helicase	rept	0.651952	0.846077	0.772317	1.70801	Low
Cyclin-dependent kinase 5 homolog	Cdk5	0.745629	0.886482	0.772191	1.70786	Low
RE59932p	CG12121	0.770928	0.901421	0.769318	1.70446	Low
39S ribosomal protein L28, mitochondrial	mRpL28	0.238596	0.825215	0.765781	1.70029	Low
JIL-1 anchoring and stabilizing protein, isoform A	Jasper	0.762032	0.895512	0.763029	1.69705	Low
Nicalin	Q9VKZ7_DROME	0.332726	0.825215	0.759287	1.69265	Low
60S ribosomal protein L32	RpL32	0.814625	0.91508	0.749871	1.68164	Low
LD35843p	CG8187	0.253631	0.825215	0.749838	1.6816	Low
Small nuclear ribonucleoprotein-associated protein B	SmB	0.0802889	0.825215	0.736035	1.66559	Low
Protein YIF1	Yif1	0.656444	0.848094	0.732032	1.66098	Low
Dephosphocoenzyme A carrier, isoform D	DPCoAC	0.781426	0.906122	0.722901	1.6505	Low
Held out wings, isoform E	how	0.795002	0.911646	0.717659	1.64451	Low
Actin-related protein 2/3 complex subunit	Arpc1	0.579428	0.836179	0.716324	1.64299	Low
Serine/threonine-protein phosphatase	CanA-14F	0.440015	0.825215	0.707581	1.63306	Low
GH17801p	CG17660	0.791682	0.910307	0.695985	1.61999	Low
Inositol oxygenase	CG6910	0.802098	0.912858	0.686242	1.60909	Low
RE56416p	CG30022	0.622038	0.84451	0.685054	1.60776	Low
rRNA 2-O-methyltransferase fibrillarin	Fib	0.796716	0.912025	0.681241	1.60352	Low
6-pyruvoyl tetrahydrobiopterin synthase	pr	0.850594	0.929803	0.678717	1.60072	Low
Transporter	CG10804	0.668221	0.851041	0.674616	1.59617	Low
LD29322p	CG8507	0.426323	0.825215	0.669498	1.59052	Low
Golgin-245	Golgin245	0.824328	0.920224	0.667311	1.58811	Low
FI01864p	CG33295	0.333492	0.825215	0.638107	1.55629	Low
Probable H/ACA ribonucleoprotein complex subunit 1	CG4038	0.805928	0.913377	0.638093	1.55627	Low
DnaJ homolog shv	shv	0.0011529	0.172758	0.634001	1.55186	Low
Ric8a, isoform B	ric8a	0.752267	0.888131	0.626696	1.54403	Low
Uncharacterized protein, isoform B	CG7632	0.798814	0.912663	0.616323	1.53296	Low
RH72958p	CG2076	0.817365	0.915678	0.609594	1.52583	Low
GH08340p	CG10413	0.773349	0.902627	0.602546	1.51839	Low
MIP05841p	Tdc2	0.633416	0.845424	0.599252	1.51493	Low
Glutathione transferase	Mgstl	0.802425	0.912858	0.592325	1.50767	Low
Dystroglycan 1	Dg	0.873441	0.938998	0.588865	1.50406	Low
PRL-1 phosphatase	PRL-1	0.847952	0.929781	0.587471	1.50261	Low
Eukaryotic translation initiation factor 3 subunit A	eIF3a	0.779612	0.906122	0.585601	1.50066	Low
Isoform E of Mitochondrial fission 1 protein	Fis1	0.805186	0.913377	0.579694	1.49453	Low
Poly(A)-specific ribonuclease	twin	0.826498	0.922084	0.576993	1.49174	Low
Cytochrome b-c1 complex subunit 7	UQCR-14	0.860826	0.93361	0.575001	1.48968	Low
Elongator complex protein 5	CG2034	0.850576	0.929803	0.572236	1.48683	Low
Transcription factor BTF3	bic	0.871258	0.937766	0.569414	1.48392	Low
Lipin isoform J	Lpin	0.831434	0.923242	0.567422	1.48187	Low
AaRS-interacting multifunctional protein 2, isoform B	AIMP2	0.453184	0.825215	0.560114	1.47439	Low
60S ribosomal protein L35a	RpL35A	0.770255	0.901326	0.55589	1.47008	Low
Signal recognition particle receptor subunit alpha homolog	SrpRalpha	0.812633	0.914731	0.552298	1.46642	Low
Mitochondrial-processing peptidase subunit alpha	CG8728	0.610477	0.843065	0.539527	1.4535	Low
Large proline-rich protein BAG6	clone	0.788515	0.909968	0.535031	1.44897	Low
CHK domain ov2	CHKov2	0.717581	0.875619	0.529306	1.44323	Low
DnaJ homolog, isoform A	DnaJ-H	0.406498	0.825215	0.528711	1.44264	Low
Disabled, isoform C	Dab	0.84897	0.929803	0.525698	1.43963	Low
RE14786p	Rab30	0.745851	0.886482	0.523848	1.43778	Low
Trafficking protein particle complex subunit	Bet5	0.845289	0.928722	0.5152	1.42919	Low
Uncharacterized protein, isoform B	Daao2	0.834921	0.924235	0.512107	1.42613	Low
LD35051p	CG31637	0.810177	0.914731	0.511024	1.42506	Low
CG6094 protein	FBgn	0.458446	0.825215	0.510904	1.42494	Low
RH59310p	spidey	0.39459	0.825215	0.508985	1.42305	Low
Golgi microtubule-associated protein, isoform B	Gmap	0.843476	0.927252	0.504811	1.41894	Low
Uncharacterized protein, isoform A	Bbd	0.120785	0.825215	0.499471	1.4137	Low
Phosphatidic acid phospholipase A1, isoform D	PAPLA1	0.456472	0.825215	0.494986	1.40931	Low
LD15217p	Pi3K68D	0.806084	0.913377	0.494649	1.40898	Low
Farnesyl pyrophosphate synthase	Fpps	0.840985	0.925156	0.485949	1.40051	Low
Eukaryotic translation initiation factor 2A	anon-WO0118547.243	0.812002	0.914731	0.479778	1.39453	Low
Regulatory particle non-ATPase 3, isoform B	Rpn3	0.128424	0.825215	0.475464	1.39037	Low
ATP synthase-coupling factor 6, mitochondrial	ATPsynCF6	0.862678	0.93361	0.471831	1.38687	Low
Serine/threonine-protein phosphatase	Pp2B-14D	0.660987	0.84887	0.466879	1.38212	Low
GH07253p	stops	0.797024	0.912025	0.458618	1.37422	Low
Ceramide transfer protein	cert	0.848163	0.929781	0.454671	1.37047	Low
FI07666p	CG5377	0.88622	0.947506	0.445643	1.36192	Low
LD21768p	Mppe	0.330797	0.825215	0.443734	1.36012	Low
Microtubule-associated protein 205, isoform B	Map205	0.726236	0.879692	0.441582	1.35809	Low
MMS19 nucleotide excision repair protein	Mms19	0.662052	0.84887	0.437649	1.3544	Low
39S ribosomal protein L15, mitochondrial	mRpL15	0.127368	0.825215	0.433555	1.35056	Low
26S proteasome non-ATPase regulatory subunit 13	Rpn9	0.313375	0.825215	0.433448	1.35046	Low
39S ribosomal protein L39, mitochondrial	mRpL39	0.468501	0.825215	0.423046	1.34076	Low
Vacuolar protein sorting-associated protein 53 homolog	Vps53	0.749824	0.886922	0.419201	1.33719	Low
DnaJ-like-2, isoform A	Droj2	0.529314	0.833399	0.415448	1.33371	Low
Uncharacterized protein, isoform A	BG:DS01759.2	0.425438	0.825215	0.413467	1.33188	Low
Sideroflexin-2	Sfxn2	0.749825	0.886922	0.408206	1.32703	Low
GH23568p	parvin	0.639435	0.845818	0.405732	1.32476	Low
Alanine--glyoxylate aminotransferase	Agxt	0.69178	0.859872	0.404699	1.32381	Low
Phosphatidylinositol glycan anchor biosynthesis class T	PIG-T	0.857285	0.932435	0.404593	1.32372	Low
Growth arrest and DNA damage-inducible proteins-interacting protein 1	CRIF	0.81602	0.915672	0.400527	1.31999	Low
Fatty acyl-CoA reductase	CG5065	0.596214	0.84087	0.39758	1.3173	Low
Proteasome subunit beta	Prosbeta5	0.869598	0.937453	0.394315	1.31432	Low
60S ribosomal protein L12	RpL12	0.424563	0.825215	0.390333	1.3107	Low
Fife, isoform F	Fife	0.855624	0.931764	0.384679	1.30557	Low
Klingon	klg	0.906328	0.957964	0.383781	1.30476	Low
LD38919p	Ubqn	0.718226	0.875619	0.375103	1.29693	Low
CLIP-associating protein	chb	0.847163	0.929731	0.371683	1.29386	Low
AaRS-interacting multifunctional protein 3	AIMP3	0.32593	0.825215	0.359186	1.2827	Low
HL08110p	Zasp66	0.905189	0.957308	0.352364	1.27665	Low
Brahma associated protein 55kD	Bap55	0.459819	0.825215	0.351177	1.2756	Low
Splicing factor 3B subunit 3	Sf3b3	0.874179	0.939273	0.351138	1.27557	Low
Protein tumorous imaginal discs, mitochondrial	l(2)tid	0.663594	0.848917	0.342792	1.26821	Low
Carnation, isoform B	car	0.783056	0.906122	0.339406	1.26524	Low
RuvB-like helicase 1	pont	0.606555	0.842858	0.337266	1.26336	Low
I[[h]] channel, isoform F	Ih	0.892761	0.951238	0.334428	1.26088	Low
Coatomer subunit epsilon	epsilonCOP	0.646518	0.845818	0.331565	1.25838	Low
GH28654p	CG8654-RA	0.894454	0.951238	0.325771	1.25333	Low
Uncharacterized protein, isoform B	CG41099	0.659869	0.84887	0.319117	1.24757	Low
Dis3, isoform A	Dis3	0.87869	0.941579	0.307889	1.23789	Low
Ubiquitin-fold modifier 1	Ufm1	0.734901	0.883695	0.307448	1.23752	Low
Transient receptor potential cation channel protein painless	pain	0.745345	0.886482	0.2939	1.22595	Low
GH21273p	BEST:LD29996	0.629314	0.84524	0.289134	1.22191	Low
Ubiquitinyl hydrolase 1	faf	0.86481	0.934359	0.284826	1.21826	Low
39S ribosomal protein L51, mitochondrial	mRpL51	0.654019	0.847094	0.283566	1.2172	Low
RE57644p	CG17159	0.90892	0.95861	0.282427	1.21624	Low
Heat shock protein 67B3	Hsp67Bc	0.794099	0.911553	0.278126	1.21262	Low
Isoform B of Phosphatidylserine synthase	Pss	0.726251	0.879692	0.274839	1.20986	Low
GH02216p	vir-1	0.836797	0.924235	0.273882	1.20906	Low
Tetratricopeptide repeat domain 7, isoform B	Ttc7	0.636844	0.845744	0.270994	1.20664	Low
Fas-associated factor 2, isoform A	Faf2	0.933995	0.971913	0.248942	1.18834	Low
Uncharacterized protein, isoform A	BcDNA:LD22339	0.902023	0.956007	0.243306	1.1837	Low
GH05406p	mRpS30	0.461525	0.825215	0.239139	1.18029	Low
GH11341p	Rpn5	0.453109	0.825215	0.235113	1.177	Low
Actin 79B, isoform B	Act79B	0.949703	0.97678	0.233746	1.17588	Low
SAM50-like protein CG7639	CG7639	0.681345	0.856297	0.232547	1.17491	Low
MIP06029p	Acsf2	0.855124	0.931764	0.231077	1.17371	Low
FI02094p	cg9657	0.94055	0.97457	0.227037	1.17043	Low
Isoform A of Lamin-B receptor	LBR	0.937488	0.973075	0.214125	1.16	Low
LD24471p	LD24471	0.688485	0.859198	0.213717	1.15967	Low
COP9 signalosome complex subunit 8	CSN8	0.927661	0.968426	0.202756	1.1509	Low
Eukaryotic translation initiation factor 3 subunit H	eIF3h	0.568997	0.835807	0.196714	1.14609	Low
Receptor protein-tyrosine kinase	Alk	0.955067	0.979195	0.19486	1.14461	Low
Caprin, isoform B	Capr	0.833176	0.924235	0.193713	1.1437	Low
Probable cytochrome P450 305a1	Cyp305a1	0.802734	0.912858	0.189708	1.14053	Low
FI17342p1	CG16772	0.944253	0.97549	0.184088	1.1361	Low
Phospholipid-transporting ATPase	ATP8A	0.936573	0.973037	0.179323	1.13235	Low
EG:100G10.3 protein	eIF2Bbeta	0.723228	0.877786	0.178703	1.13187	Low
IP17351p	RpL36A	0.918538	0.96435	0.167693	1.12326	Low
Eukaryotic translation initiation factor 3 subunit F-1	eIF3f1	0.830517	0.923067	0.167623	1.12321	Low
Holocarboxylase synthetase, isoform A	Hcs	0.952762	0.977862	0.166254	1.12214	Low
39S ribosomal protein L9, mitochondrial	mRpL9	0.809642	0.914731	0.157993	1.11573	Low
Mitochondrial ribosomal protein L44	mRpL44	0.864032	0.934036	0.148376	1.10832	Low
Probable methylcrotonoyl-CoA carboxylase beta chain, mitochondrial	Mccc2	0.723126	0.877786	0.140562	1.10233	Low
Acyl-coenzyme A diphosphatase FITM2	Fitm2	0.918806	0.96435	0.139415	1.10146	Low
Ubiquitin carboxyl-terminal hydrolase	Usp14	0.965026	0.985631	0.133643	1.09706	Low
FI03495p	Tom70	0.93149	0.970711	0.129729	1.09409	Low
Apoptosis inhibitor 5 homolog	cass	0.942497	0.97549	0.127944	1.09274	Low
V-type proton ATPase subunit G	Vha13	0.966091	0.985631	0.12382	1.08962	Low
Kainate-type ionotropic glutamate receptor subunit 1D	KaiR1D	0.937668	0.973075	0.119331	1.08623	Low
26S proteasome non-ATPase regulatory subunit 14	Rpn11	0.850096	0.929803	0.119319	1.08622	Low
Jaguar, isoform L	jar	0.798554	0.912663	0.118366	1.0855	Low
Elongation factor Ts, mitochondrial	mEFTs	0.969908	0.98817	0.110577	1.07966	Low
Golgi apparatus membrane protein TVP23 homolog	CG5021	0.973611	0.989135	0.10433	1.075	Low
LD33361p	simj	0.938108	0.973075	0.1038	1.0746	Low
Innexin	ogre	0.814695	0.91508	0.103344	1.07426	Low
HL01515p	CG5973	0.965544	0.985631	0.102804	1.07386	Low
Mitochondrial ribosomal protein L38	mRpL38	0.878308	0.941579	0.101386	1.0728	Low
40S ribosomal protein S4	RpS4	0.905216	0.957308	0.101171	1.07264	Low
Isoform B of Putative cysteine proteinase CG12163	CG12163	0.976779	0.989477	0.0930621	1.06663	Low
Wiskott-Aldrich syndrome protein family member	SCAR	0.886161	0.947506	0.0826702	1.05898	Low
Mitochondrial ribosomal protein S7, isoform B	mRpS7	0.950569	0.977155	0.0821622	1.0586	Low
Uncharacterized protein, isoform D	CG34120	0.867443	0.936166	0.0792726	1.05649	Low
Phosphorylase b kinase regulatory subunit	CG8475	0.946845	0.97557	0.0767619	1.05465	Low
Antdh	antdh	0.972671	0.989135	0.0757688	1.05392	Low
AaRS-interacting multifunctional protein 1	AIMP1	0.940116	0.97457	0.0738074	1.05249	Low
EG:BACR7A4.14 protein	EG:BACR7A4.14	0.961169	0.982865	0.0705503	1.05012	Low
26-29kD-proteinase	26-29-p	0.947709	0.97557	0.0705121	1.05009	Low
Muscle LIM protein at 60A, isoform F	Mlp60A	0.973902	0.989135	0.0691992	1.04913	Low
COP9 signalosome complex subunit 7	CSN7	0.95208	0.977862	0.066185	1.04694	Low
Mitochondrial ribosomal protein L43	mRpL43	0.96103	0.982865	0.0514056	1.03627	Low
Ras-like protein 1	Ras85D	0.991348	0.995212	0.0330817	1.0232	Low
Eukaryotic translation initiation factor 3 subunit M	eIF3m	0.978117	0.989694	0.0324179	1.02272	Low
Actin-related protein 1	Arp1	0.973837	0.989135	0.026123	1.01827	Low
LD12305p	CG4115	0.991821	0.995212	0.0165189	1.01152	Low
UDP-glucose 4-epimerase	Gale	0.985972	0.994474	0.0146777	1.01023	Low
Protein-L-isoaspartate(D-aspartate) O-methyltransferase	Pcmt	0.980608	0.99078	0.0140476	1.00978	Low
AP-3 complex subunit delta	g	0.997164	0.997591	0.013478	1.00939	Low
AP complex subunit beta	AP-1-2beta	0.989369	0.995212	0.00935364	1.0065	Low
Endoribonuclease	CG2145	0.98637	0.994474	0.00823911	1.00573	Low
Peptidase S1 domain-containing protein	anon-WO0140519.6	0.99745	0.997591	0.00744692	1.00518	Low
Cytoplasmic FMR1-interacting protein	Sra-1	0.997591	0.997591	0.000769297	1.00053	Low
Myofilin, isoform O	Mf	0.992922	0.995212	-0.0119279	-1.0083	Low
Arachidonate--CoA ligase	ACSL1	0.99315	0.995212	-0.0120004	-1.00835	Low
Isoform A of Pre-mRNA-processing factor 39	CG1646	0.995049	0.996583	-0.0133317	-1.00928	Low
Uncharacterized protein, isoform C	ERp44	0.993168	0.995212	-0.0164725	-1.01148	Low
Secretory 31, isoform B	Sec31	0.989746	0.995212	-0.018013	-1.01256	Low
LD33485p	mRpL4	0.976341	0.989477	-0.0193227	-1.01348	Low
GH04942p	nahoda	0.988727	0.995212	-0.0215912	-1.01508	Low
Protein rogdi	rogdi	0.979025	0.989694	-0.0229956	-1.01607	Low
Growth factor receptor-bound protein 2	drk	0.991427	0.995212	-0.0314287	-1.02202	Low
Histone H1	His1:CG33807	0.975033	0.989477	-0.0336126	-1.02357	Low
GH14734p	CG3088	0.991548	0.995212	-0.0371418	-1.02608	Low
Nitrilase and fragile histidine triad fusion protein NitFhit	NitFhit	0.989231	0.995212	-0.0407632	-1.02866	Low
Will die slowly, isoform B	wds	0.982382	0.992058	-0.0414639	-1.02916	Low
FI03416p	Ugt37D1	0.947485	0.97557	-0.044728	-1.03149	Low
Tetraspanin	Tsp5D	0.986816	0.994474	-0.0479368	-1.03379	Low
Regulatory particle non-ATPase 13, isoform G	Rpn13	0.948009	0.97557	-0.0511703	-1.03611	Low
U1 small nuclear ribonucleoprotein A	snf	0.985671	0.994474	-0.0512333	-1.03615	Low
Regulatory particle triple-A ATPase 2, isoform B	Rpt2	0.923987	0.966491	-0.0526371	-1.03716	Low
LD06441p	mRpS35	0.858267	0.932462	-0.0533562	-1.03768	Low
26S proteasome non-ATPase regulatory subunit 4	Rpn10	0.94532	0.97549	-0.0580737	-1.04107	Low
Regulatory particle non-ATPase 6, isoform C	Rpn6	0.89888	0.953714	-0.0610034	-1.04319	Low
60S ribosomal protein L10a-2	RpL10Ab	0.936304	0.973037	-0.0634371	-1.04495	Low
GH08712p	Snr1	0.94535	0.97549	-0.0673103	-1.04776	Low
Eukaryotic translation initiation factor 2 subunit 1	eIF2alpha	0.89513	0.951238	-0.068189	-1.0484	Low
F-actin-capping protein subunit beta	cpb	0.929714	0.97005	-0.0704695	-1.05006	Low
Protein sly1 homolog	Slh	0.958168	0.981372	-0.0713552	-1.0507	Low
LD24793p	Ref1	0.838431	0.924235	-0.0720692	-1.05122	Low
Head-specific guanylate cyclase	Gycalpha99B	0.931843	0.970711	-0.0828819	-1.05913	Low
Catenin alpha	alpha-Cat	0.907697	0.958489	-0.0840022	-1.05995	Low
Uncoordinated 115b, isoform B	Unc-115b	0.977669	0.989694	-0.0867958	-1.06201	Low
40S ribosomal protein SA	sta	0.895241	0.951238	-0.0893656	-1.0639	Low
RPB5 homolog	Polr2E	0.958198	0.981372	-0.0898641	-1.06427	Low
Isoform A of Neprilysin-2	Nep2	0.975274	0.989477	-0.0924257	-1.06616	Low
Exocyst complex component 1	Sec3	0.96691	0.985631	-0.0931263	-1.06668	Low
Tyrosine--tRNA ligase	TyrRS	0.978749	0.989694	-0.0985794	-1.07072	Low
Importin subunit alpha	Kap-alpha3	0.871333	0.937766	-0.100147	-1.07188	Low
Probable methylthioribulose-1-phosphate dehydratase	CG11134	0.976687	0.989477	-0.103206	-1.07416	Low
Regulatory particle triple-A ATPase 4	Rpt4	0.910733	0.958832	-0.104247	-1.07493	Low
Uncharacterized protein	CG14630	0.92199	0.965956	-0.104304	-1.07498	Low
FI18814p1	CG32017	0.920208	0.965032	-0.104337	-1.075	Low
Cell division control protein 42 homolog	Cdc42	0.973676	0.989135	-0.105942	-1.0762	Low
Ribosomal protein LP1, isoform B	RpLP1	0.924319	0.966491	-0.112953	-1.08144	Low
AP-2 complex subunit alpha	AP-2alpha	0.868151	0.936411	-0.118044	-1.08526	Low
Cleavage and polyadenylation specific factor 6, isoform B	Cpsf6	0.973111	0.989135	-0.119482	-1.08634	Low
Pre-mRNA-processing factor 19	Prp19	0.828826	0.923067	-0.120553	-1.08715	Low
Protein on ecdysone puffs, isoform D	Pep	0.791106	0.910307	-0.124769	-1.09033	Low
Bifunctional glutamate/proline--tRNA ligase	GluProRS	0.895854	0.951238	-0.126057	-1.09131	Low
Prominin-like, isoform D	promL	0.962	0.983198	-0.127859	-1.09267	Low
Coiled-coil-helix-coiled-coil-helix domain containing 3	Chchd3	0.880061	0.942473	-0.127908	-1.09271	Low
Septin-1	Sep1	0.954099	0.978718	-0.130456	-1.09464	Low
DNAJ-1	DnaJ-1	0.827195	0.922084	-0.13047	-1.09465	Low
Nazgul, isoform A	naz	0.952606	0.977862	-0.132401	-1.09612	Low
Oxysterol-binding protein	CG15684	0.925258	0.966755	-0.133167	-1.0967	Low
Myopic	mop	0.911579	0.958832	-0.133318	-1.09681	Low
Dolichol-phosphate mannosyltransferase subunit 1	Dpm1	0.966657	0.985631	-0.133945	-1.09729	Low
26S proteasome non-ATPase regulatory subunit 1	Rpn2	0.841094	0.925156	-0.136028	-1.09888	Low
GH21176p	Hyccin	0.740602	0.886482	-0.139182	-1.10128	Low
Ubiquitin carboxyl-terminal hydrolase 30 homolog	Usp30	0.915855	0.962809	-0.140277	-1.10212	Low
GTP-binding protein 128up	128up	0.662798	0.84887	-0.142494	-1.10381	Low
Viking, isoform A	vkg	0.807879	0.913377	-0.142845	-1.10408	Low
Innexin	Inx3	0.83667	0.924235	-0.143744	-1.10477	Low
Transmembrane GTPase Marf	Marf	0.959043	0.981721	-0.146354	-1.10677	Low
Tubulin beta chain	betaTub97EF	0.899833	0.954205	-0.146576	-1.10694	Low
Ribosomal protein L11, isoform B	RpL11	0.907818	0.958489	-0.148318	-1.10828	Low
Coatomer subunit beta	betaCOP	0.811637	0.914731	-0.14853	-1.10844	Low
Serine--tRNA ligase	SerRS	0.922319	0.965956	-0.149892	-1.10949	Low
26S proteasome regulatory subunit 7	Rpt1	0.888954	0.948867	-0.154224	-1.11282	Low
Cleavage and polyadenylation specificity factor subunit 5	Cpsf5	0.770384	0.901326	-0.159766	-1.11711	Low
26S proteasome non-ATPase regulatory subunit 2	Rpn1	0.830665	0.923067	-0.165024	-1.12118	Low
Proteasome-associated protein ECM29 homolog	CG8858	0.886946	0.947762	-0.16555	-1.12159	Low
GST-containing FLYWCH zinc-finger protein, isoform D	gfzf	0.81816	0.915963	-0.167898	-1.12342	Low
Trafficking protein particle complex subunit 5	Trs31	0.870894	0.937766	-0.169938	-1.12501	Low
Otefin	Ote	0.863285	0.933747	-0.172943	-1.12736	Low
Thioredoxin domain-containing protein 5 homolog	prtp	0.887775	0.948128	-0.177053	-1.13057	Low
Sac1 phosphatase, isoform B	Sac1	0.875708	0.940396	-0.177661	-1.13105	Low
Stranded at second, isoform C	sas	0.94131	0.974838	-0.178795	-1.13194	Low
GTPase-GDP dissociation stimulator vimar	vimar	0.845834	0.928796	-0.179815	-1.13274	Low
Aspartyl-tRNA synthetase, mitochondrial, isoform A	AspRS-m	0.930397	0.970242	-0.181716	-1.13423	Low
Transport and golgi organization 1, isoform D	Tango1	0.944381	0.97549	-0.181761	-1.13427	Low
RE28359p	zyd	0.896058	0.951238	-0.183341	-1.13551	Low
Armadillo segment polarity protein	arm	0.80216	0.912858	-0.186231	-1.13779	Low
Phosphatidylinositol 5-phosphate 4-kinase, isoform A	PIP4K	0.908301	0.958489	-0.187812	-1.13903	Low
FI01412p	CG9330	0.93325	0.971658	-0.191801	-1.14219	Low
FI07234p	mRpS28	0.803842	0.913174	-0.193597	-1.14361	Low
Glycogen [starch] synthase	GlyS	0.838243	0.924235	-0.195435	-1.14507	Low
Gone early, isoform B	goe	0.817436	0.915678	-0.19553	-1.14514	Low
26S proteasome non-ATPase regulatory subunit 6	Rpn7	0.773927	0.90276	-0.195745	-1.14532	Low
GH05102p	CT10168	0.598661	0.84087	-0.1979	-1.14703	Low
LD34147p	CG5080	0.851142	0.929803	-0.198953	-1.14787	Low
60S ribosomal protein L35	RpL35	0.773278	0.902627	-0.205552	-1.15313	Low
Loquacious, isoform D	loqs	0.812531	0.914731	-0.205775	-1.15331	Low
Protein PTCD3 homolog, mitochondrial	CG4679	0.683043	0.857877	-0.206213	-1.15366	Low
CHOp24, isoform A	CHOp24	0.85619	0.931764	-0.207843	-1.15496	Low
COP9 signalosome complex subunit 3	CSN3	0.795117	0.911646	-0.209288	-1.15612	Low
Very-long-chain enoyl-CoA reductase	Sc2	0.737159	0.885318	-0.210414	-1.15702	Low
Stromal interaction molecule homolog	Stim	0.944394	0.97549	-0.215869	-1.1614	Low
Mitochondrial ribosomal protein L2	mRpL2	0.740707	0.886482	-0.221326	-1.1658	Low
Membrane-associated protein Hem	Hem	0.799828	0.912858	-0.221633	-1.16605	Low
LD34461p	Tom20	0.791813	0.910307	-0.224021	-1.16798	Low
Probable cytochrome P450 309a2	Cyp309a2	0.782964	0.906122	-0.229362	-1.17232	Low
Glycerol kinase	Gk2	0.860306	0.93361	-0.229411	-1.17236	Low
Beta-N-acetylhexosaminidase	Hexo2	0.88115	0.943121	-0.229417	-1.17236	Low
Smooth protein	sm	0.948026	0.97557	-0.23087	-1.17354	Low
Surfeit locus protein 4 homolog	Surf4	0.851524	0.929803	-0.231308	-1.1739	Low
GH14535p2	Pmi	0.80086	0.912858	-0.236215	-1.1779	Low
ADP ribosylation factor at 102F, isoform B	Arf102F	0.838555	0.924235	-0.23964	-1.1807	Low
Chromator, isoform A	Chro	0.855132	0.931764	-0.241275	-1.18204	Low
Succinate--CoA ligase [GDP-forming] subunit beta, mitochondrial	ScsbetaG	0.811571	0.914731	-0.24439	-1.18459	Low
GH11824p	POLDIP2	0.724849	0.879207	-0.246024	-1.18593	Low
Abelson interacting protein, isoform C	Abi	0.792079	0.910307	-0.247803	-1.1874	Low
Tripeptidyl-peptidase 2	TppII	0.663747	0.848917	-0.248243	-1.18776	Low
Interleukin enhancer-binding factor 2 homolog	CG5641	0.669483	0.851041	-0.248681	-1.18812	Low
Isoleucine--tRNA ligase	IleRS	0.712765	0.874349	-0.251467	-1.19042	Low
FI21215p1	ninaC	0.532888	0.833399	-0.252003	-1.19086	Low
60S acidic ribosomal protein P0	RpLP0	0.806939	0.913377	-0.255557	-1.1938	Low
LD25271p	Hou	0.840711	0.925156	-0.256247	-1.19437	Low
Eukaryotic translation initiation factor 3 subunit E	eIF3e	0.782666	0.906122	-0.258001	-1.19582	Low
LP09747p	Atf-2	0.936226	0.973037	-0.259963	-1.19745	Low
CDP-diacylglycerol--inositol 3-phosphatidyltransferase	Pis	0.62434	0.84451	-0.2617	-1.19889	Low
Aminopeptidase	CG11688	0.945444	0.97549	-0.262213	-1.19932	Low
NADH dehydrogenase [ubiquinone] 1 beta subcomplex subunit 10	ND-PDSW	0.791569	0.910307	-0.263616	-1.20048	Low
Nuclear migration protein NudC	nudC	0.892651	0.951238	-0.266949	-1.20326	Low
ER membrane protein complex subunit 1	EMC1	0.727357	0.879692	-0.267311	-1.20356	Low
LD41023p	mRpS29	0.670124	0.851041	-0.271112	-1.20674	Low
Drab5	Rab5	0.696444	0.862162	-0.271201	-1.20681	Low
SD02021p	Dhrs4	0.747883	0.886902	-0.271593	-1.20714	Low
Moesin/ezrin/radixin homolog 1	Cdep	0.819526	0.916966	-0.274103	-1.20924	Low
Protein bride of sevenless	boss	0.779149	0.906122	-0.27574	-1.21062	Low
Poly(U)-binding-splicing factor half pint	hfp	0.741143	0.886482	-0.282564	-1.21635	Low
Lysine ketoglutarate reductase/saccharopine dehydrogenase, isoform A	LKRSDH	0.80395	0.913174	-0.285062	-1.21846	Low
RH38069p1	stnA	0.877544	0.941579	-0.285796	-1.21908	Low
Elongation factor Tu	mEFTu1	0.766995	0.900065	-0.286148	-1.21938	Low
Innexin	Inx2	0.651192	0.846077	-0.288624	-1.22147	Low
Mannose-1-phosphate guanylyltransferase	CG1129	0.904738	0.957308	-0.289291	-1.22204	Low
GH07286p	CG13850	0.85598	0.931764	-0.293708	-1.22579	Low
VAMP-associated protein 33kDa, isoform A	Vap33	0.785724	0.908363	-0.293907	-1.22596	Low
Found in neurons, isoform D (Fragment)	fne	0.76155	0.895512	-0.295237	-1.22709	Low
HL07956p	mRpL18	0.551049	0.833399	-0.296237	-1.22794	Low
LD31571p	mRpL1	0.923623	0.966491	-0.297307	-1.22885	Low
Heat shock 70 kDa protein cognate 1	Hsc70-1	0.909857	0.95861	-0.297852	-1.22931	Low
Dystrobrevin	Dyb	0.920447	0.965032	-0.299479	-1.2307	Low
Mitochondrial ribosomal protein L53	mRpL53	0.859414	0.933187	-0.3016	-1.23251	Low
COP9 signalosome complex subunit 4	CSN4	0.797319	0.912025	-0.301928	-1.23279	Low
COP9 signalosome complex subunit 1b	CSN1b	0.827414	0.922084	-0.303462	-1.2341	Low
COP9 signalosome complex subunit 2	alien	0.83464	0.924235	-0.304916	-1.23535	Low
T-complex protein 1 subunit theta	CCT8	0.778601	0.906122	-0.305277	-1.23566	Low
Signal peptidase complex subunit 3	Spase22-23	0.73174	0.881376	-0.307248	-1.23734	Low
1-Acylglycerol-3-phosphate O-acyltransferase 3, isoform A	Agpat3	0.755113	0.890952	-0.311889	-1.24133	Low
RH09039p	CG14591	0.750787	0.886922	-0.312354	-1.24173	Low
GH20840p	CG11407	0.895893	0.951238	-0.313326	-1.24257	Low
NADH dehydrogenase (Ubiquinone) 24 kDa subunit, isoform A	ND-24	0.646547	0.845818	-0.314833	-1.24387	Low
Trehalose 6-phosphate phosphatase	CG5171	0.762326	0.895512	-0.315795	-1.2447	Low
Evolutionarily conserved signaling intermediate in Toll pathway, mitochondrial	ECSIT	0.862473	0.93361	-0.320956	-1.24916	Low
NADH dehydrogenase [ubiquinone] 1 alpha subcomplex subunit 13	ND-B16.6	0.768096	0.900635	-0.321576	-1.2497	Low
Ran-binding protein M, isoform E	RanBPM	0.729036	0.879902	-0.323037	-1.25096	Low
Uncharacterized protein, isoform E	anon-EST:fe1H12	0.917017	0.963511	-0.324111	-1.25189	Low
26S proteasome non-ATPase regulatory subunit 8	Rpn12	0.719236	0.875619	-0.324504	-1.25223	Low
40S ribosomal protein S26	RpS26	0.542976	0.833399	-0.324654	-1.25236	Low
60S ribosomal protein L28	RpL28	0.691267	0.859872	-0.328154	-1.25541	Low
Spaetzle-processing enzyme	SPE	0.925564	0.966755	-0.328875	-1.25603	Low
Secretory carrier-associated membrane protein	Scamp	0.617022	0.84451	-0.330467	-1.25742	Low
Serpin 4	Spn42Da	0.89358	0.951238	-0.333313	-1.2599	Low
ER membrane protein complex subunit 3	EMC3	0.583536	0.838295	-0.334447	-1.26089	Low
Peroxisomal membrane protein 70 kDa, isoform C	Abcd3	0.862348	0.93361	-0.334899	-1.26129	Low
Coatomer subunit beta	betaCOP	0.447294	0.825215	-0.336489	-1.26268	Low
Apolipoprotein lipid transfer particle	Apoltp	0.697201	0.862162	-0.340169	-1.2659	Low
GH25602p	TM4SF	0.648178	0.845818	-0.341085	-1.26671	Low
Protein-synthesizing GTPase	eIF2gamma	0.555314	0.833399	-0.341271	-1.26687	Low
Tumor suppressor protein 101	TSG101	0.909892	0.95861	-0.342292	-1.26777	Low
Clathrin heavy chain	Chc	0.399644	0.825215	-0.346665	-1.27162	Low
Uncharacterized protein	CG32225	0.626975	0.84451	-0.347091	-1.27199	Low
Calnexin 99A, isoform E	Cnx99A	0.78155	0.906122	-0.348906	-1.27359	Low
RE52038p	Ugt37B1	0.867342	0.936166	-0.349806	-1.27439	Low
Mitochondrial pyruvate carrier	dMPC2	0.742108	0.886482	-0.355677	-1.27959	Low
T-complex protein 1 subunit delta	CCT4	0.740002	0.886482	-0.355679	-1.27959	Low
ER membrane protein complex subunit 7	EMC7	0.687397	0.858957	-0.35866	-1.28223	Low
CAD protein	r	0.822344	0.918893	-0.359617	-1.28309	Low
Hu li tai shao, isoform Q	hts	0.644986	0.845818	-0.362222	-1.2854	Low
Ferrochelatase, mitochondrial	FeCh	0.660896	0.84887	-0.363226	-1.2863	Low
Stambha A, isoform D	stmA	0.68478	0.858399	-0.365517	-1.28834	Low
Probable cytochrome P450 6a23	Cyp6a23	0.626159	0.84451	-0.367829	-1.29041	Low
Carbonic anhydrase	CAH7	0.708974	0.870795	-0.370596	-1.29289	Low
Moira, isoform B	mor	0.580331	0.836777	-0.372862	-1.29492	Low
Electron transfer flavoprotein subunit alpha	wal	0.601197	0.840911	-0.373049	-1.29509	Low
LD31474p	ND-20	0.589993	0.840751	-0.377743	-1.29931	Low
MICOS complex subunit	Mic26-27	0.781823	0.906122	-0.37893	-1.30038	Low
Phospholipase A(2)	iPLA2-VIA	0.757698	0.892919	-0.379101	-1.30053	Low
GH07444p	CG1309	0.788032	0.909968	-0.379993	-1.30134	Low
NADH dehydrogenase (ubiquinone) 23 kDa subunit	ND-23	0.480827	0.825215	-0.386363	-1.30709	Low
NADH dehydrogenase [ubiquinone] iron-sulfur protein 3, mitochondrial	ND-30	0.539101	0.833399	-0.387702	-1.30831	Low
Chromatin assembly factor 1 p55 subunit	Caf1-55	0.571632	0.835807	-0.390671	-1.311	Low
Eukaryotic translation initiation factor 3 subunit B	eIF3b	0.72259	0.877786	-0.392723	-1.31287	Low
IP15825p	Stoml2	0.478207	0.825215	-0.394262	-1.31427	Low
40S ribosomal protein S13	RpS13	0.83177	0.923242	-0.396163	-1.316	Low
Uncharacterized protein, isoform G	CG13498	0.878742	0.941579	-0.401145	-1.32056	Low
Heat shock protein 26, isoform B	Hsp26	0.674635	0.852649	-0.402313	-1.32163	Low
Asrij, isoform B	asrij	0.750563	0.886922	-0.403004	-1.32226	Low
Eukaryotic translation initiation factor 3 subunit I	eIF3i	0.661097	0.84887	-0.409185	-1.32794	Low
T-complex protein 1 subunit beta	CCT2	0.633686	0.845424	-0.409565	-1.32829	Low
Lethal (2) giant larvae, isoform K	l(2)gl	0.623886	0.84451	-0.411853	-1.33039	Low
F-actin-capping protein subunit alpha	cpa	0.44096	0.825215	-0.413157	-1.3316	Low
J domain-containing protein	jdp	0.911225	0.958832	-0.413904	-1.33229	Low
Dynactin subunit 2	DCTN2-p50	0.63429	0.845424	-0.413929	-1.33231	Low
Uncharacterized protein	CG1236	0.902952	0.956472	-0.416742	-1.33491	Low
40S ribosomal protein S18	RpS18	0.800746	0.912858	-0.418673	-1.3367	Low
L-lactate dehydrogenase	Ldh	0.750527	0.886922	-0.418722	-1.33674	Low
D1 chromosomal protein, isoform C	D1	0.634936	0.845424	-0.419882	-1.33782	Low
Ubiquitin fusion degradation protein 1 homolog	Ufd1-like	0.782299	0.906122	-0.425155	-1.34272	Low
Casein kinase II subunit beta	CkIIbeta	0.727507	0.879692	-0.426167	-1.34366	Low
Complex I-49kD	ND-49	0.551677	0.833399	-0.426586	-1.34405	Low
Dihydroorotate dehydrogenase (quinone), mitochondrial	Dhod	0.608455	0.842858	-0.42736	-1.34477	Low
40S ribosomal protein S15	RpS15	0.793154	0.911004	-0.433088	-1.35012	Low
Isoform D of Myosin heavy chain, muscle	Mhc	0.642281	0.845818	-0.434816	-1.35174	Low
Ubiquitin-40S ribosomal protein S27a	RpS27A	0.743469	0.886482	-0.43498	-1.35189	Low
Tropomodulin, isoform P	tmod	0.588066	0.839755	-0.436517	-1.35333	Low
NADH-ubiquinone oxidoreductase 75 kDa subunit, mitochondrial	ND-75	0.569471	0.835807	-0.438337	-1.35504	Low
Exportin-2	Cse1	0.789539	0.910072	-0.438763	-1.35544	Low
Clathrin light chain	Clc	0.504577	0.82974	-0.439826	-1.35644	Low
GH09241p	CT19169	0.599091	0.84087	-0.43997	-1.35658	Low
Dynein heavy chain 64C, isoform G	Dhc64C	0.516175	0.831687	-0.440325	-1.35691	Low
40S ribosomal protein S20	RpS20	0.55303	0.833399	-0.443584	-1.35998	Low
IP10670p	CG13833	0.812893	0.914731	-0.447397	-1.36358	Low
Par-1, isoform R	par-1	0.719461	0.875619	-0.447728	-1.36389	Low
LD37574p	yps	0.482045	0.825215	-0.448464	-1.36459	Low
Ran GTPase activating protein, isoform C	RanGAP	0.62117	0.84451	-0.448877	-1.36498	Low
FI23918p1	CG6834	0.779154	0.906122	-0.449345	-1.36542	Low
Transcription factor BTF3	CG11835	0.807644	0.913377	-0.450916	-1.36691	Low
NADH dehydrogenase [ubiquinone] iron-sulfur protein 4, mitochondrial	ND-18	0.578957	0.836179	-0.453255	-1.36913	Low
Casein kinase IIalpha, isoform C	CkIIalpha	0.693289	0.860025	-0.455591	-1.37134	Low
Cytochrome c oxidase subunit 5A, mitochondrial	COX5A	0.678379	0.854734	-0.456918	-1.37261	Low
Dihydrolipoyllysine-residue succinyltransferase component of 2-oxoglutarate dehydrogenase complex, mitochondrial	alpha-KGDHC	0.496364	0.828549	-0.46062	-1.37613	Low
RE34144p	Ubc7	0.84994	0.929803	-0.465152	-1.38046	Low
SD19278p	Tim23	0.835575	0.924235	-0.467995	-1.38319	Low
RE21160p	CG8207	0.595352	0.84087	-0.469868	-1.38498	Low
26S proteasome regulatory complex subunit p50	Rpt5	0.578463	0.836179	-0.470711	-1.38579	Low
Protein hook	hook	0.436581	0.825215	-0.47094	-1.38601	Low
Isoform 2 of Myosin heavy chain, non-muscle	zip	0.445896	0.825215	-0.471224	-1.38629	Low
GH17672p	CG1213	0.539823	0.833399	-0.474695	-1.38962	Low
Mitochondrial ribosomal protein L3	mRpL3	0.643457	0.845818	-0.480812	-1.39553	Low
Vesicle-fusing ATPase	Nsf2	0.673624	0.852649	-0.481292	-1.39599	Low
FI05204p	L2HGDH	0.735596	0.883986	-0.481398	-1.3961	Low
Methionine--tRNA ligase, cytoplasmic	MetRS	0.647581	0.845818	-0.48177	-1.39646	Low
Ced-6, isoform B	ced-6	0.783321	0.906122	-0.483203	-1.39784	Low
MIP06012p	CG10135	0.862473	0.93361	-0.483473	-1.39811	Low
DEAD-box helicase Dbp80	Dbp80	0.667998	0.851041	-0.488205	-1.4027	Low
Prostaglandin E synthase 2	Su(P)	0.714869	0.874372	-0.488663	-1.40314	Low
Dynamin GTPase	shi	0.6334	0.845424	-0.492551	-1.40693	Low
Transmembrane emp24 domain-containing protein bai	bai	0.460543	0.825215	-0.496766	-1.41105	Low
Eukaryotic translation initiation factor 3 subunit K	eIF3k	0.693583	0.860025	-0.501279	-1.41547	Low
RH49423p	CG5028	0.559287	0.833581	-0.505263	-1.41938	Low
MICOS complex subunit MIC60	Mitofilin	0.506443	0.82974	-0.505426	-1.41954	Low
40S ribosomal protein S25	RpS25	0.745552	0.886482	-0.508226	-1.4223	Low
GH22266p	CG13907	0.535261	0.833399	-0.5099	-1.42395	Low
Uninflatable, isoform B	uif	0.700909	0.863876	-0.513093	-1.42711	Low
Rabconnectin-3A	Rbcn-3A	0.687077	0.858957	-0.513408	-1.42742	Low
Fatty acid transport protein 1, isoform A	Fatp1	0.608073	0.842858	-0.513692	-1.4277	Low
Uncharacterized protein, isoform C	CG2716	0.829672	0.923067	-0.515874	-1.42986	Low
Mitochondrial ribosomal protein S34	mRpS34	0.541006	0.833399	-0.515937	-1.42992	Low
Succinate dehydrogenase [ubiquinone] flavoprotein subunit, mitochondrial	SdhA	0.426967	0.825215	-0.516369	-1.43035	Low
Prohibitin	l(2)37Cc	0.474874	0.825215	-0.517186	-1.43116	Low
40S ribosomal protein S2	RpS2	0.611048	0.843065	-0.518002	-1.43197	Low
Synaptogyrin	Syngr	0.72723	0.879692	-0.519056	-1.43302	Low
Fondue, isoform B	fon	0.63458	0.845424	-0.523504	-1.43744	Low
Dolichyl-diphosphooligosaccharide--protein glycosyltransferase subunit 2	OstDelta	0.36506	0.825215	-0.525344	-1.43928	Low
Cytochrome b5-related, isoform B	Cyt-b5-r	0.597295	0.84087	-0.530736	-1.44467	Low
NADH dehydrogenase [ubiquinone] 1 beta subcomplex subunit 8, mitochondrial	ND-ASHI	0.651927	0.846077	-0.531351	-1.44528	Low
Uncharacterized protein, isoform Q	M7BP	0.439015	0.825215	-0.533093	-1.44703	Low
Uncharacterized protein, isoform G	CG13719	0.49896	0.82933	-0.533984	-1.44792	Low
Purine nucleoside phosphorylase	CG16760	0.625264	0.84451	-0.53606	-1.45001	Low
Enoyl-CoA hydratase	Mtpalpha	0.434104	0.825215	-0.536954	-1.45091	Low
SD06613p	vig2	0.815023	0.91508	-0.536959	-1.45091	Low
Dolichyl-diphosphooligosaccharide--protein glycosyltransferase 48 kDa subunit	Ost48	0.331089	0.825215	-0.538196	-1.45216	Low
Eukaryotic translation initiation factor 5B	eIF5B	0.715305	0.874372	-0.538298	-1.45226	Low
NADH dehydrogenase (Ubiquinone) 39 kDa subunit, isoform A	ND-39	0.515299	0.831098	-0.540105	-1.45408	Low
La related protein, isoform G	larp	0.606012	0.842858	-0.540483	-1.45446	Low
Heat shock protein 23, isoform B	Hsp23	0.560974	0.834378	-0.540567	-1.45454	Low
Dynamin-1-like protein	Drp1	0.532377	0.833399	-0.541481	-1.45547	Low
Probable cytochrome P450 4s3	Cyp4s3	0.776326	0.904475	-0.541586	-1.45557	Low
Gelsolin, isoform J	Gel	0.656533	0.848094	-0.541847	-1.45583	Low
RNA helicase	Rm62	0.621257	0.84451	-0.543989	-1.458	Low
Glyceraldehyde-3-phosphate dehydrogenase 1	Gapdh1	0.53783	0.833399	-0.544641	-1.45866	Low
LD36772p	CG4612	0.551284	0.833399	-0.545805	-1.45983	Low
Alpha spectrin, isoform C	alpha-Spec	0.502069	0.82974	-0.547963	-1.46202	Low
HL04814p	slf	0.813303	0.914731	-0.550804	-1.4649	Low
Centrosome-associated zinc finger protein CP190	Cp190	0.63908	0.845818	-0.55225	-1.46637	Low
Uncharacterized protein	CG1371	0.573652	0.835807	-0.552922	-1.46705	Low
Cullin-associated and neddylation-dissociated 1, isoform B	Cand1	0.599485	0.84087	-0.554545	-1.46871	Low
Modulo, isoform C	mod	0.376298	0.825215	-0.556137	-1.47033	Low
Actin 87E, isoform C	Act87E	0.675987	0.852649	-0.556567	-1.47077	Low
Carnosine dipeptidase 2, isoform A	Cndp2	0.715399	0.874372	-0.55703	-1.47124	Low
RNA helicase	mahe	0.830104	0.923067	-0.557884	-1.47211	Low
Glutathione transferase	Mgstl	0.659669	0.84887	-0.560902	-1.47519	Low
Mitochondrial ribosomal protein S9	mRpS9	0.375668	0.825215	-0.56227	-1.47659	Low
Isovaleryl-CoA dehydrogenase, mitochondrial	CG6638	0.397653	0.825215	-0.566712	-1.48114	Low
RNA-binding protein 6, isoform G	Rbp6	0.622408	0.84451	-0.567367	-1.48182	Low
Polyadenylate-binding protein	pAbp	0.526578	0.833399	-0.569619	-1.48413	Low
Eukaryotic translation initiation factor 3 subunit L	eIF3l	0.461582	0.825215	-0.570576	-1.48512	Low
Regulatory particle non-ATPase 8, isoform C	Rpn8	0.549861	0.833399	-0.571191	-1.48575	Low
Ankyrin 2, isoform U	Ank2	0.717445	0.875619	-0.571196	-1.48575	Low
IP16413p	nrv2	0.515383	0.831098	-0.572519	-1.48712	Low
Adaptor protein complex 2, mu subunit, isoform A	AP-2mu	0.661909	0.84887	-0.57306	-1.48768	Low
Non-lysosomal glucosylceramidase	CG7469	0.644023	0.845818	-0.574992	-1.48967	Low
BcDNA.GH02901	pdgy	0.577344	0.836179	-0.575195	-1.48988	Low
Patj, isoform B	Patj	0.569022	0.835807	-0.575548	-1.49024	Low
Myosin regulatory light chain 2	Mlc2	0.626966	0.84451	-0.577325	-1.49208	Low
AP-3 complex subunit beta	rb	0.820798	0.917862	-0.580709	-1.49558	Low
FI02016p	CG6723	0.331824	0.825215	-0.582895	-1.49785	Low
Actin-57B	Act57B	0.548341	0.833399	-0.583975	-1.49897	Low
Septin-2	Sep2	0.676222	0.852649	-0.584093	-1.4991	Low
D-Importin 7/RanBP7	msk	0.567118	0.835807	-0.588643	-1.50383	Low
Ubiquitin carboxyl-terminal hydrolase	Uch-L5	0.512827	0.831098	-0.590146	-1.5054	Low
Coatomer subunit delta	deltaCOP	0.621242	0.84451	-0.591782	-1.50711	Low
Glycerol-3-phosphate acyltransferase 4, isoform E	Gpat4	0.390987	0.825215	-0.59276	-1.50813	Low
ATP synthase subunit beta	ATPsynbeta	0.407514	0.825215	-0.594231	-1.50967	Low
Tropomyosin 2, isoform E	Tm2	0.746028	0.886482	-0.594489	-1.50994	Low
Neurochondrin homolog	Neurochondrin	0.836433	0.924235	-0.594513	-1.50996	Low
Post-GPI attachment to proteins factor 2-like	CG7990	0.649413	0.846077	-0.594535	-1.50999	Low
Alanine--tRNA ligase, cytoplasmic	AlaRS	0.697519	0.862162	-0.594568	-1.51002	Low
40S ribosomal protein S9	RpS9	0.5936	0.84087	-0.595664	-1.51117	Low
Lectin type C	lectin-28C	0.488794	0.825215	-0.596054	-1.51158	Low
Translocon-associated protein subunit beta	SsRbeta	0.465259	0.825215	-0.599585	-1.51528	Low
SD01613p	Afg3l2	0.588432	0.839755	-0.60177	-1.51758	Low
Coatomer subunit gamma	gammaCOP	0.493331	0.827365	-0.602762	-1.51862	Low
MIP15217p	mfas	0.599573	0.84087	-0.604508	-1.52046	Low
Crumbs, isoform D	crb	0.7422	0.886482	-0.604527	-1.52048	Low
SD06560p	EG:22E5.5	0.872298	0.938287	-0.604982	-1.52096	Low
Purple acid phosphatase	CG1637	0.854368	0.931764	-0.605277	-1.52127	Low
GH27120p	CG17765	0.835043	0.924235	-0.605618	-1.52163	Low
FI03653p	CG6230	0.685953	0.858957	-0.605908	-1.52194	Low
eIF-4F 25 kDa subunit	eIF4E1	0.561963	0.834378	-0.606421	-1.52248	Low
Peroxiredoxin-5	Prx5	0.892285	0.951238	-0.606568	-1.52263	Low
LP09696p	Tango9	0.632639	0.845424	-0.609164	-1.52537	Low
Otopetrin-like a, isoform A	OtopLa	0.461437	0.825215	-0.611072	-1.52739	Low
Probable 39S ribosomal protein L24, mitochondrial	mRpL24	0.385775	0.825215	-0.611535	-1.52788	Low
Spectrin beta chain	beta-Spec	0.56765	0.835807	-0.615395	-1.53198	Low
Probable isocitrate dehydrogenase [NAD] subunit alpha, mitochondrial	Idh3a	0.52149	0.832445	-0.617558	-1.53428	Low
6-phosphofructo-2-kinase, isoform A	Pfrx	0.596668	0.84087	-0.618591	-1.53537	Low
T-complex protein 1 subunit gamma	CCT3	0.669528	0.851041	-0.618971	-1.53578	Low
AMP deaminase	AMPdeam	0.545817	0.833399	-0.619682	-1.53654	Low
60S ribosomal protein L13	RpL13	0.571407	0.835807	-0.62658	-1.5439	Low
Isoform C of GTP cyclohydrolase 1	Pu	0.697516	0.862162	-0.628398	-1.54585	Low
Peroxiredoxin 3	Prx3	0.632149	0.845424	-0.629875	-1.54743	Low
Acetyl-CoA carboxylase	ACC	0.404109	0.825215	-0.630655	-1.54827	Low
RH48101p	CG17121	0.612849	0.843512	-0.63069	-1.5483	Low
GH02075p	Tspo	0.449675	0.825215	-0.632902	-1.55068	Low
Aluminum tubes, isoform A	alt	0.55066	0.833399	-0.634207	-1.55208	Low
Kruppel homolog 2, isoform C	Kr-h2	0.397389	0.825215	-0.634696	-1.55261	Low
Nervana 2, isoform F	nrv2	0.529785	0.833399	-0.635866	-1.55387	Low
GM14617p	Mccc1	0.480153	0.825215	-0.637345	-1.55546	Low
Extended synaptotagmin-like protein 2, isoform A	Esyt2	0.635792	0.845744	-0.637721	-1.55587	Low
Putative fatty acyl-CoA reductase CG8306	CG8306	0.573443	0.835807	-0.637817	-1.55597	Low
Ribosomal protein S10b, isoform D	RpS10b	0.632272	0.845424	-0.639935	-1.55826	Low
Protein-serine/threonine phosphatase	PpD3	0.816745	0.915678	-0.640457	-1.55882	Low
UDP-glucuronosyltransferase	Ugt49B1	0.530382	0.833399	-0.640834	-1.55923	Low
Ribosomal protein S5a, isoform B	RpS5a	0.628818	0.84524	-0.641429	-1.55987	Low
ATP synthase subunit gamma, mitochondrial	ATPsyngamma	0.397023	0.825215	-0.641502	-1.55995	Low
Aspartate--tRNA ligase, cytoplasmic	AspRS	0.419728	0.825215	-0.642526	-1.56106	Low
FI01658p	RpL23A	0.545854	0.833399	-0.643266	-1.56186	Low
Syntaxin 5, isoform B	Syx5	0.796048	0.912025	-0.643709	-1.56234	Low
NADH dehydrogenase [ubiquinone] 1 beta subcomplex subunit 5, mitochondrial	ND-SGDH	0.437679	0.825215	-0.644719	-1.56343	Low
Neuroglian, isoform D	Nrg	0.660438	0.84887	-0.644824	-1.56355	Low
Pyruvate dehydrogenase E1 component subunit beta	Pdhb	0.410497	0.825215	-0.647425	-1.56637	Low
1-phosphatidylinositol 4-kinase	Pi4KIIIalpha	0.578211	0.836179	-0.649313	-1.56842	Low
Receptor of activated protein kinase C 1, isoform C	Rack1	0.535405	0.833399	-0.649893	-1.56905	Low
FI07923p	Karybeta3	0.551218	0.833399	-0.652178	-1.57154	Low
NADH dehydrogenase [ubiquinone] 1 subunit C2	ND-B14.5B	0.597124	0.84087	-0.652802	-1.57222	Low
AT02348p	UQCR-C2	0.478934	0.825215	-0.653902	-1.57342	Low
Protein kinase, cAMP-dependent, regulatory subunit type 1, isoform X	Pka-R1	0.563304	0.835167	-0.656333	-1.57607	Low
Lon protease homolog, mitochondrial	Lon	0.405324	0.825215	-0.658369	-1.5783	Low
Trailer hitch, isoform E	tral	0.507823	0.82974	-0.65869	-1.57865	Low
Isoform BDBBA of Myosin heavy chain, muscle	Mhc	0.581295	0.837234	-0.661223	-1.58142	Low
EH domain containing protein	Past1	0.534887	0.833399	-0.663184	-1.58357	Low
Tubulin alpha-3 chain	alphaTub84D	0.519313	0.831926	-0.66383	-1.58428	Low
ATP synthase subunit alpha, mitochondrial	blw	0.361173	0.825215	-0.663952	-1.58442	Low
Cytochrome P450 reductase, isoform B	Cpr	0.656527	0.848094	-0.664769	-1.58531	Low
Glutamine-dependent NAD(+) synthetase	Nadsyn	0.461611	0.825215	-0.665337	-1.58594	Low
Tubulin beta-1 chain	betaTub56D	0.534761	0.833399	-0.665459	-1.58607	Low
Dynamin-like 120 kDa protein, mitochondrial	Opa1	0.518442	0.831899	-0.665613	-1.58624	Low
GH23390p	CG6028	0.703761	0.866497	-0.667149	-1.58793	Low
Ras-related protein Ral-a	Rala	0.643503	0.845818	-0.671642	-1.59289	Low
Uncharacterized protein, isoform B	cg7461	0.573416	0.835807	-0.671734	-1.59299	Low
LD12946p	MSBP	0.701123	0.863876	-0.672653	-1.594	Low
Coatomer subunit alpha	alphaCOP	0.545909	0.833399	-0.67428	-1.5958	Low
Cytochrome c oxidase subunit 2	mt:CoII	0.417285	0.825215	-0.67494	-1.59653	Low
Phosphoglycerate mutase 5, isoform B	Pgam5	0.544844	0.833399	-0.675203	-1.59682	Low
Probable cytochrome P450 4d21	Cyp4d21	0.468343	0.825215	-0.67606	-1.59777	Low
Actin 5C, isoform E	Act5C	0.373357	0.825215	-0.678649	-1.60064	Low
60S ribosomal protein L7a	RpL7A	0.680073	0.85525	-0.678685	-1.60068	Low
RE49489p	p24-1	0.502076	0.82974	-0.678887	-1.6009	Low
CG15717-PA	CG15717	0.689827	0.859747	-0.678893	-1.60091	Low
Protein SEC13 homolog	Sec13	0.420427	0.825215	-0.681794	-1.60413	Low
LD11641p	NTPase	0.609413	0.842858	-0.682611	-1.60504	Low
FMN hydroxy acid dehydrogenase domain-containing protein	Hao	0.670749	0.851041	-0.684301	-1.60692	Low
GH26015p	CG8888	0.521171	0.832445	-0.684893	-1.60758	Low
Aldehyde dehydrogenase	Aldh	0.417704	0.825215	-0.685332	-1.60807	Low
GH13256p	Mtpbeta	0.346813	0.825215	-0.68578	-1.60857	Low
Dolichyl-diphosphooligosaccharide--protein glycosyltransferase subunit 1	CG5364	0.483433	0.825215	-0.686274	-1.60912	Low
HMG-coA reductase degradation 3, isoform A	Hrd3	0.515213	0.831098	-0.687088	-1.61003	Low
Protein borderless	bdl	0.402579	0.825215	-0.692916	-1.61655	Low
Eukaryotic translation initiation factor 2 subunit 2	eIF2beta	0.46441	0.825215	-0.69359	-1.6173	Low
T-complex protein 1 subunit alpha	CCT1	0.609644	0.842858	-0.694913	-1.61879	Low
Ensconsin, isoform E	ens	0.623224	0.84451	-0.696703	-1.6208	Low
Translocon-associated protein subunit delta	Tapdelta	0.484763	0.825215	-0.697042	-1.62118	Low
Uncharacterized protein, isoform A	CG10237	0.487303	0.825215	-0.697436	-1.62162	Low
Synaptotagmin 1	Syt1	0.48951	0.825215	-0.697733	-1.62195	Low
ADP-ribosylation factor 6	Arf51F	0.0749578	0.825215	-0.698049	-1.62231	Low
Rab32, isoform B	Rab32	0.447884	0.825215	-0.700247	-1.62478	Low
Chaperonin containing TCP1 subunit 6	CCT6	0.556486	0.833581	-0.700345	-1.62489	Low
Cytochrome c oxidase subunit 1	mt:CoI	0.460696	0.825215	-0.701794	-1.62653	Low
SD07518p	Spp	0.446965	0.825215	-0.702337	-1.62714	Low
FI03324p	CG4752	0.822664	0.918893	-0.705179	-1.63035	Low
Translocon-associated protein subunit alpha	l(1)G0320	0.518212	0.831899	-0.707178	-1.63261	Low
Heme oxygenase	Ho	0.586836	0.839755	-0.709047	-1.63472	Low
Isoform A of Calcium-transporting ATPase sarcoplasmic/endoplasmic reticulum type	SERCA	0.395405	0.825215	-0.710139	-1.63596	Low
Heat shock protein cognate 5, isoform B	Hsc70-5	0.591493	0.84087	-0.710573	-1.63645	Low
Signal peptidase complex catalytic subunit SEC11	twr	0.686163	0.858957	-0.712543	-1.63869	Low
Peptidase S1 domain-containing protein	SP170	0.242412	0.825215	-0.7224	-1.64992	Low
Purity of essence, isoform B	poe	0.544801	0.833399	-0.724002	-1.65176	Low
Glyceraldehyde-3-phosphate dehydrogenase	Gapdh2	0.399484	0.825215	-0.725586	-1.65357	Low
A-kinase anchor protein 200	Akap200	0.569265	0.835807	-0.726844	-1.65501	Low
GH04039p	CG3625	0.342049	0.825215	-0.729839	-1.65845	Low
Homer, isoform B	homer	0.303989	0.825215	-0.729902	-1.65853	Low
Proton-coupled amino acid transporter-like protein pathetic	path	0.366718	0.825215	-0.730529	-1.65925	Low
Auxilin, isoform C	aux	0.676254	0.852649	-0.731369	-1.66021	Low
40S ribosomal protein S23	RpS23	0.438235	0.825215	-0.731937	-1.66087	Low
FI23224p1	MRP	0.422628	0.825215	-0.733997	-1.66324	Low
Carboxylic ester hydrolase	Ace	0.670773	0.851041	-0.73576	-1.66527	Low
Isoform E of Proton channel OtopLc	OtopLc	0.80762	0.913377	-0.740631	-1.67091	Low
ATPase family AAA domain-containing protein 3A homolog	bor	0.561378	0.834378	-0.741317	-1.6717	Low
NADH dehydrogenase [ubiquinone] 1 alpha subcomplex subunit 12	ND-B17.2	0.477296	0.825215	-0.741504	-1.67192	Low
Uncharacterized protein, isoform B	CG4467	0.540368	0.833399	-0.74297	-1.67362	Low
Glutaminase	GLS	0.589686	0.840751	-0.743297	-1.674	Low
LD24696p	CG9436	0.746682	0.886482	-0.744237	-1.67509	Low
DSec61alpha	Sec61alpha	0.443853	0.825215	-0.746506	-1.67772	Low
Vacuolar protein sorting-associated protein 29	Vps29	0.385218	0.825215	-0.747427	-1.6788	Low
Lethal (2) k09913, isoform G	l(2)k09913	0.39276	0.825215	-0.749285	-1.68096	Low
Heat shock protein 60A	Hsp60A	0.48135	0.825215	-0.749751	-1.6815	Low
GH09436p	CG7888	0.372099	0.825215	-0.74976	-1.68151	Low
Isoform B of Pyruvate kinase	PyK	0.477049	0.825215	-0.750104	-1.68191	Low
Tyrosine aminotransferase	Tat	0.624904	0.84451	-0.750297	-1.68214	Low
Protein peanut	pnut	0.671047	0.851041	-0.753747	-1.68617	Low
Signal recognition particle subunit SRP68	Srp68	0.668939	0.851041	-0.753848	-1.68629	Low
N(Alpha)-acetyltransferase 15/16, isoform A	Naa15-16	0.640856	0.845818	-0.756854	-1.6898	Low
Transient receptor potential protein	trp	0.346683	0.825215	-0.757606	-1.69068	Low
Otopetrin-like a, isoform C	OtopLa	0.437894	0.825215	-0.758077	-1.69123	Low
CG5915 protein	Rab7	0.517952	0.831899	-0.75823	-1.69141	Low
Cytochrome c oxidase subunit 3	mt:CoIII	0.762656	0.895512	-0.759045	-1.69237	Low
LD40493p	TFAM	0.240735	0.825215	-0.760123	-1.69363	Low
Myosin light chain alkali	Mlc1	0.571977	0.835807	-0.76042	-1.69398	Low
Ribosomal protein S19a, isoform C	RpS19a	0.395175	0.825215	-0.760671	-1.69428	Low
Heat shock protein 83	Gp93	0.480869	0.825215	-0.760777	-1.6944	Low
ATP-dependent 6-phosphofructokinase	Pfk	0.404542	0.825215	-0.761342	-1.69507	Low
NADH dehydrogenase [ubiquinone] iron-sulfur protein 6, mitochondrial	ND-13A	0.857906	0.932462	-0.763126	-1.69716	Low
Uncharacterized protein, isoform B	PP2Cg	0.546818	0.833399	-0.763316	-1.69739	Low
Prohibitin	Phb2	0.40307	0.825215	-0.76395	-1.69813	Low
BcDNA.GH10229	anon-WO0172774.24	0.805223	0.913377	-0.765807	-1.70032	Low
1-phosphatidylinositol 4,5-bisphosphate phosphodiesterase	norpA	0.43253	0.825215	-0.767052	-1.70179	Low
Sideroflexin-1-3	Sfxn1-3	0.417667	0.825215	-0.767725	-1.70258	Low
LD43819p	CG1416	0.587272	0.839755	-0.767775	-1.70264	Low
Pyruvate dehydrogenase E1 component subunit alpha	Pdha	0.390544	0.825215	-0.76836	-1.70333	Low
Splicing factor 3A subunit 3	noi	0.838833	0.924235	-0.77302	-1.70884	Low
40S ribosomal protein S3a	RpS3A	0.500316	0.82974	-0.773417	-1.70931	Low
GH10454p	CG10562	0.270689	0.825215	-0.775743	-1.71207	Low
Jak pathway signal transduction adaptor molecule	Stam	0.360204	0.825215	-0.777038	-1.71361	Low
L(2)01289 long form	hlk	0.664578	0.848917	-0.782162	-1.71971	Low
Ribosomal protein S3, isoform B	RpS3	0.460945	0.825215	-0.782658	-1.7203	Low
GH01839p	CG14762	0.651734	0.846077	-0.783637	-1.72146	Low
Vacuolar proton pump subunit B	Vha55	0.461107	0.825215	-0.785391	-1.72356	Low
Protein phosphatase 2A at 29B, isoform C	Pp2A-29B	0.44186	0.825215	-0.785453	-1.72363	Low
Translocating chain-associated membrane protein	TRAM	0.398195	0.825215	-0.786825	-1.72527	Low
Heat shock protein 68	Hsp68	0.488386	0.825215	-0.786946	-1.72542	Low
LD21576p	Nap1	0.653984	0.847094	-0.787525	-1.72611	Low
NADH dehydrogenase [ubiquinone] 1 alpha subcomplex subunit 7	ND-B14.5A	0.636913	0.845744	-0.787572	-1.72617	Low
Cytochrome c oxidase subunit 5B, isoform A	COX5B	0.613891	0.843512	-0.789408	-1.72836	Low
Pastrel, isoform E	pst	0.398235	0.825215	-0.792549	-1.73213	Low
Glucose-6-phosphate isomerase	Pgi	0.505377	0.82974	-0.793413	-1.73317	Low
60S ribosomal protein L27a	RpL27A	0.689785	0.859747	-0.793741	-1.73356	Low
ATP synthase, delta subunit, isoform A	ATPsyndelta	0.596068	0.84087	-0.795941	-1.73621	Low
60S ribosomal protein L14	RpL14	0.484777	0.825215	-0.797384	-1.73795	Low
LD36273p	sni	0.275646	0.825215	-0.799189	-1.74012	Low
ATP-dependent RNA helicase WM6	Hel25E	0.571413	0.835807	-0.799238	-1.74018	Low
Isoform 5 of Sodium/potassium-transporting ATPase subunit alpha	Atpalpha	0.401456	0.825215	-0.802625	-1.74427	Low
Isoform D of Microtubule-associated protein Jupiter	Jupiter	0.335372	0.825215	-0.804062	-1.74601	Low
26S proteasome regulatory subunit 8	Rpt6	0.370663	0.825215	-0.808777	-1.75173	Low
40S ribosomal protein S28	RpS28b	0.576251	0.836179	-0.81144	-1.75496	Low
GEO07453p1	RpL26	0.549147	0.833399	-0.812466	-1.75621	Low
Sinuous	sinu	0.768868	0.900635	-0.813084	-1.75696	Low
Sodium chloride cotransporter 69, isoform C	Ncc69	0.395225	0.825215	-0.813104	-1.75699	Low
Probable cytochrome P450 9f2	Cyp9f2	0.622337	0.84451	-0.813414	-1.75736	Low
Epidermal growth factor receptor pathway substrate clone 15, isoform B	Eps-15	0.489207	0.825215	-0.813425	-1.75738	Low
40S ribosomal protein S29	RpS29	0.487964	0.825215	-0.813834	-1.75788	Low
NADH dehydrogenase [ubiquinone] 1 alpha subcomplex subunit 6	ND-B14	0.296838	0.825215	-0.814315	-1.75846	Low
Isoform M of RNA-binding protein Pasilla	ps	0.555124	0.833399	-0.81554	-1.75996	Low
GH11113p	Galk	0.581938	0.837234	-0.816248	-1.76082	Low
Nucleoplasmin, isoform B	Nlp	0.629591	0.84524	-0.817109	-1.76187	Low
NADH dehydrogenase [ubiquinone] 1 alpha subcomplex subunit 8	ND-19	0.514979	0.831098	-0.817459	-1.7623	Low
Cuticular protein 66D	Cpr66D	0.743611	0.886482	-0.819436	-1.76472	Low
GH08696p	wupA	0.651185	0.846077	-0.821657	-1.76743	Low
Omega, isoform H	ome	0.623205	0.84451	-0.824263	-1.77063	Low
60S ribosomal protein L21	RpL21	0.528442	0.833399	-0.827532	-1.77465	Low
Isoform I of Protein Gawky	gw	0.578118	0.836179	-0.827664	-1.77481	Low
AP-1 complex subunit gamma	AP-1gamma	0.608058	0.842858	-0.830194	-1.77792	Low
SD09259p	CG1907	0.545264	0.833399	-0.833999	-1.78262	Low
Uncharacterized protein, isoform B	CK02656	0.45591	0.825215	-0.835793	-1.78484	Low
FI20903p1	CG40498-RF	0.515213	0.831098	-0.836168	-1.7853	Low
ADP/ATP translocase	sesB	0.38519	0.825215	-0.83705	-1.78639	Low
GEO07624p1	RpL24	0.467563	0.825215	-0.839114	-1.78895	Low
GH26270p	Idh3b	0.390719	0.825215	-0.839284	-1.78916	Low
Tetraspanin	Tsp66E	0.775097	0.903584	-0.83975	-1.78974	Low
Probable medium-chain specific acyl-CoA dehydrogenase, mitochondrial	CG12262	0.355954	0.825215	-0.841063	-1.79137	Low
Phosphate carrier protein, mitochondrial	Mpcp2	0.400182	0.825215	-0.841718	-1.79218	Low
Vesicle-fusing ATPase	Vps4	0.574729	0.836179	-0.842438	-1.79308	Low
BcDNA.GH08860	Tps1	0.451989	0.825215	-0.843986	-1.795	Low
Nipsnap, isoform F	Nipsnap	0.388998	0.825215	-0.844074	-1.79511	Low
NADH dehydrogenase [ubiquinone] 1 alpha subcomplex subunit 10, mitochondrial	ND-42	0.514148	0.831098	-0.845366	-1.79672	Low
Isoform A of Protein alan shepard	shep	0.737855	0.885608	-0.845638	-1.79706	Low
Mi-2, isoform D	Mi-2	0.645265	0.845818	-0.84716	-1.79896	Low
Dolichyl-diphosphooligosaccharide--protein glycotransferase	Stt3B	0.413911	0.825215	-0.847403	-1.79926	Low
Misexpression suppressor of KSR 2, isoform J	MESK2	0.584814	0.839027	-0.8479	-1.79988	Low
Protein lines	lin	0.380085	0.825215	-0.847995	-1.8	Low
Entomoglyceroporin 4, isoform A	Eglp4	0.345425	0.825215	-0.848668	-1.80084	Low
40S ribosomal protein S7	RpS7	0.47215	0.825215	-0.850287	-1.80286	Low
Heat shock protein cognate 4, isoform G	Hsc70-4	0.478202	0.825215	-0.851334	-1.80417	Low
Small monomeric GTPase	Rab4	0.56562	0.835807	-0.853772	-1.80722	Low
LD46175p	sea	0.438331	0.825215	-0.855702	-1.80964	Low
Vesicular acetylcholine transporter	VAChT	0.418015	0.825215	-0.859592	-1.81453	Low
FI19011p1	CG32638	0.364151	0.825215	-0.861912	-1.81745	Low
60S ribosomal protein L31	RpL31	0.503047	0.82974	-0.862313	-1.81795	Low
DNA-(apurinic or apyrimidinic site) endonuclease	Rrp1	0.367772	0.825215	-0.864859	-1.82116	Low
Cytochrome b-c1 complex subunit Rieske, mitochondrial	RFeSP	0.48838	0.825215	-0.866652	-1.82343	Low
Trehalase	Treh	0.837059	0.924235	-0.868455	-1.82571	Low
Acireductone dioxygenase	Adi1	0.7444	0.886482	-0.868731	-1.82606	Low
Uncharacterized protein, isoform B	CG13743	0.521558	0.832445	-0.868813	-1.82616	Low
BcDNA.GH04962	GCS2alpha	0.598227	0.84087	-0.871209	-1.82919	Low
Isoform A of Probable methylmalonate-semialdehyde dehydrogenase [acylating], mitochondrial	CG17896	0.345973	0.825215	-0.87133	-1.82935	Low
cAMP-dependent protein kinase catalytic subunit 1	Pka-C1	0.403569	0.825215	-0.871471	-1.82953	Low
Actin-related protein 2/3 complex subunit 4	Arpc4	0.679224	0.854734	-0.873848	-1.83254	Low
Levy, isoform A	levy	0.483958	0.825215	-0.876195	-1.83553	Low
GH26440p	Rbp9	0.383304	0.825215	-0.877038	-1.8366	Low
Protein 4.1 homolog	cora	0.400564	0.825215	-0.877625	-1.83735	Low
HL08057p	Pdh	0.387752	0.825215	-0.877674	-1.83741	Low
LD39967p	mrva	0.350101	0.825215	-0.879189	-1.83934	Low
AT07459p	Calx	0.298069	0.825215	-0.88125	-1.84197	Low
Tyrosine 3-monooxygenase	ple	0.534461	0.833399	-0.881788	-1.84266	Low
LD05247p	CG8839	0.801452	0.912858	-0.882243	-1.84324	Low
Protein RER1	CG11857	0.269371	0.825215	-0.883266	-1.84455	Low
Novel acetylcholine receptor chaperone	BEST:CK00246	0.488795	0.825215	-0.884768	-1.84647	Low
Proteasome subunit beta	Prosbeta2	0.49137	0.825875	-0.885062	-1.84684	Low
COP9 signalosome complex subunit 6	CSN6	0.623416	0.84451	-0.885496	-1.8474	Low
Transporter	ine	0.746775	0.886482	-0.886501	-1.84869	Low
Neither inactivation nor afterpotential protein C	ninaC	0.441858	0.825215	-0.887908	-1.85049	Low
Z band alternatively spliced PDZ-motif protein 52, isoform T	Zasp52	0.550833	0.833399	-0.88991	-1.85306	Low
Gilgamesh, isoform L	gish	0.423574	0.825215	-0.890267	-1.85352	Low
LD30155p	lost	0.425014	0.825215	-0.8905	-1.85382	Low
Dynein light intermediate chain	Dlic	0.477767	0.825215	-0.891237	-1.85477	Low
Phenylalanine--tRNA ligase beta subunit	beta-PheRS	0.608939	0.842858	-0.891806	-1.8555	Low
Vesicle-fusing ATPase	comt	0.348416	0.825215	-0.893353	-1.85749	Low
Stoned B, isoform G	stnB	0.439109	0.825215	-0.894719	-1.85925	Low
C11.1, isoform A	c11.1	0.524538	0.832445	-0.895526	-1.86029	Low
Syndapin, isoform C	Synd	0.502813	0.82974	-0.897014	-1.86221	Low
LD46328p	Synd	0.636841	0.845744	-0.897275	-1.86254	Low
Cytochrome c1, isoform A	Cyt-c1	0.449707	0.825215	-0.898069	-1.86357	Low
LD22449p	Tsf2	0.57621	0.836179	-0.898577	-1.86423	Low
NADH dehydrogenase [ubiquinone] iron-sulfur protein 5	ND-15	0.639999	0.845818	-0.900047	-1.86613	Low
Trehalose 6-phosphate phosphatase	21430192	0.475781	0.825215	-0.901588	-1.86812	Low
LD07162p	vig	0.496015	0.828549	-0.90258	-1.86941	Low
AP complex subunit sigma	AP-2sigma	0.550323	0.833399	-0.902651	-1.8695	Low
Carnitine palmitoyltransferase 2	CPT2	0.437913	0.825215	-0.904621	-1.87205	Low
FI05614p	CG5758	0.398067	0.825215	-0.905397	-1.87306	Low
Calcium-binding protein	Scp2	0.620154	0.84451	-0.907768	-1.87614	Low
Mitochondrial import inner membrane translocase subunit TIM50	ttm50	0.467452	0.825215	-0.908902	-1.87762	Low
Upheld, isoform O	up	0.577482	0.836179	-0.911419	-1.88089	Low
T-complex protein 1 subunit epsilon	CCT5	0.507014	0.82974	-0.912375	-1.88214	Low
Retinal degeneration B, isoform G	rdgB	0.480128	0.825215	-0.912678	-1.88254	Low
GH01011p	CG5477	0.524689	0.832445	-0.914398	-1.88478	Low
Peptidyl-prolyl cis-trans isomerase, rhodopsin-specific isozyme	ninaA	0.363073	0.825215	-0.918217	-1.88978	Low
GMP synthase (glutamine-hydrolyzing)	bur	0.531942	0.833399	-0.918507	-1.89016	Low
FI04424p	CG17593	0.608581	0.842858	-0.921031	-1.89347	Low
MAP kinase kinase 4, isoform A	Mkk4	0.2543	0.825215	-0.921127	-1.89359	Low
GH11014p	CG1607	0.768441	0.900635	-0.921498	-1.89408	Low
Eukaryotic translation initiation factor 3 subunit C	eIF3c	0.440961	0.825215	-0.92213	-1.89491	Low
26S proteasome regulatory complex subunit p48A	Rpt3	0.35401	0.825215	-0.923946	-1.8973	Low
NADH dehydrogenase [ubiquinone] 1 beta subcomplex subunit 6	ND-B17	0.257678	0.825215	-0.925023	-1.89871	Low
Brahma, isoform F	brm	0.68743	0.858957	-0.927753	-1.90231	Low
60S ribosomal protein L19	RpL19	0.529177	0.833399	-0.928026	-1.90267	Low
CG3835-RA	D2hgdh	0.345838	0.825215	-0.929555	-1.90469	Low
E3 UFM1-protein ligase 1 homolog	Ufl1	0.622032	0.84451	-0.931232	-1.9069	Low
Connector of kinase to AP-1, isoform G	Cka	0.255683	0.825215	-0.932445	-1.90851	Low
LP04475p	dMEMO	0.496307	0.828549	-0.932947	-1.90917	Low
GEO12513p1	RpS14b	0.441976	0.825215	-0.935123	-1.91205	Low
Glutamate carrier 1, isoform A	GC1	0.432978	0.825215	-0.935305	-1.91229	Low
Eukaryotic translation initiation factor 4G1, isoform A	eIF4G1	0.501882	0.82974	-0.937469	-1.91517	Low
Calcium-transporting ATPase	PMCA	0.291772	0.825215	-0.937682	-1.91545	Low
Uncharacterized protein, isoform D	CG15894	0.415429	0.825215	-0.938508	-1.91655	Low
Liquid facets, isoform G	lqf	0.552025	0.833399	-0.942379	-1.92169	Low
COP9 signalosome complex subunit 5	CSN5	0.55413	0.833399	-0.943032	-1.92256	Low
Cysteine desulfurase, mitochondrial	Nfs1	0.415722	0.825215	-0.944653	-1.92473	Low
RE44043p	Syt7	0.431951	0.825215	-0.945637	-1.92604	Low
Embryonic lethal abnormal vision, isoform D	elav	0.642517	0.845818	-0.946831	-1.92763	Low
ATP synthase subunit d, mitochondrial	ATPsynD	0.444942	0.825215	-0.947055	-1.92793	Low
Uncharacterized protein, isoform B	CT39634	0.425727	0.825215	-0.948278	-1.92957	Low
Catalase	Cat	0.405304	0.825215	-0.951974	-1.93452	Low
Heat shock protein 83	Hsp83	0.432239	0.825215	-0.952722	-1.93552	Low
60S ribosomal protein L18	RpL18	0.466845	0.825215	-0.954101	-1.93737	Low
SD17974p	EG:125H10.1	0.62254	0.84451	-0.956562	-1.94068	Low
Transport and golgi organization 5, isoform B	Tango5	0.395643	0.825215	-0.961097	-1.94679	Low
cAMP-dependent protein kinase type II regulatory subunit	Pka-R2	0.351127	0.825215	-0.962029	-1.94805	Low
NADH dehydrogenase [ubiquinone] flavoprotein 1, mitochondrial	ND-51	0.249091	0.825215	-0.963329	-1.9498	Low
GH04232p	CT16527	0.424561	0.825215	-0.966431	-1.954	Low
GEO08239p1	RpS16	0.401883	0.825215	-0.967171	-1.955	Low
Elongation factor 1-alpha	eEF1alpha2	0.461485	0.825215	-0.970571	-1.95962	Low
60S ribosomal protein L5	RpL5	0.463528	0.825215	-0.970572	-1.95962	Low
Sterol carrier protein 2	ScpX	0.572147	0.835807	-0.972078	-1.96166	Low
FI18173p1	CG8245	0.470149	0.825215	-0.972781	-1.96262	Low
Eukaryotic translation elongation factor 1 gamma, isoform C	eEF1gamma	0.354958	0.825215	-0.973726	-1.96391	Low
GH08048p	CG1774	0.748039	0.886902	-0.974163	-1.9645	Low
Transitional endoplasmic reticulum ATPase TER94	TER94	0.452435	0.825215	-0.975124	-1.96581	Low
Rab6, isoform B	Rab6	0.4359	0.825215	-0.9765	-1.96769	Low
Elongation factor 1-alpha 1	eEF1alpha1	0.428474	0.825215	-0.97671	-1.96797	Low
LP05220p	Sec24CD	0.596285	0.84087	-0.976982	-1.96834	Low
Amino acid transporter	Eaat1	0.340345	0.825215	-0.977477	-1.96902	Low
LD24105p	154229_at	0.257485	0.825215	-0.978761	-1.97077	Low
Nicotinate phosphoribosyltransferase	Naprt	0.31151	0.825215	-0.981494	-1.97451	Low
Enigma	Egm	0.305135	0.825215	-0.982924	-1.97647	Low
Mitochondrial pyruvate carrier	CG9399	0.537642	0.833399	-0.98504	-1.97937	Low
Succinate dehydrogenase [ubiquinone] iron-sulfur subunit, mitochondrial	SdhB	0.513545	0.831098	-0.985052	-1.97938	Low
Septin	Septin4	0.336682	0.825215	-0.98734	-1.98253	Low
Vacuolar protein sorting-associated protein 16 homolog	Vps16A	0.670272	0.851041	-0.989477	-1.98546	Low
FI18807p1	CG9297	0.469158	0.825215	-0.991646	-1.98845	Low
Isoform 2 of Calcium-binding mitochondrial carrier protein Aralar1	aralar1	0.295095	0.825215	-0.993706	-1.99129	Low
Succinate--CoA ligase [ADP-forming] subunit beta, mitochondrial	ScsbetaA	0.371492	0.825215	-0.995379	-1.9936	Low
Glutathione S transferase O2, isoform B	GstO2	0.558578	0.833581	-0.997568	-1.99663	Low
2-oxoisovalerate dehydrogenase subunit alpha	CG8199	0.470976	0.825215	-0.997745	-1.99688	Low
Ankyrin, isoform B	Ank	0.648116	0.845818	-1.001	-2.00139	Low
RE23625p	HspB8	0.601482	0.840911	-1.00102	-2.00142	Low
Non-specific serine/threonine protein kinase	Wnk	0.369998	0.825215	-1.00337	-2.00468	Low
SD01508p	CG8034	0.572767	0.835807	-1.00562	-2.0078	Low
Acyl-CoA synthetase long-chain, isoform C	Acsl	0.293425	0.825215	-1.00588	-2.00816	Low
Phenylalanine 4-monooxygenase	Hn	0.404881	0.825215	-1.0084	-2.01167	Low
Acetyl-coenzyme A synthetase	AcCoAS	0.328554	0.825215	-1.0091	-2.01265	Low
Transporter	Gat	0.299513	0.825215	-1.00935	-2.01301	Low
Splicing factor, arginine/serine-rich 1	SF2	0.601654	0.840911	-1.01057	-2.01471	Low
Pleckstrin homology domain-containing family F member 1 homolog	rush	0.566687	0.835807	-1.01103	-2.01535	Low
V-type proton ATPase subunit D 1	Vha36-1	0.413663	0.825215	-1.01424	-2.01984	Low
LP21163p	RSG7	0.3272	0.825215	-1.01478	-2.02059	Low
Opsin Rh1	ninaE	0.385398	0.825215	-1.01483	-2.02067	Low
Lysine--tRNA ligase	LysRS	0.434853	0.825215	-1.01806	-2.02519	Low
Proteasome subunit alpha type	Prosalpha6	0.406132	0.825215	-1.01808	-2.02522	Low
MICOS complex subunit MIC13 homolog QIL1	QIL1	0.471182	0.825215	-1.02302	-2.03218	Low
Calcium-transporting ATPase	PMCA	0.313968	0.825215	-1.02452	-2.03429	Low
Serine/threonine-protein phosphatase	mts	0.386655	0.825215	-1.02467	-2.03449	Low
Dynactin 4, p62 subunit	DCTN4-p62	0.278873	0.825215	-1.02668	-2.03733	Low
FI06461p	c-SPH35	0.571442	0.835807	-1.02695	-2.03771	Low
60S ribosomal protein L8	RpL8	0.43734	0.825215	-1.03063	-2.04291	Low
Delta-1-pyrroline-5-carboxylate synthase	P5CS	0.333254	0.825215	-1.03417	-2.04794	Low
GH06693p	152078_at	0.416296	0.825215	-1.03462	-2.04857	Low
NADH dehydrogenase [ubiquinone] 1 beta subcomplex subunit 9	ND-B22	0.30656	0.825215	-1.03603	-2.05058	Low
Protein quiver	CG6329	0.59389	0.84087	-1.03705	-2.05203	Low
Probable cytochrome P450 6d5	Cyp6d5	0.393818	0.825215	-1.03821	-2.05367	Low
Eukaryotic translation elongation factor 1 beta, isoform C	eEF1beta	0.425772	0.825215	-1.03946	-2.05546	Low
Ribose-phosphate diphosphokinase	Prps	0.452107	0.825215	-1.04175	-2.05872	Low
GH11066p	CG10560	0.390861	0.825215	-1.04221	-2.05938	Low
Proteasome subunit beta type-4	Prosbeta7	0.310448	0.825215	-1.04389	-2.06178	Low
Alpha-glucosidase	CD98hc	0.408066	0.825215	-1.0445	-2.06264	Low
Synapsin, isoform D	Syn	0.313904	0.825215	-1.04474	-2.06299	Low
Inactivation-no-after-potential D protein	inaD	0.338875	0.825215	-1.04507	-2.06347	Low
Equilibrative nucleoside transporter 2, isoform A	Ent2	0.353883	0.825215	-1.04579	-2.0645	Low
NADH dehydrogenase (Ubiquinone) 13 kDa B subunit	ND-13B	0.633698	0.845424	-1.04643	-2.06542	Low
Mevalonate kinase	Mvk	0.651869	0.846077	-1.04901	-2.06911	Low
Adenosylhomocysteinase-like 1	AhcyL1	0.440876	0.825215	-1.05202	-2.07343	Low
Reduction of Rh1, isoform A	roh	0.37203	0.825215	-1.05449	-2.07699	Low
Dodeca-satellite-binding protein 1, isoform A	Dp1	0.416902	0.825215	-1.05538	-2.07826	Low
Uncharacterized protein, isoform A	CG8726	0.705904	0.868119	-1.05554	-2.0785	Low
Probable cytochrome P450 313a1	Cyp313a1	0.506215	0.82974	-1.05593	-2.07906	Low
40S ribosomal protein S27	RpS27	0.467662	0.825215	-1.05632	-2.07962	Low
Rhythmically expressed gene 2 protein	Reg-2	0.319568	0.825215	-1.0565	-2.07988	Low
FI03688p	Prm	0.354136	0.825215	-1.05674	-2.08022	Low
Sperm-specific dynein intermediate chain 1, isoform C	Sdic1	0.348555	0.825215	-1.05679	-2.08029	Low
BcDNA.GH02431	Dic1	0.45437	0.825215	-1.05905	-2.08356	Low
Phosphodiesterase	dnc	0.49847	0.829223	-1.05911	-2.08364	Low
Adipocyte plasma membrane-associated protein Hemomucin	Hmu	0.280685	0.825215	-1.05926	-2.08386	Low
Congested-like trachea protein	colt	0.34552	0.825215	-1.06122	-2.08669	Low
Amontillado	amon	0.436878	0.825215	-1.06123	-2.08671	Low
Uncharacterized protein, isoform E	CG4658	0.313979	0.825215	-1.0617	-2.08739	Low
Probable cytochrome P450 12b2, mitochondrial	Cyp12b2	0.614	0.843512	-1.06263	-2.08873	Low
Ribosomal protein L7, isoform B	RpL7	0.554783	0.833399	-1.06385	-2.0905	Low
EG:34F3.8 protein	Sec22	0.281052	0.825215	-1.06657	-2.09445	Low
Uncharacterized protein	CG10527	0.517732	0.831899	-1.0671	-2.09522	Low
Isoform B of G protein alpha o subunit	Galphao	0.402409	0.825215	-1.06737	-2.09561	Low
Dual specificity calcium/calmodulin-dependent 3,5-cyclic nucleotide phosphodiesterase 1	Pde1c	0.506885	0.82974	-1.06783	-2.09628	Low
Isoform A of Phosphatase Herzog	hzg	0.469549	0.825215	-1.06868	-2.09752	Low
Isoform 7 of Protein nervous wreck	nwk	0.450875	0.825215	-1.07133	-2.10137	Low
Protein transport protein SEC23	Sec23	0.464704	0.825215	-1.07192	-2.10223	Low
Sorting nexin 1, isoform B	Snx1	0.575747	0.836179	-1.07193	-2.10224	Low
Probable cytochrome P450 12a4, mitochondrial	Cyp12a4	0.512412	0.831098	-1.07209	-2.10247	Low
60S ribosomal protein L17	RpL17	0.409155	0.825215	-1.07667	-2.10916	Low
Uncharacterized protein, isoform C	CG8927	0.558278	0.833581	-1.0767	-2.1092	Low
Proteasome subunit beta type-1	Prosbeta6	0.385053	0.825215	-1.07881	-2.1123	Low
60S ribosomal protein L4	RpL4	0.436964	0.825215	-1.07912	-2.11274	Low
Calcium/calmodulin-dependent protein kinase	CaMKII	0.372107	0.825215	-1.07971	-2.11361	Low
Dipeptidase B, isoform A	Dip-B	0.339064	0.825215	-1.08109	-2.11563	Low
Phosphoacetylglucosamine mutase	nst	0.692135	0.859872	-1.08181	-2.11669	Low
LP15968p	svr	0.719484	0.875619	-1.08322	-2.11876	Low
Sphingosine-1-phosphate lyase	Sply	0.524605	0.832445	-1.08487	-2.12118	Low
GEO10024p1	inaF-B	0.313792	0.825215	-1.08503	-2.12142	Low
Lipid storage droplet-1, isoform D	Lsd-1	0.421311	0.825215	-1.08836	-2.12633	Low
RE44586p	Tmem63	0.311173	0.825215	-1.09144	-2.13086	Low
GTP-binding nuclear protein	Ran	0.474901	0.825215	-1.09232	-2.13216	Low
Mitochondrial import inner membrane translocase subunit Tim21	CG7382	0.348647	0.825215	-1.09707	-2.1392	Low
Rap1 GTPase, isoform B	Rap1	0.466835	0.825215	-1.09776	-2.14022	Low
RH61964p	CG11147	0.272188	0.825215	-1.09779	-2.14026	Low
FI01544p	Rab1	0.450552	0.825215	-1.10029	-2.14398	Low
Nascent polypeptide associated complex protein alpha subunit, isoform D	Nacalpha	0.380959	0.825215	-1.10042	-2.14417	Low
Mitogen-activated protein kinase ERK-A	rl	0.620638	0.84451	-1.10463	-2.15044	Low
Calcium-transporting ATPase	SPoCk	0.41451	0.825215	-1.10658	-2.15335	Low
60S ribosomal protein L27	RpL27	0.535932	0.833399	-1.10682	-2.1537	Low
IP09473p	CG14259	0.738716	0.886095	-1.10759	-2.15485	Low
NADH-ubiquinone oxidoreductase chain 5	mt:ND5	0.335088	0.825215	-1.10831	-2.15593	Low
Upheld, isoform P	up	0.565933	0.835807	-1.1087	-2.15652	Low
Selenoprotein T, isoform B	SelT	0.3149	0.825215	-1.10944	-2.15762	Low
39S ribosomal protein L10, mitochondrial	mRpL10	0.0808325	0.825215	-1.11649	-2.16819	Low
Proteasome subunit alpha type-2	Prosalpha2	0.370297	0.825215	-1.11802	-2.17048	Low
Mannosyl-oligosaccharide glucosidase	GCS1	0.640083	0.845818	-1.12063	-2.17442	Low
Protein kinase C, eye isozyme	inaC	0.331581	0.825215	-1.12068	-2.1745	Low
Varicose, isoform C	vari	0.212949	0.825215	-1.12203	-2.17654	Low
Cathepsin D	cathD	0.463526	0.825215	-1.12289	-2.17782	Low
High-affinity choline transporter 1	ChT	0.225066	0.825215	-1.1241	-2.17966	Low
ATP synthase subunit b, mitochondrial	ATPsynB	0.336553	0.825215	-1.12662	-2.18346	Low
60S ribosomal protein L3	RpL3	0.467286	0.825215	-1.13162	-2.19104	Low
Jet fuel, isoform A	jef	0.291362	0.825215	-1.13612	-2.19789	Low
Endophilin-A	EndoA	0.342955	0.825215	-1.13654	-2.19853	Low
40S ribosomal protein S6	RpS6	0.320527	0.825215	-1.13736	-2.19977	Low
Prominin, isoform D	prom	0.305646	0.825215	-1.13761	-2.20015	Low
60S ribosomal protein L23	RpL23	0.447026	0.825215	-1.14515	-2.21169	Low
GEO09167p1	Nph	0.412554	0.825215	-1.14737	-2.21509	Low
GH25853p	CG10132	0.421966	0.825215	-1.14765	-2.21552	Low
Isoform D of Tropomyosin-1, isoforms 9A/A/B	Tm1	0.467621	0.825215	-1.14782	-2.21579	Low
40S ribosomal protein S17	RpS17	0.379916	0.825215	-1.15013	-2.21934	Low
Phosphatidate cytidylyltransferase	Cds	0.32378	0.825215	-1.15119	-2.22097	Low
Acyl-coenzyme A oxidase	Acox3	0.59814	0.84087	-1.15189	-2.22205	Low
Pyruvate carboxylase	PCB	0.328813	0.825215	-1.15271	-2.22332	Low
Dilute class unconventional myosin, isoform A	didum	0.267565	0.825215	-1.15274	-2.22336	Low
Phosphate carrier protein, mitochondrial	Mpcp1	0.188522	0.825215	-1.15417	-2.22557	Low
LD23292p	Mcr	0.661104	0.84887	-1.1547	-2.22638	Low
Cytochrome c oxidase subunit 4	COX4	0.363066	0.825215	-1.15491	-2.22671	Low
CHK domain-containing protein	CT29612	0.203184	0.825215	-1.15658	-2.22928	Low
40S ribosomal protein S8	RpS8	0.348248	0.825215	-1.15821	-2.23181	Low
RE29468p	CG17788	0.385972	0.825215	-1.16072	-2.23569	Low
Protein-serine/threonine kinase	Pdk	0.267282	0.825215	-1.16153	-2.23695	Low
Lysophospholipid acyltransferase 7	frj	0.639241	0.845818	-1.16467	-2.24182	Low
FI05352p	PIP5K59B	0.464367	0.825215	-1.16501	-2.24235	Low
RabX4	RabX4	0.408304	0.825215	-1.16821	-2.24732	Low
Proteasome subunit alpha type-7-1	Prosalpha4	0.325892	0.825215	-1.17056	-2.25099	Low
IP14914p	CG10737	0.286967	0.825215	-1.17109	-2.25181	Low
Epithelial membrane protein, isoform E	emp	0.393799	0.825215	-1.17224	-2.25361	Low
Rabconnectin-3B, isoform A	Rbcn-3B	0.527979	0.833399	-1.17523	-2.25829	Low
H(+)-transporting two-sector ATPase	Vha68-1	0.294615	0.825215	-1.1762	-2.25981	Low
Dystrophin, isoform K	Dys	0.558032	0.833581	-1.17763	-2.26205	Low
Glutathione S transferase E4	GstE4	0.640945	0.845818	-1.17799	-2.26262	Low
Superoxide dismutase	Sod2	0.273198	0.825215	-1.18318	-2.27077	Low
60S ribosomal protein L30	RpL30	0.44504	0.825215	-1.18319	-2.27078	Low
Cytochrome c oxidase subunit 7A, isoform B	COX7A	0.518969	0.831926	-1.18369	-2.27157	Low
Peptidylprolyl isomerase	zda	0.306338	0.825215	-1.185	-2.27364	Low
RE14391p	Sec63	0.459453	0.825215	-1.18514	-2.27386	Low
Oxoglutarate dehydrogenase (succinyl-transferring)	Ogdh	0.404718	0.825215	-1.19148	-2.28386	Low
Glycerophosphocholine phosphodiesterase	CG9394	0.214356	0.825215	-1.19195	-2.28461	Low
Proteasome subunit alpha type-3	Prosalpha7	0.370736	0.825215	-1.19426	-2.28827	Low
AT08565p	Txl	0.485964	0.825215	-1.19442	-2.28852	Low
Cytochrome b	mt:Cyt-b	0.236359	0.825215	-1.1964	-2.29167	Low
Glutamate dehydrogenase, mitochondrial	Gdh	0.427486	0.825215	-1.19666	-2.29209	Low
Bifunctional phosphoribosylaminoimidazole carboxylase/phosphoribosylaminoimidazole succinocarboxamide synthetase	Paics	0.326164	0.825215	-1.20018	-2.29769	Low
Isoform B of Eye-specific diacylglycerol kinase	rdgA	0.395599	0.825215	-1.20023	-2.29777	Low
Tryptophan 2,3-dioxygenase	v	0.194754	0.825215	-1.2007	-2.29852	Low
H(+)-transporting two-sector ATPase	Vha68-2	0.337979	0.825215	-1.20181	-2.30029	Low
Uncharacterized protein, isoform D	CG1275	0.441134	0.825215	-1.2021	-2.30074	Low
Glutamine synthetase	Gs2	0.302194	0.825215	-1.2031	-2.30234	Low
Apolipophorin, isoform B	apolpp	0.358639	0.825215	-1.20387	-2.30356	Low
Basigin, isoform G	Bsg	0.451443	0.825215	-1.20433	-2.30429	Low
Larval serum protein 2, isoform B	Lsp2	0.480655	0.825215	-1.20592	-2.30684	Low
NADH dehydrogenase [ubiquinone] 1 beta subcomplex subunit 11, mitochondrial	NP15.6	0.351402	0.825215	-1.21037	-2.31397	Low
NADH dehydrogenase [ubiquinone] 1 alpha subcomplex subunit 11	ND-B14.7	0.305772	0.825215	-1.21068	-2.31446	Low
GH22096p	CG6984	0.674882	0.852649	-1.21079	-2.31465	Low
60S ribosomal protein L22	RpL22	0.397894	0.825215	-1.21365	-2.31923	Low
Embargoed, isoform B	emb	0.0731037	0.825215	-1.21372	-2.31935	Low
Proteasome subunit beta	Prosbeta4	0.25061	0.825215	-1.21638	-2.32363	Low
Aminopeptidase	Psa	0.523197	0.832445	-1.21654	-2.32389	Low
IA-2 protein tyrosine phosphatase, isoform D	IA-2	0.229629	0.825215	-1.21768	-2.32572	Low
Endoplasmic reticulum transmembrane protein	CG13887	0.386349	0.825215	-1.22037	-2.33006	Low
RE18811p	CG12177	0.443005	0.825215	-1.22108	-2.33121	Low
Multidrug resistance protein homolog 65	Mdr65	0.434266	0.825215	-1.22283	-2.33404	Low
Phosphopantothenoylcysteine synthetase, isoform C	Ppcs	0.730603	0.881163	-1.22303	-2.33436	Low
LD25575p	P58IPK	0.67921	0.854734	-1.22378	-2.33558	Low
ATP synthase subunit O, mitochondrial	ATPsynO	0.3769	0.825215	-1.22451	-2.33677	Low
Microtubule-associated protein	tau	0.65521	0.848073	-1.2259	-2.33902	Low
UDP-glucuronosyltransferase	Ugt49C1	0.389274	0.825215	-1.22699	-2.34078	Low
Calpain-A, isoform C	CalpA	0.547612	0.833399	-1.22721	-2.34114	Low
Isoform B of DENN domain-containing protein Crag	Crag	0.598345	0.84087	-1.22763	-2.34182	Low
Mushroom-body expressed, isoform G	mub	0.561589	0.834378	-1.22801	-2.34243	Low
T-complex protein 1 subunit eta	CCT7	0.380575	0.825215	-1.22829	-2.34289	Low
MIP21654p	BcDNA:RH42907	0.411467	0.825215	-1.22897	-2.34399	Low
Carbonic anhydrase 2, isoform A	CAH2	0.382885	0.825215	-1.23185	-2.34868	Low
Vacuolar protein sorting-associated protein 35	Vps35	0.346356	0.825215	-1.23187	-2.34871	Low
Alpha actinin, isoform D	Actn	0.453299	0.825215	-1.23418	-2.35247	Low
Factor of interpulse interval	fipi	0.482662	0.825215	-1.23515	-2.35406	Low
Numb-associated kinase, isoform A	Nak	0.311305	0.825215	-1.23758	-2.35803	Low
Amidophosphoribosyltransferase	Prat2	0.406815	0.825215	-1.24105	-2.3637	Low
AT27578p	rin	0.413281	0.825215	-1.24155	-2.36452	Low
Larval serum protein 1 gamma chain	Lsp1gamma	0.756559	0.892117	-1.24202	-2.36529	Low
Dynamin associated protein 160, isoform G	Dap160	0.335681	0.825215	-1.24221	-2.36561	Low
Fatty acid synthase 1, isoform C	FASN1	0.317949	0.825215	-1.24222	-2.36562	Low
Proteasome subunit alpha type-4	Prosalpha3	0.384757	0.825215	-1.24224	-2.36565	Low
LD35289p	CG8003	0.693295	0.860025	-1.24366	-2.36799	Low
Nervana 3, isoform E	nrv3	0.331859	0.825215	-1.24572	-2.37137	Low
Trio, isoform D	trio	0.280311	0.825215	-1.24835	-2.3757	Low
Proteasome subunit alpha type-5	Prosalpha5	0.551344	0.833399	-1.24956	-2.37769	Low
Ras-related protein Rab-3	Rab3	0.336552	0.825215	-1.2503	-2.37891	Low
Non-specific serine/threonine protein kinase	fray	0.71355	0.874372	-1.25035	-2.379	Low
Mitochondrial proton/calcium exchanger protein	Letm1	0.428757	0.825215	-1.25112	-2.38026	Low
60S ribosomal protein L36	RpL36	0.483578	0.825215	-1.257	-2.38998	Low
SD19268p	CG8778	0.417491	0.825215	-1.25702	-2.39001	Low
Protein disulfide-isomerase A6 homolog	CaBP1	0.360299	0.825215	-1.26034	-2.39553	Low
IGF-II mRNA-binding protein, isoform K	Imp	0.208161	0.825215	-1.26242	-2.39897	Low
GM01519p	Pld3	0.69028	0.859761	-1.2628	-2.39961	Low
Inorganic diphosphatase	Nurf-38	0.356749	0.825215	-1.26381	-2.40129	Low
UTP--glucose-1-phosphate uridylyltransferase	UGP	0.310659	0.825215	-1.27469	-2.41946	Low
Inositol-3-phosphate synthase	Inos	0.382464	0.825215	-1.27623	-2.42205	Low
60S ribosomal protein L6	RpL6	0.417154	0.825215	-1.27666	-2.42277	Low
Heterogeneous nuclear ribonucleoprotein at 27C, isoform D	Hrb27C	0.393467	0.825215	-1.27681	-2.42302	Low
FI22513p1	CG3626	0.584907	0.839027	-1.27768	-2.42449	Low
Uncharacterized protein, isoform J	stol	0.451866	0.825215	-1.27995	-2.42831	Low
Dihydrolipoamide acetyltransferase component of pyruvate dehydrogenase complex	Dbct	0.262568	0.825215	-1.28308	-2.43358	Low
Reticulon-like protein	Rtnl1	0.376904	0.825215	-1.28342	-2.43415	Low
Myosin binding subunit, isoform G	Mbs	0.549169	0.833399	-1.28566	-2.43793	Low
Unzipped, isoform B	uzip	0.535421	0.833399	-1.28866	-2.443	Low
Bubblegum, isoform C	bgm	0.288487	0.825215	-1.28885	-2.44333	Low
Larval serum protein 1 beta, isoform B	Lsp1beta	0.642765	0.845818	-1.29089	-2.44679	Low
Plexin A, isoform F	PlexA	0.399152	0.825215	-1.29106	-2.44707	Low
Ribose-5-phosphate isomerase	Rpi	0.378907	0.825215	-1.29361	-2.45141	Low
FI14001p1	SNF4Agamma	0.39267	0.825215	-1.29382	-2.45176	Low
FI19911p1	CG16935-RA	0.276956	0.825215	-1.29529	-2.45427	Low
Glycine N-methyltransferase	Gnmt	0.370484	0.825215	-1.29705	-2.45727	Low
Transporter	GlyT	0.298853	0.825215	-1.29819	-2.4592	Low
Failed axon connections, isoform C	fax	0.314553	0.825215	-1.29827	-2.45933	Low
Isoform B of TRPL translocation defect protein 14	Ttd14	0.327047	0.825215	-1.29845	-2.45965	Low
NADH-ubiquinone oxidoreductase chain 1	mt:ND1	0.27343	0.825215	-1.29889	-2.4604	Low
Isoform A of V-type proton ATPase subunit C	Vha44	0.37545	0.825215	-1.30432	-2.46967	Low
Electron transfer flavoprotein subunit beta	ETFB	0.423126	0.825215	-1.30565	-2.47195	Low
Activator of SUMO 1	Aos1	0.508578	0.82974	-1.30691	-2.47411	Low
Thioredoxin peroxidase 1, isoform C	Jafrac1	0.377774	0.825215	-1.30948	-2.47852	Low
LP07963p	anon-WO0118547.344	0.294676	0.825215	-1.3108	-2.48079	Low
ATP-dependent Clp protease proteolytic subunit	ClpP	0.361816	0.825215	-1.31179	-2.4825	Low
Ribosomal protein L15	RpL15	0.385308	0.825215	-1.31504	-2.48809	Low
Succinate--CoA ligase [ADP/GDP-forming] subunit alpha, mitochondrial	Scsalpha1	0.308338	0.825215	-1.31578	-2.48937	Low
GEO11443p1	UQCR-6.4	0.38141	0.825215	-1.31785	-2.49295	Low
LD40707p	l(1)G0289	0.18558	0.825215	-1.31917	-2.49523	Low
Putative ATP synthase subunit f, mitochondrial	ATPsynF	0.268729	0.825215	-1.32587	-2.50684	Low
Uncharacterized protein, isoform A	CG32543	0.47627	0.825215	-1.32828	-2.51102	Low
Adenylate cyclase type 3	Ac3	0.217258	0.825215	-1.32852	-2.51144	Low
EG:BACR19J1.2 protein	CG5254	0.536202	0.833399	-1.33208	-2.51765	Low
Probable elongation factor 1-delta	eEF1delta	0.326957	0.825215	-1.33386	-2.52076	Low
Dihydrolipoyllysine-residue acetyltransferase component of pyruvate dehydrogenase complex, mitochondrial	muc	0.234843	0.825215	-1.33461	-2.52208	Low
Histidine--tRNA ligase	HisRS	0.675286	0.852649	-1.33645	-2.52529	Low
Pyrroline-5-carboxylate reductase	P5cr-2	0.315286	0.825215	-1.33679	-2.52589	Low
Uncharacterized protein, isoform A	VhaAC45RP	0.393751	0.825215	-1.33733	-2.52684	Low
V-type proton ATPase subunit a	Vha100-1	0.273778	0.825215	-1.33818	-2.52833	Low
Syntaxin 1A, isoform C	Syx1A	0.400826	0.825215	-1.34053	-2.53245	Low
FI04125p	nrv1	0.383638	0.825215	-1.34058	-2.53252	Low
B52, isoform O	B52	0.419739	0.825215	-1.34127	-2.53374	Low
LD45860p	REG	0.402297	0.825215	-1.34217	-2.53532	Low
ATP-citrate synthase	ATPCL	0.297112	0.825215	-1.34464	-2.53966	Low
Cyclope, isoform A	cype	0.321549	0.825215	-1.34475	-2.53986	Low
S-formylglutathione hydrolase	CG4390	0.443392	0.825215	-1.34947	-2.54818	Low
Cytochrome b-c1 complex subunit 8	UQCR-Q	0.261014	0.825215	-1.35303	-2.55448	Low
Uncharacterized protein, isoform A	anon-WO0118547.327	0.410615	0.825215	-1.35533	-2.55856	Low
FI09602p	GH07925p	0.268378	0.825215	-1.35567	-2.55917	Low
Vacuolar H[+]-ATPase 26kD subunit, isoform C	Vha26	0.308179	0.825215	-1.35677	-2.56111	Low
Tenzing norgay, isoform B	tzn	0.38219	0.825215	-1.35762	-2.56262	Low
Xanthine dehydrogenase	ry	0.658232	0.84887	-1.35769	-2.56274	Low
Arc42	Arc42	0.27699	0.825215	-1.36159	-2.56969	Low
Serine/threonine protein phosphatase 2A regulatory subunit	wdb	0.439454	0.825215	-1.36227	-2.57089	Low
Syncrip, isoform J	Syp	0.401065	0.825215	-1.36432	-2.57455	Low
Carbonyl reductase, isoform A	CG11200	0.142564	0.825215	-1.36626	-2.57801	Low
Succinate-semialdehyde dehydrogenase	Ssadh	0.321905	0.825215	-1.36958	-2.58395	Low
Apoptosis inducing factor, isoform C	AIF	0.313507	0.825215	-1.37239	-2.589	Low
Wings up A, isoform I	wupA	0.410326	0.825215	-1.37804	-2.59915	Low
MAP kinase-activating death domain protein	Rab3-GEF	0.645552	0.845818	-1.38249	-2.60717	Low
Serine/threonine-protein phosphatase	flw	0.32829	0.825215	-1.38794	-2.61705	Low
GH01619p	Rab2	0.425819	0.825215	-1.39007	-2.62091	Low
Uncharacterized protein, isoform B	CG7519	0.651401	0.846077	-1.39172	-2.62392	Low
LD44221p	CG11005	0.648258	0.845818	-1.39337	-2.62692	Low
G_PROTEIN_RECEP_F3_4 domain-containing protein	CG43795	0.558213	0.833581	-1.39528	-2.63039	Low
Uncharacterized protein, isoform A	CG44245	0.614014	0.843512	-1.39651	-2.63263	Low
39S ribosomal protein L46, mitochondrial	mRpL46	0.406576	0.825215	-1.39688	-2.63332	Low
60S ribosomal protein L9	RpL9	0.359301	0.825215	-1.397	-2.63354	Low
G protein beta-subunit 13F, isoform C	Gbeta13F	0.342557	0.825215	-1.39787	-2.63512	Low
Eukaryotic translation initiation factor 4H1, isoform C	eIF4H1	0.711835	0.873758	-1.39922	-2.6376	Low
Futsch, isoform F	futsch	0.391775	0.825215	-1.40227	-2.64317	Low
UV excision repair protein RAD23	Rad23	0.387528	0.825215	-1.40233	-2.64329	Low
Cheerio, isoform I	cher	0.563352	0.835167	-1.40434	-2.64696	Low
GH22994p	CT28495	0.690935	0.859872	-1.40731	-2.65242	Low
RE49860p	Daao1	0.326076	0.825215	-1.40754	-2.65284	Low
Protein krasavietz	kra	0.433505	0.825215	-1.41199	-2.66103	Low
Muscle-specific protein 300 kDa, isoform J	Msp300	0.645944	0.845818	-1.41316	-2.66319	Low
UDP-glucose:glycoprotein glucosyltransferase	Uggt	0.391889	0.825215	-1.41371	-2.66421	Low
MORN repeat-containing protein 4 homolog	rtp	0.413597	0.825215	-1.41735	-2.67095	Low
Serine/threonine protein phosphatase 2A regulatory subunit	wrd	0.351392	0.825215	-1.42515	-2.68543	Low
Heat shock 70-kDa protein cognate 3, isoform E	Hsc70-3	0.311225	0.825215	-1.4267	-2.68831	Low
ATP synthase subunit	ATPsynG	0.260704	0.825215	-1.42872	-2.69209	Low
C-terminal binding protein, isoform I	CtBP	0.475167	0.825215	-1.42894	-2.69249	Low
Alanine transaminase	ALT	0.305663	0.825215	-1.43089	-2.69613	Low
Argininosuccinate lyase, isoform B	Argl	0.221263	0.825215	-1.43146	-2.69719	Low
ADP ribosylation factor-like 8, isoform B	Arl8	0.0944304	0.825215	-1.43232	-2.6988	Low
CG3595	sqh	0.358695	0.825215	-1.43659	-2.7068	Low
Synaptosomal-associated protein 25	Snap25	0.344774	0.825215	-1.44182	-2.71664	Low
G protein alpha q subunit	Galphaq	0.357229	0.825215	-1.44448	-2.72165	Low
LD15002p	Pur-alpha	0.459689	0.825215	-1.44831	-2.72888	Low
Unextended protein	uex	0.212062	0.825215	-1.45088	-2.73376	Low
Dihydropyrimidine dehydrogenase [NADP(+)]	su(r)	0.344422	0.825215	-1.45159	-2.73508	Low
Angiotensin-converting enzyme	Acer	0.550829	0.833399	-1.45248	-2.73678	Low
40S ribosomal protein S24	RpS24	0.39369	0.825215	-1.4533	-2.73833	Low
GH23891p	Nepl11	0.125288	0.825215	-1.45443	-2.74048	Low
Cuticular protein 72Ec	Cpr72Ec	0.577084	0.836179	-1.45495	-2.74148	Low
Probable cytochrome P450 28a5	Cyp28a5	0.491939	0.826118	-1.4554	-2.74232	Low
RH60267p	CG15096	0.291459	0.825215	-1.45904	-2.74925	Low
Signal recognition particle subunit SRP72	Srp72	0.24244	0.825215	-1.45965	-2.75041	Low
Retinin	retinin	0.490666	0.825581	-1.46019	-2.75146	Low
Threonine--tRNA ligase	ThrRS	0.283167	0.825215	-1.46143	-2.75381	Low
Oxoglutarate dehydrogenase (succinyl-transferring)	Ogdh	0.370632	0.825215	-1.46367	-2.75809	Low
BcDNA.HL02693	CRMP	0.351209	0.825215	-1.46374	-2.75822	Low
LD42035p	CG5126	0.624355	0.84451	-1.46414	-2.75898	Low
GEO09626p1	ND-MLRQ	0.262749	0.825215	-1.4646	-2.75986	Low
Serine/threonine-protein phosphatase 2A 55 kDa regulatory subunit B	tws	0.642165	0.845818	-1.4658	-2.76217	Low
NADH-cytochrome b5 reductase	CG5946	0.362848	0.825215	-1.46772	-2.76585	Low
Drab11	Rab11	0.398117	0.825215	-1.46818	-2.76673	Low
GEO07866p1	RpS15Aa	0.432244	0.825215	-1.4691	-2.76848	Low
Inositol-1-monophosphatase	CG9391	0.335795	0.825215	-1.46976	-2.76976	Low
60S ribosomal protein L18a	RpL18A	0.385871	0.825215	-1.47208	-2.77422	Low
Serine/threonine-protein phosphatase with EF-hands	rdgC	0.414372	0.825215	-1.476	-2.78176	Low
RE05272p	sdt	0.346726	0.825215	-1.47895	-2.78745	Low
Uncharacterized protein, isoform D	CG34239	0.536482	0.833399	-1.48192	-2.7932	Low
GH01709p	Hsdl2	0.310399	0.825215	-1.48304	-2.79538	Low
Phosrestin-1	Arr2	0.375386	0.825215	-1.48685	-2.80276	Low
V-type proton ATPase subunit d 1	VhaAC39-1	0.174258	0.825215	-1.48887	-2.80669	Low
m7GpppX diphosphatase	CG2091	0.628346	0.84524	-1.4904	-2.80966	Low
Capulet, isoform A	capt	0.342684	0.825215	-1.49114	-2.81111	Low
Fasciclin 1, isoform C	Fas1	0.337785	0.825215	-1.49845	-2.82538	Low
Chaoptin, isoform C	chp	0.328774	0.825215	-1.50496	-2.83817	Low
Mextli, isoform F	mxt	0.471816	0.825215	-1.50583	-2.83987	Low
FI04421p	CG3246	0.497907	0.828995	-1.50667	-2.84154	Low
Atlastin, isoform C	atl	0.330885	0.825215	-1.50806	-2.84427	Low
GDP-mannose 4,6 dehydratase	Gmd	0.351563	0.825215	-1.51012	-2.84833	Low
Cytochrome b5	Cyt-b5	0.369409	0.825215	-1.51512	-2.85823	Low
Flotillin 2, isoform F	Flo2	0.295329	0.825215	-1.51585	-2.85967	Low
Cysteine proteinase-1, isoform D	Cp1	0.503271	0.82974	-1.51963	-2.86717	Low
Isocitrate dehydrogenase [NADP]	Idh	0.33563	0.825215	-1.52288	-2.87364	Low
Cytoplasmic linker protein 190, isoform S	CLIP-190	0.192195	0.825215	-1.523	-2.87389	Low
Dymeclin	CG8230	0.0806747	0.825215	-1.52353	-2.87495	Low
GH16429p	RagC-D	0.215914	0.825215	-1.52621	-2.88028	Low
Kazachoc, isoform G	kcc	0.309813	0.825215	-1.53298	-2.89382	Low
Pyrroline-5-carboxylate reductase	P5cr	0.278836	0.825215	-1.53311	-2.8941	Low
Uncharacterized protein, isoform B	CG5793	0.33594	0.825215	-1.53976	-2.90745	Low
Kinesin heavy chain	Khc	0.329816	0.825215	-1.54338	-2.91476	Low
LP01149p	CG12237	0.24734	0.825215	-1.54415	-2.91632	Low
RE39606p	Rsf1	0.50698	0.82974	-1.54804	-2.9242	Low
LD45254p	anon-WO0118547.398	0.385816	0.825215	-1.55094	-2.93008	Low
Isoform A of Hepatocyte growth factor-regulated tyrosine kinase substrate	Hrs	0.325463	0.825215	-1.55182	-2.93186	Low
NADH-ubiquinone oxidoreductase chain 4	mt:ND4	0.627313	0.84451	-1.55575	-2.93986	Low
Glutamate oxaloacetate transaminase 1, isoform A	Got1	0.302604	0.825215	-1.55673	-2.94186	Low
Isoform C of Probable maleylacetoacetate isomerase 2	GstZ2	0.344174	0.825215	-1.55767	-2.94378	Low
Endophilin-A	Amph	0.292434	0.825215	-1.55978	-2.9481	Low
Isoform A of Arginine kinase	Argk	0.357496	0.825215	-1.56338	-2.95546	Low
Endonuclease G inhibitor, isoform A	EndoGI	0.493956	0.827365	-1.56447	-2.95768	Low
Tyrosine--tRNA ligase, mitochondrial	TyrRS-m	0.0507599	0.825215	-1.56564	-2.96009	Low
Scribble, isoform U	scrib	0.647554	0.845818	-1.57018	-2.96942	Low
Ubiquitin carboxyl-terminal hydrolase	Uch	0.423423	0.825215	-1.57348	-2.97621	Low
Blue cheese	bchs	0.126289	0.825215	-1.57513	-2.97962	Low
Methenyltetrahydrofolate cyclohydrolase	Nmdmc	0.220158	0.825215	-1.57549	-2.98036	Low
Dynactin subunit 1	DCTN1-p150	0.104165	0.825215	-1.57747	-2.98447	Low
Proteasome subunit beta	Prosbeta1	0.307791	0.825215	-1.58293	-2.99577	Low
Nuclear pore complex protein Nup107	Nup107	0.472031	0.825215	-1.58664	-3.00349	Low
MIP26555p1	CG5958	0.477676	0.825215	-1.58745	-3.00518	Low
Tomosyn, isoform H	Tomosyn	0.545013	0.833399	-1.58894	-3.00829	Low
Cytochrome P450 9b2	Cyp9b2	0.323206	0.825215	-1.59179	-3.01423	Low
Nckx30C, isoform E	Nckx30C	0.424241	0.825215	-1.59208	-3.01484	Low
ER membrane protein complex subunit 2	EMC2B	0.447396	0.825215	-1.59358	-3.01797	Low
S-adenosylmethionine synthase	Sam-S	0.432816	0.825215	-1.59545	-3.02189	Low
Glycogen debranching enzyme	BEST:GH22856	0.289523	0.825215	-1.59638	-3.02383	Low
10-formyltetrahydrofolate dehydrogenase	CG8665	0.301338	0.825215	-1.59719	-3.02553	Low
E1 ubiquitin-activating enzyme	Uba1	0.342737	0.825215	-1.60102	-3.03357	Low
Alpha-tubulin N-acetyltransferase 1	CG3967	0.389955	0.825215	-1.60415	-3.04016	Low
Lasp, isoform D	Lasp	0.41085	0.825215	-1.60492	-3.04178	Low
ER membrane protein complex subunit 10	EMC10	0.535637	0.833399	-1.60889	-3.05018	Low
Guanylate cyclase	Gycbeta100B	0.344284	0.825215	-1.61687	-3.06708	Low
GM13032p	CG6983	0.568725	0.835807	-1.61812	-3.06974	Low
Phosphatidylserine decarboxylase proenzyme, mitochondrial	Pisd	0.269458	0.825215	-1.61984	-3.07341	Low
V-type proton ATPase subunit H	VhaSFD	0.273734	0.825215	-1.62244	-3.07895	Low
Uncharacterized protein, isoform B	Tbc1d8-9	0.475162	0.825215	-1.6238	-3.08187	Low
Probable cytochrome P450 28d1	Cyp28d1	0.353255	0.825215	-1.62578	-3.08608	Low
Gbeta5	Gbeta5	0.276243	0.825215	-1.62673	-3.08812	Low
GH04080p	PPO1	0.339767	0.825215	-1.63187	-3.09915	Low
Alpha-mannosidase	LManII	0.37375	0.825215	-1.63356	-3.10277	Low
GH07711p	sds22	0.412319	0.825215	-1.63397	-3.10367	Low
Piezo-type mechanosensitive ion channel component	Piezo	0.1128	0.825215	-1.63602	-3.10807	Low
Coronin	coro	0.424486	0.825215	-1.63622	-3.1085	Low
Proteasome subunit beta type-3	Prosbeta3	0.166741	0.825215	-1.63622	-3.10851	Low
Microtubule-associated protein RP/EB family member 1	Eb1	0.404209	0.825215	-1.63743	-3.11111	Low
FI18258p1	CG8500	0.269922	0.825215	-1.64282	-3.12275	Low
Ubiquitin carboxyl-terminal hydrolase	Usp5	0.424718	0.825215	-1.64444	-3.12626	Low
LD44914p	CG1635	0.224111	0.825215	-1.64771	-3.13337	Low
GH01592p	BEST:GH19547	0.700502	0.863876	-1.64977	-3.13785	Low
LD11278p	Prx2540-1	0.364595	0.825215	-1.65037	-3.13914	Low
Proteasome subunit alpha type	Prosalpha1R	0.327681	0.825215	-1.65184	-3.14233	Low
Lachesin	Lac	0.283526	0.825215	-1.65566	-3.15067	Low
Isoform A of Glycine--tRNA ligase	GlyRS	0.406178	0.825215	-1.65747	-3.15463	Low
Conserved oligomeric Golgi complex subunit 1	Cog1	0.387231	0.825215	-1.66686	-3.17523	Low
RNA helicase	eIF4A	0.467802	0.825215	-1.66951	-3.18107	Low
Uncharacterized protein, isoform D	BcDNA:LD28247	0.0192421	0.825215	-1.66972	-3.18153	Low
Ebony	e	0.300588	0.825215	-1.67241	-3.18746	Low
Bicoid stability factor	bsf	0.323245	0.825215	-1.67411	-3.19122	Low
Aspartyl beta-hydroxylase, isoform J	Asph	0.556219	0.833581	-1.67426	-3.19155	Low
GH04863p	CG14997	0.322019	0.825215	-1.67479	-3.19273	Low
Multifunctional fusion protein	P5CDh1	0.235152	0.825215	-1.67665	-3.19685	Low
Acetyl-CoA hydrolase	anon-WO0153538.36	0.245106	0.825215	-1.67951	-3.20319	Low
GrpE protein homolog, mitochondrial	Roe1	0.285027	0.825215	-1.69588	-3.23975	Low
Isoform 7 of Calcium-dependent secretion activator	Cadps	0.218872	0.825215	-1.70135	-3.25205	Low
Short stop, isoform H	shot	0.660696	0.84887	-1.70183	-3.25313	Low
Uncharacterized protein, isoform B	sdr2	0.34006	0.825215	-1.70418	-3.25843	Low
Quemao, isoform C	qm	0.393294	0.825215	-1.70532	-3.26102	Low
Protein bangles and beads	bnb	0.418738	0.825215	-1.70854	-3.2683	Low
Palmitoyl-protein hydrolase	Apt1	0.604794	0.842858	-1.7122	-3.2766	Low
Enoyl-CoA hydratase, short chain 1, isoform A	Echs1	0.157098	0.825215	-1.71242	-3.27711	Low
Isoform A of G protein alpha q subunit	Galphaq	0.269124	0.825215	-1.71455	-3.28193	Low
Collagen alpha-1(IV) chain	Col4a1	0.429602	0.825215	-1.71558	-3.2843	Low
14-3-3 protein epsilon	14-3-3epsilon	0.357879	0.825215	-1.71716	-3.28789	Low
GH15296p	Scp1	0.401813	0.825215	-1.721	-3.29664	Low
Aldehyde dehydrogenase (NAD(+))	Aldh7A1	0.206529	0.825215	-1.72166	-3.29815	Low
Glutathione peroxidase	PHGPx	0.454837	0.825215	-1.7269	-3.31015	Low
Uncharacterized protein	CG44195	0.18547	0.825215	-1.72974	-3.31667	Low
Disks large 1 tumor suppressor protein	dlg1	0.322846	0.825215	-1.7324	-3.32281	Low
GH26851p	CG7675	0.474153	0.825215	-1.7356	-3.33019	Low
Adiponectin receptor, isoform C	AdipoR	0.306322	0.825215	-1.73734	-3.33421	Low
ADP ribosylation factor at 79F, isoform J	Arf79F	0.298301	0.825215	-1.73766	-3.33494	Low
GEO11431p1	CG3566	0.244509	0.825215	-1.73858	-3.33707	Low
Isoform B of Probable G-protein coupled receptor CG31760	CG31760	0.544569	0.833399	-1.74179	-3.3445	Low
Glucosamine-6-phosphate isomerase	Oscillin	0.346359	0.825215	-1.74214	-3.34532	Low
Flavin-containing monooxygenase	Fmo-1	0.52226	0.832445	-1.74229	-3.34565	Low
Arrestin 1, isoform B	Arr1	0.199579	0.825215	-1.74518	-3.35237	Low
Osa, isoform C	osa	0.434846	0.825215	-1.74554	-3.35321	Low
GH05294p	rdhB	0.343298	0.825215	-1.74571	-3.35359	Low
V-type proton ATPase subunit a	Vha100-2	0.260964	0.825215	-1.74718	-3.35703	Low
3-oxoacyl-[acyl-carrier-protein] synthase	anon-WO0118547.367	0.0407764	0.825215	-1.74837	-3.3598	Low
FI02989p	Ldsdh1	0.212031	0.825215	-1.75303	-3.37065	Low
Glutathione S transferase E13, isoform A	GstE13	0.471332	0.825215	-1.7545	-3.37409	Low
Electron transfer flavoprotein-ubiquinone oxidoreductase	Etf-QO	0.30879	0.825215	-1.76168	-3.39092	Low
Bruchpilot, isoform D	brp	0.469782	0.825215	-1.76526	-3.39935	Low
RH51268p	CG9368	0.410445	0.825215	-1.76542	-3.39973	Low
Phosphoglucomutase 2a	Pgm2a	0.622051	0.84451	-1.76869	-3.40743	Low
Cofilin/actin-depolymerizing factor homolog	tsr	0.411463	0.825215	-1.77524	-3.42294	Low
Fructose-bisphosphate aldolase	Ald1	0.247653	0.825215	-1.77533	-3.42317	Low
14-3-3zeta, isoform K	14-3-3zeta	0.350722	0.825215	-1.77599	-3.42473	Low
GH28326p	Nt5b	0.480186	0.825215	-1.77662	-3.42623	Low
Hsc70Cb, isoform A	Hsc70Cb	0.331018	0.825215	-1.78605	-3.4487	Low
Pyrimidodiazepine synthase	se	0.396792	0.825215	-1.78676	-3.4504	Low
RE10908p	CG8613	0.406435	0.825215	-1.78817	-3.45376	Low
Ribosomal protein L10, isoform E	RpL10	0.569829	0.835807	-1.79174	-3.46232	Low
RH04334p	Vajk2	0.598504	0.84087	-1.79262	-3.46444	Low
GH13262p	Nt5c	0.257519	0.825215	-1.79653	-3.47383	Low
Flotillin-1	Flo1	0.178021	0.825215	-1.79793	-3.47721	Low
Shaggy, isoform C	sgg	0.28787	0.825215	-1.80191	-3.48681	Low
Glycerol-3-phosphate dehydrogenase	Gpo1	0.310639	0.825215	-1.80501	-3.49431	Low
Succinate dehydrogenase cytochrome b560 subunit, mitochondrial	SdhC	0.159353	0.825215	-1.80945	-3.5051	Low
Bendless, isoform B	ben	0.135843	0.825215	-1.81158	-3.51026	Low
Glutathione S transferase E9	GstE9	0.466246	0.825215	-1.81533	-3.5194	Low
Probable hydroxyacid-oxoacid transhydrogenase, mitochondrial	T3dh	0.555039	0.833399	-1.82197	-3.53563	Low
Serine hydroxymethyltransferase	Shmt	0.266329	0.825215	-1.82232	-3.5365	Low
Uncharacterized protein	CG31548	0.170108	0.825215	-1.82332	-3.53895	Low
CYP6G1	Cyp6g1	0.357466	0.825215	-1.82709	-3.54821	Low
GH15894p	cg2736	0.260438	0.825215	-1.8273	-3.54872	Low
Carboxylic ester hydrolase	alpha-Est7	0.381338	0.825215	-1.83212	-3.5606	Low
Bacchus	Bacc	0.348207	0.825215	-1.84146	-3.58374	Low
AT01533p	CG6089	0.253681	0.825215	-1.84182	-3.58461	Low
RH73277p	CG4598	0.176537	0.825215	-1.84278	-3.58701	Low
Protein disulfide-isomerase (Fragment)	ERp60	0.338085	0.825215	-1.84371	-3.58931	Low
Aldehyde oxidase 1	AOX1	0.605796	0.842858	-1.84385	-3.58967	Low
(S)-3-amino-2-methylpropionate transaminase	Gabat	0.201183	0.825215	-1.8447	-3.59177	Low
Like-AP180, isoform G	lap	0.377598	0.825215	-1.84504	-3.59262	Low
Eukaryotic translation initiation factor 5	eIF5	0.385579	0.825215	-1.84965	-3.60414	Low
Bub3, isoform A	Bub3	0.392306	0.825215	-1.85231	-3.61079	Low
Eyes shut, isoform E	eys	0.36137	0.825215	-1.85481	-3.61705	Low
Trafficking protein particle complex subunit	Bet3	0.354464	0.825215	-1.85686	-3.62217	Low
GM03767p	mRpL12	0.524765	0.832445	-1.86009	-3.63031	Low
Cactus, isoform E	cact	0.292899	0.825215	-1.86122	-3.63315	Low
Porin, isoform D	porin	0.228802	0.825215	-1.86148	-3.63379	Low
Histone H4	His4r	0.506688	0.82974	-1.86198	-3.63507	Low
ATP-dependent (S)-NAD(P)H-hydrate dehydratase	Naxd	0.422403	0.825215	-1.86362	-3.63919	Low
Fasciclin 3, isoform C	Fas3	0.380066	0.825215	-1.86442	-3.64122	Low
Dihydrolipoyl dehydrogenase	E3	0.249567	0.825215	-1.86698	-3.64767	Low
Bleomycin hydrolase	CG1440	0.24657	0.825215	-1.86822	-3.65082	Low
FI03238p	CG10361	0.413589	0.825215	-1.86875	-3.65215	Low
Isoform A of E3 SUMO-protein ligase RanBP2	Nup358	0.368114	0.825215	-1.87051	-3.65662	Low
Translocase of outer membrane 40, isoform C	Tom40	0.318945	0.825215	-1.87741	-3.67414	Low
Uncharacterized protein, isoform A	CG31075	0.241569	0.825215	-1.87762	-3.67469	Low
Eukaryotic translation elongation factor 2	eEF2	0.343126	0.825215	-1.87802	-3.67571	Low
GM04645p	Ugt302C1	0.221818	0.825215	-1.8792	-3.67872	Low
Ras-related protein Rab-14	Rab14	0.513032	0.831098	-1.88008	-3.68096	Low
FI04487p	Kyat	0.582597	0.837564	-1.88126	-3.68398	Low
Uncharacterized protein, isoform B	CG9331	0.324734	0.825215	-1.88321	-3.68895	Low
FI20177p1	GckIII	0.484202	0.825215	-1.88353	-3.68976	Low
LSM12 homolog A	Lsm12a	0.540535	0.833399	-1.88445	-3.69213	Low
Tubulin alpha-2 chain	alphaTub85E	0.100109	0.825215	-1.88592	-3.69588	Low
C-1-tetrahydrofolate synthase, cytoplasmic	pug	0.354468	0.825215	-1.89278	-3.71349	Low
Ferritin	Fer2LCH	0.240488	0.825215	-1.89327	-3.71476	Low
BcDNA.GH02636	hoe1	0.209021	0.825215	-1.90598	-3.74763	Low
Glutathione S-transferase D1	GstD1	0.305775	0.825215	-1.90721	-3.75082	Low
ER membrane protein complex subunit 8/9 homolog	EMC8-9	0.52806	0.833399	-1.91047	-3.75932	Low
Aldose 1-epimerase	CG12562	0.617383	0.84451	-1.91069	-3.75989	Low
FI21274p1	Trap1	0.360335	0.825215	-1.91253	-3.76468	Low
LD02975p	CG9281	0.254174	0.825215	-1.91694	-3.77621	Low
Nuclear protein MDM1	CG17816	0.299691	0.825215	-1.91934	-3.78249	Low
Mustard, isoform K	mtd	0.266781	0.825215	-1.92006	-3.7844	Low
Glutamine synthetase	Gs1	0.208648	0.825215	-1.92175	-3.78883	Low
Mutant tan	t	0.219045	0.825215	-1.92903	-3.80799	Low
Translationally-controlled tumor protein homolog	Tctp	0.394771	0.825215	-1.93054	-3.81199	Low
Isoform Short of Conserved oligomeric Golgi complex subunit 6	Cog6	0.340218	0.825215	-1.93287	-3.81813	Low
3-hydroxyisobutyrate dehydrogenase	CG15093	0.227433	0.825215	-1.94199	-3.84236	Low
Anion exchange protein	Ndae1	0.434388	0.825215	-1.94561	-3.852	Low
Serine/threonine-protein phosphatase	Pp1alpha-96A	0.268718	0.825215	-1.9515	-3.86775	Low
GEO09659p1	CG13220	0.263045	0.825215	-1.95302	-3.87183	Low
Hsc/Hsp70-interacting protein related, isoform B	HIP-R	0.298023	0.825215	-1.96796	-3.91215	Low
RH49330p	Sccpdh2	0.167411	0.825215	-1.97317	-3.92631	Low
GH01077p	UQCR-C1	0.290878	0.825215	-1.97457	-3.93012	Low
Carboxypeptidase	anon-WO02059370.13	0.318466	0.825215	-1.97473	-3.93055	Low
BcDNA.GH10614	dm1	0.243938	0.825215	-1.97701	-3.93676	Low
FI06482p	BcDNA:RE18604	0.624959	0.84451	-1.97947	-3.94347	Low
Moesin/ezrin/radixin homolog 1	Moe	0.463341	0.825215	-1.98184	-3.94995	Low
Imaginal disc growth factor 6, isoform B	Idgf6	0.343409	0.825215	-1.98937	-3.97062	Low
Malic enzyme	Men-b	0.256955	0.825215	-1.99067	-3.97422	Low
Isoform A of RNA-binding protein squid	sqd	0.243265	0.825215	-1.992	-3.97787	Low
Phosphoglycerate mutase	Pglym78	0.323825	0.825215	-1.9965	-3.99031	Low
Malate dehydrogenase, mitochondrial	Mdh2	0.298964	0.825215	-2.00501	-4.01391	Low
Ferritin	Fer1HCH	0.25613	0.825215	-2.0086	-4.02391	Low
GH14494p	CG17919	0.591354	0.84087	-2.01224	-4.03408	Low
LD45195p	Non2	0.558447	0.833581	-2.02283	-4.06379	Low
Uncharacterized protein, isoform R	CG3960	0.0612733	0.825215	-2.02433	-4.06804	Low
Solute carrier family 66 member 3	CG1265	0.324152	0.825215	-2.02922	-4.08183	Low
Crossveinless d	cv-d	0.596096	0.84087	-2.02965	-4.08305	Low
Aldehyde dehydrogenase	Aldh-III	0.286946	0.825215	-2.03057	-4.08566	Low
Superoxide dismutase [Cu-Zn]	Sod1	0.392118	0.825215	-2.03149	-4.08827	Low
LD41739p	BEST:GH09055	0.55416	0.833399	-2.03966	-4.11149	Low
Chitinase-like protein Idgf2	Idgf2	0.4538	0.825215	-2.04014	-4.11285	Low
ATP binding cassette subfamily B member 7, isoform B	ABCB7	0.37146	0.825215	-2.04488	-4.12639	Low
HL08109p	yip2	0.200696	0.825215	-2.04612	-4.12992	Low
RH29536p	CG6330	0.394649	0.825215	-2.05167	-4.14587	Low
RE01453p	CG15211	0.258969	0.825215	-2.05372	-4.15174	Low
Proteasome inhibitor PI31 subunit	PI31	0.227406	0.825215	-2.05405	-4.1527	Low
Alpha-1,4 glucan phosphorylase	GlyP	0.25151	0.825215	-2.05503	-4.15553	Low
Syncrip, isoform R	Syp	0.11594	0.825215	-2.05525	-4.15615	Low
Zinc/iron regulated transporter-related protein 102B, isoform E	Zip102B	0.373874	0.825215	-2.05561	-4.15718	Low
RutC family protein UK114	UK114	0.545247	0.833399	-2.05728	-4.162	Low
Inactive selenide, water dikinase-like protein	SelD	0.419521	0.825215	-2.05794	-4.16391	Low
Actin-related protein 3	Arp3	0.218256	0.825215	-2.06177	-4.17498	Low
GH20817p	CG1648	0.445085	0.825215	-2.06322	-4.17917	Low
Phosphopyruvate hydratase	Eno	0.193583	0.825215	-2.06729	-4.19097	Low
Adult cuticle protein 65Aa	Acp65Aa	0.0868261	0.825215	-2.06909	-4.19623	Low
Zinc-finger protein at 72D, isoform B	Zn72D	0.340048	0.825215	-2.07209	-4.20495	Low
Thioester-containing protein 2, isoform B	Tep2	0.335812	0.825215	-2.07331	-4.2085	Low
Protein windpipe	wdp	0.202151	0.825215	-2.07679	-4.21867	Low
Endophilin-A	EndoB	0.245773	0.825215	-2.07889	-4.22482	Low
GH01837p	FOHSDR	0.289931	0.825215	-2.08191	-4.23368	Low
Phenoloxidase 2	PPO2	0.339815	0.825215	-2.08588	-4.24533	Low
Isoform A of La-related protein Larp4B	Larp4B	0.44012	0.825215	-2.09431	-4.27021	Low
GH27579p	grsm	0.334662	0.825215	-2.09474	-4.27149	Low
Mo25, isoform B	Mo25	0.317131	0.825215	-2.10032	-4.28806	Low
GH07506p	CG5554	0.316524	0.825215	-2.10128	-4.29091	Low
Ras opposite, isoform B	Rop	0.292943	0.825215	-2.10388	-4.29864	Low
Malic enzyme	Men	0.261918	0.825215	-2.11241	-4.32413	Low
Nucleoporin seh1	Nup44A	0.339978	0.825215	-2.11572	-4.33407	Low
Laminin subunit alpha	LanA	0.470931	0.825215	-2.11781	-4.34034	Low
Activity-regulated cytoskeleton associated protein 1	Arc1	0.106477	0.825215	-2.11966	-4.3459	Low
Thioredoxin-2	Trx-2	0.558948	0.833581	-2.1254	-4.36324	Low
Mitochondrial import receptor subunit TOM22 homolog	mge	0.226423	0.825215	-2.12782	-4.37058	Low
3-hydroxyacyl-CoA dehydrogenase type-2	scu	0.202819	0.825215	-2.129	-4.37414	Low
Glycerol kinase	Gk1	0.383969	0.825215	-2.13386	-4.38889	Low
Uncharacterized protein, isoform P	CG2246	0.452284	0.825215	-2.15007	-4.43849	Low
Terribly reduced optic lobes, isoform AL	trol	0.209618	0.825215	-2.15284	-4.44703	Low
Aconitate hydratase, mitochondrial	mAcon1	0.286859	0.825215	-2.15313	-4.44793	Low
Isoform T3A of cGMP-dependent protein kinase, isozyme 2 forms cD4/T1/T3A/T3B	for	0.444961	0.825215	-2.15943	-4.46737	Low
Beta-alanine synthase	pyd3	0.457888	0.825215	-2.16082	-4.47169	Low
Uncharacterized protein	CG9150	0.233937	0.825215	-2.16577	-4.48706	Low
Glycerol-3-phosphate dehydrogenase [NAD(+)]	Gpdh1	0.24298	0.825215	-2.17584	-4.51849	Low
Aminopeptidase	SP1029	0.443437	0.825215	-2.17659	-4.52083	Low
Sulfhydryl oxidase	Qsox1	0.397311	0.825215	-2.17811	-4.52559	Low
PDGF-and VEGF-receptor related, isoform G	Pvr	0.414524	0.825215	-2.18152	-4.5363	Low
Uncharacterized protein, isoform F	CG9059	0.299888	0.825215	-2.18213	-4.53822	Low
Ras-like GTP-binding protein Rho1	Rho1	0.225907	0.825215	-2.18357	-4.54276	Low
Probable citrate synthase, mitochondrial	kdn	0.206304	0.825215	-2.18402	-4.54419	Low
N-acetyl-D-glucosamine kinase	CG6218	0.316164	0.825215	-2.18835	-4.55783	Low
FI02886p	BVRA	0.179999	0.825215	-2.18957	-4.56171	Low
Proline dehydrogenase	slgA	0.223981	0.825215	-2.19314	-4.57299	Low
Quaking related 58E-2, isoform A	qkr58E-2	0.442652	0.825215	-2.19406	-4.5759	Low
HECT-type E3 ubiquitin transferase	CG5087	0.457508	0.825215	-2.19751	-4.58687	Low
CHK domain-containing protein	CG7135	0.247654	0.825215	-2.2032	-4.605	Low
FI21480p1	mIF2	0.19825	0.825215	-2.20601	-4.61397	Low
Ribosomal protein L37	RpL37a	0.308959	0.825215	-2.21182	-4.63259	Low
CG2257	UbcE2H	0.231926	0.825215	-2.21471	-4.64188	Low
Uncharacterized protein, isoform B	CG6805	0.507226	0.82974	-2.21595	-4.64588	Low
Protein O-GlcNAc transferase	sxc	0.440872	0.825215	-2.21662	-4.64804	Low
RNA helicase	bel	0.497223	0.828995	-2.21665	-4.64812	Low
Fumarate hydratase	Fum1	0.180076	0.825215	-2.2295	-4.68972	Low
Lamin, isoform B	Lam	0.554172	0.833399	-2.23732	-4.71521	Low
Guanine nucleotide-binding protein subunit beta-2	Gbeta76C	0.289255	0.825215	-2.23777	-4.71667	Low
Proteasome assembly chaperone 2	CG12321	0.525974	0.833399	-2.24345	-4.73529	Low
RE14039p	osy	0.407602	0.825215	-2.24833	-4.75134	Low
RH40737p	CG11594	0.182105	0.825215	-2.24958	-4.75544	Low
FI01423p	GstE3	0.203284	0.825215	-2.25939	-4.7879	Low
Glucose-6-phosphate 1-dehydrogenase	Zw	0.29313	0.825215	-2.26683	-4.81263	Low
Uncharacterized protein, isoform B	CG7611	0.0130423	0.825215	-2.26793	-4.81632	Low
NADH dehydrogenase [ubiquinone] 1 alpha subcomplex subunit 1	ND-MWFE	0.438698	0.825215	-2.2687	-4.8189	Low
Adenylate kinase	Adk2	0.596976	0.84087	-2.27379	-4.83593	Low
Bifunctional purine biosynthesis protein ATIC	BEST:GH11240	0.264727	0.825215	-2.27588	-4.84292	Low
Adenosylhomocysteinase, isoform C	Ahcy	0.327128	0.825215	-2.27736	-4.84789	Low
Phosphoglycerate kinase	Pgk	0.384247	0.825215	-2.28106	-4.86035	Low
Phosphomannomutase	Pmm2	0.363654	0.825215	-2.28274	-4.866	Low
HECT-type E3 ubiquitin transferase	HUWE1	0.473708	0.825215	-2.28364	-4.86906	Low
UMP-CMP kinase	Cmpk	0.39211	0.825215	-2.2863	-4.87805	Low
Triosephosphate isomerase	Tpi	0.241073	0.825215	-2.29449	-4.90581	Low
Fmr1, isoform J	Fmr1	0.352884	0.825215	-2.30294	-4.93464	Low
GH03305p	GH26	0.289461	0.825215	-2.30419	-4.93891	Low
Autophagy-related protein 9	Atg9	0.21303	0.825215	-2.30435	-4.93945	Low
Isoform 3 of Troponin I	wupA	0.465041	0.825215	-2.31138	-4.96358	Low
Eukaryotic translation initiation factor 5A	eEF5	0.324696	0.825215	-2.32001	-4.99335	Low
GTP:AMP phosphotransferase, mitochondrial	Ak3	0.518055	0.831899	-2.32599	-5.0141	Low
Odorant-binding protein 44a, isoform A	Obp44a	0.543414	0.833399	-2.33136	-5.03279	Low
Alcohol dehydrogenase	Adh	0.174749	0.825215	-2.33626	-5.04991	Low
Histone deacetylase HDAC1	HDAC1	0.324064	0.825215	-2.35463	-5.11464	Low
GH25425p	CG6180	0.345113	0.825215	-2.3553	-5.117	Low
Cyp4g15, isoform C	Cyp4g15	0.365011	0.825215	-2.35772	-5.1256	Low
AT21853p1	axed	0.37898	0.825215	-2.36877	-5.16501	Low
Aldo-keto reductase 1B, isoform A	Akr1B	0.489707	0.825215	-2.37074	-5.17205	Low
Sunday driver, isoform D	syd	0.245027	0.825215	-2.38208	-5.21287	Low
GH10714p	CG3842	0.154909	0.825215	-2.39051	-5.24344	Low
Alpha-soluble NSF attachment protein	alphaSnap	0.306534	0.825215	-2.39329	-5.25355	Low
Limpet, isoform J	Lmpt	0.172484	0.825215	-2.39444	-5.25773	Low
GH20802p	CG2233	0.538452	0.833399	-2.39557	-5.26186	Low
GH08630p	Ktl	0.322293	0.825215	-2.39959	-5.27653	Low
Tyrosine-protein kinase Src42A	Src42A	0.278609	0.825215	-2.39986	-5.27752	Low
RH09070p	BcDNA:RH09070	0.276585	0.825215	-2.40179	-5.2846	Low
LD43650p	Mtch	0.238526	0.825215	-2.40371	-5.29163	Low
Sorbitol dehydrogenase	Sodh-1	0.267916	0.825215	-2.41175	-5.32119	Low
Fasciclin 2, isoform H	Fas2	0.241157	0.825215	-2.42532	-5.37147	Low
Calreticulin	Calr	0.315912	0.825215	-2.42947	-5.38695	Low
N-acetylglucosamine-6-phosphate deacetylase	CG17065	0.431218	0.825215	-2.43325	-5.40109	Low
Beta-lactamase-like protein 2 homolog	CG12375	0.42075	0.825215	-2.43594	-5.41117	Low
Glutamic acid decarboxylase 1, isoform D	Gad1	0.21406	0.825215	-2.43649	-5.41322	Low
Uncharacterized protein, isoform B	CG10550	0.240438	0.825215	-2.43777	-5.41805	Low
Aspartate aminotransferase	Got2	0.207991	0.825215	-2.43832	-5.4201	Low
Isoform B of Choline O-acetyltransferase	ChAT	0.334909	0.825215	-2.43969	-5.42525	Low
NAD(P)H-hydrate epimerase	Naxe	0.402168	0.825215	-2.44713	-5.45328	Low
GM05240p	CG6178	0.376036	0.825215	-2.44903	-5.4605	Low
Amino_oxidase domain-containing protein	CG5653	0.428014	0.825215	-2.4526	-5.47404	Low
Thioester-containing protein 4, isoform B	Tep4	0.547433	0.833399	-2.45581	-5.48623	Low
Annexin	AnxB9	0.256635	0.825215	-2.46077	-5.5051	Low
Mitochondrial ribosomal protein S5, isoform A	mRpS5	0.272079	0.825215	-2.47521	-5.56049	Low
CHK domain-containing protein	pkm	0.26643	0.825215	-2.47867	-5.57385	Low
ATPase ASNA1 homolog	CG1598	0.449482	0.825215	-2.4797	-5.57782	Low
FI23916p1	13506	0.398359	0.825215	-2.47993	-5.57872	Low
Succinyl-CoA:3-ketoacid-coenzyme A transferase	SCOT	0.155837	0.825215	-2.48036	-5.58036	Low
Epoxide hydrolase	Jheh2	0.247146	0.825215	-2.48068	-5.58162	Low
FI07245p	Vmat	0.271114	0.825215	-2.49908	-5.65327	Low
Glutamate synthase (NADH)	GS	0.271257	0.825215	-2.49981	-5.65611	Low
Carmine, isoform A	cm	0.186022	0.825215	-2.5096	-5.69462	Low
Cullin 5	Cul5	0.296444	0.825215	-2.51665	-5.7225	Low
GH10112p	nec	0.475338	0.825215	-2.51677	-5.72301	Low
Trifunctional purine biosynthetic protein adenosine-3	Gart	0.323519	0.825215	-2.53821	-5.8087	Low
BcDNA.GH05536	CT18390	0.513151	0.831098	-2.54195	-5.82376	Low
UDP-glucuronosyltransferase	Ugt35B1	0.146642	0.825215	-2.54298	-5.8279	Low
Stress-activated protein kinase JNK	bsk	0.384636	0.825215	-2.54911	-5.85273	Low
Malate dehydrogenase	Mdh1	0.20047	0.825215	-2.54966	-5.85497	Low
WD repeat domain phosphoinositide-interacting protein 2	Atg18a	0.370751	0.825215	-2.55137	-5.86192	Low
Presequence protease, mitochondrial	CG3107	0.363835	0.825215	-2.55882	-5.89225	Low
Rugose, isoform M	rg	0.272852	0.825215	-2.56052	-5.8992	Low
Thioredoxin reductase-1, isoform D	Trxr-1	0.215068	0.825215	-2.56151	-5.90327	Low
V-type proton ATPase 16 kDa proteolipid subunit c	Vha16-1	0.437625	0.825215	-2.56246	-5.90714	Low
Alcohol dehydrogenase class-3	Fdh	0.173163	0.825215	-2.56443	-5.91523	Low
Beta hydroxy acid dehydrogenase 1, isoform A	Had1	0.216968	0.825215	-2.57012	-5.93861	Low
Peroxisomal multifunctional enzyme type 2, isoform B	Mfe2	0.162222	0.825215	-2.57844	-5.97292	Low
Hoepel2	hoe2	0.250818	0.825215	-2.57883	-5.97453	Low
Exosome complex component RRP40	Rrp40	0.164906	0.825215	-2.58273	-5.99074	Low
Gamma-glutamylcyclotransferase	CG4306	0.446412	0.825215	-2.58677	-6.00753	Low
ALG-2 interacting protein X	ALiX	0.227385	0.825215	-2.58947	-6.01876	Low
GEO09628p1	Nplp2	0.50177	0.82974	-2.59124	-6.02616	Low
RE74312p	Sar1	0.26018	0.825215	-2.5926	-6.03186	Low
Protein disulfide-isomerase	Pdi	0.203244	0.825215	-2.59586	-6.04549	Low
GH19206p	BcDNA:GH02439	0.302821	0.825215	-2.60638	-6.08973	Low
Ubiquitin carboxyl-terminal hydrolase 7	Usp7	0.4351	0.825215	-2.61175	-6.11243	Low
RNA-binding protein 4F, isoform D	Rnp4F	0.296553	0.825215	-2.61964	-6.14597	Low
Neuronal synaptobrevin, isoform K	nSyb	0.167611	0.825215	-2.62692	-6.17706	Low
1,4-alpha-glucan branching enzyme	AGBE	0.262493	0.825215	-2.62991	-6.18989	Low
GH18546p	CG5955	0.312655	0.825215	-2.63183	-6.19811	Low
Regucalcin homologue	regucalcin	0.318133	0.825215	-2.63506	-6.212	Low
Ras-like protein 2	Ras64B	0.358143	0.825215	-2.65116	-6.28174	Low
Riboflavin kinase	CG2846	0.447885	0.825215	-2.65521	-6.2994	Low
LD40224p	Grx4	0.416683	0.825215	-2.65674	-6.30609	Low
RE01652p	CG12171	0.242176	0.825215	-2.66135	-6.32626	Low
FI02892p	Marc	0.344452	0.825215	-2.66669	-6.3497	Low
RH54244p	yellow-c	0.287204	0.825215	-2.67164	-6.37154	Low
Glycylpeptide N-tetradecanoyltransferase	Nmt	0.380939	0.825215	-2.68541	-6.43263	Low
Cytochrome P450-4e2, isoform B	Cyp4e2	0.330229	0.825215	-2.68561	-6.43351	Low
Mitogen-activated protein kinase p38b	p38b	0.476715	0.825215	-2.69227	-6.46329	Low
FI18813p1	Syt4	0.305667	0.825215	-2.69367	-6.46957	Low
Uncharacterized protein, isoform B	CG6908	0.43319	0.825215	-2.70485	-6.5199	Low
Troponin C-akin-1 protein	Tina-1	0.299478	0.825215	-2.70942	-6.54058	Low
Probable cytochrome P450 311a1	Cyp311a1	0.282065	0.825215	-2.71788	-6.57905	Low
Serine/threonine-protein phosphatase 4 regulatory subunit 2	PPP4R2r	0.204942	0.825215	-2.72938	-6.63172	Low
LD41958p	Wdfy2	0.313244	0.825215	-2.73401	-6.65303	Low
Eukaryotic peptide chain release factor subunit 1	eRF1	0.368204	0.825215	-2.74067	-6.68383	Low
NADH dehydrogenase [ubiquinone] 1 beta subcomplex subunit 3	ND-B12	0.295449	0.825215	-2.74911	-6.72301	Low
Cuticular protein 97Ea, isoform B	Cpr97Ea	0.520896	0.832445	-2.75604	-6.75537	Low
Chloride intracellular channel, isoform A	Clic	0.3836	0.825215	-2.75636	-6.75689	Low
Inosine-5-monophosphate dehydrogenase	ras	0.458521	0.825215	-2.76441	-6.7947	Low
Uncharacterized protein, isoform B	BcDNA:RH38235	0.198814	0.825215	-2.76594	-6.8019	Low
EG:25E8.1 protein	GRP170	0.227344	0.825215	-2.76649	-6.80449	Low
Common Dpr-interacting protein	cDIP	0.119175	0.825215	-2.76947	-6.81855	Low
Valine--tRNA ligase	ValRS	0.397168	0.825215	-2.77397	-6.83989	Low
Ubiquitin thioesterase OTU1	CG4603-RA	0.389811	0.825215	-2.77747	-6.85649	Low
Dihydropteridine reductase	Dhpr	0.254132	0.825215	-2.78643	-6.89918	Low
Carboxylic ester hydrolase	Est-6	0.246621	0.825215	-2.78771	-6.9053	Low
Grasp65	Grasp65	0.385585	0.825215	-2.79222	-6.92695	Low
Sorbitol dehydrogenase	Sodh-2	0.401257	0.825215	-2.79401	-6.93555	Low
Glutathione S transferase E12, isoform A	GstE12	0.213775	0.825215	-2.79441	-6.93745	Low
Transferrin	Tsf1	0.194814	0.825215	-2.79714	-6.95059	Low
6-phosphogluconate dehydrogenase, decarboxylating	Pgd	0.186642	0.825215	-2.8073	-6.99974	Low
Lingerer, isoform L	lig	0.315617	0.825215	-2.80737	-7.00006	Low
Probable malonyl-CoA-acyl carrier protein transacylase, mitochondrial	beg	0.13687	0.825215	-2.81444	-7.03447	Low
LD24679p	CG2767	0.358594	0.825215	-2.81772	-7.0505	Low
Synaptosomal-associated protein	Snap24	0.406251	0.825215	-2.81787	-7.05123	Low
FI18190p1	Frq2	0.412975	0.825215	-2.82882	-7.10492	Low
Im not dead yet, isoform D	Indy	0.245774	0.825215	-2.8307	-7.11421	Low
Eukaryotic translation initiation factor 4B, isoform E	eIF4B	0.315267	0.825215	-2.83509	-7.13586	Low
LD45906p	temp	0.14844	0.825215	-2.8397	-7.15871	Low
Protein kinase C	Pkc98E	0.104224	0.825215	-2.84887	-7.20436	Low
Cortactin, isoform A	Cortactin	0.385541	0.825215	-2.85062	-7.21312	Low
Ejaculatory bulb protein III, isoform B	EbpIII	0.342086	0.825215	-2.85653	-7.24272	Low
Mitochondrial ribosomal protein S11	mRpS11	0.36661	0.825215	-2.8572	-7.24608	Low
Kazachoc, isoform D	kcc	0.292397	0.825215	-2.86303	-7.27542	Low
Enhancer of bithorax, isoform F	E(bx)	0.163371	0.825215	-2.86687	-7.29479	Low
Calcyclin-binding protein	CG3226	0.357483	0.825215	-2.87437	-7.33284	Low
Protein anoxia up-regulated	fau	0.258603	0.825215	-2.88324	-7.37805	Low
Scavenger receptor acting in neural tissue and majority of rhodopsin is absent, isoform A	santa-maria	0.245144	0.825215	-2.89132	-7.4195	Low
Malignant T-cell-amplified sequence 1 homolog	MCTS1	0.232779	0.825215	-2.89615	-7.44435	Low
Imaginal disc growth factor 3, isoform D	Idgf3	0.435874	0.825215	-2.90794	-7.50546	Low
Rab GDP dissociation inhibitor	Gdi	0.296347	0.825215	-2.92073	-7.5723	Low
RE57978p	CG18528	0.203599	0.825215	-2.92938	-7.61786	Low
Glutathione S transferase T1	GstT1	0.180141	0.825215	-2.95133	-7.73464	Low
CCR4-NOT transcription complex subunit 3, isoform A	Not3	0.131962	0.825215	-2.95452	-7.75175	Low
Imaginal disc growth factor 4, isoform C	Idgf4	0.283397	0.825215	-2.95564	-7.75774	Low
Nucleoprotein TPR	Mtor	0.186251	0.825215	-2.96701	-7.81912	Low
Sorting nexin	Snx6	0.266116	0.825215	-2.97833	-7.88075	Low
Heterogeneous nuclear ribonucleoprotein at 98DE, isoform F	Hrb98DE	0.293461	0.825215	-2.98367	-7.90997	Low
Ornithine aminotransferase, mitochondrial	Oat	0.350603	0.825215	-2.99478	-7.97111	Low
GH13542p	vap	0.0982236	0.825215	-2.99644	-7.98029	Low
Nucleoside diphosphate kinase	awd	0.316095	0.825215	-2.9989	-7.99392	Low
Ubiquinone biosynthesis monooxygenase COQ6, mitochondrial	Coq6	0.335404	0.825215	-3.00172	-8.00955	Low
Glycine cleavage system P protein	CG3999	0.33961	0.825215	-3.00819	-8.04553	Low
Muscle LIM protein Mlp84B	Mlp84B	0.286658	0.825215	-3.02179	-8.12174	Low
NSFL1 cofactor p47	p47	0.365334	0.825215	-3.03242	-8.18178	Low
Choline transporter-like protein	Ctl1	0.38839	0.825215	-3.03396	-8.19055	Low
Dek, isoform A	Dek	0.283712	0.825215	-3.03865	-8.21721	Low
Epoxide hydrolase	Jheh1	0.335545	0.825215	-3.04272	-8.24041	Low
Microsomal triacylglycerol transfer protein	Mtp	0.353026	0.825215	-3.04433	-8.24964	Low
Aconitate hydratase, mitochondrial	mAcon2	0.177609	0.825215	-3.0528	-8.29822	Low
Uncharacterized protein, isoform A	BEST:CK00496	0.385875	0.825215	-3.07158	-8.40696	Low
Down syndrome cell adhesion molecule 2, isoform M	Dscam2	0.264991	0.825215	-3.08912	-8.50977	Low
FI12817p	Nrx-IV	0.199463	0.825215	-3.09096	-8.52066	Low
Fructose-bisphosphatase	fbp	0.238769	0.825215	-3.10557	-8.60733	Low
Uncharacterized protein, isoform B	CG8635	0.0770805	0.825215	-3.13111	-8.76109	Low
Multiprotein Bridging Factor 1	mbf1	0.119166	0.825215	-3.14533	-8.84788	Low
AT14148p	Sccpdh1	0.17514	0.825215	-3.14795	-8.86396	Low
NADH dehydrogenase [ubiquinone] 1 beta subcomplex subunit 7	ND-B18	0.308086	0.825215	-3.14848	-8.86719	Low
Phenylalanine--tRNA ligase alpha subunit	alpha-PheRS	0.361013	0.825215	-3.14924	-8.87191	Low
Probable phosphoserine aminotransferase	CG11899	0.249088	0.825215	-3.17734	-9.04636	Low
RE22677p	Ech1	0.015361	0.825215	-3.1891	-9.12043	Low
Carnitine O-palmitoyltransferase	whd	0.329158	0.825215	-3.19476	-9.15629	Low
Density-regulated protein homolog	DENR	0.267274	0.825215	-3.20807	-9.24111	Low
Prefoldin subunit 3	mgr	0.216376	0.825215	-3.20981	-9.2523	Low
Alpha-glucosidase	Mal-B2	0.331646	0.825215	-3.21256	-9.26993	Low
FI17821p1	CG3760-RB	0.292444	0.825215	-3.21482	-9.28446	Low
Peptidyl-prolyl cis-trans isomerase	Cyp1	0.137006	0.825215	-3.21853	-9.30841	Low
Bent, isoform C	bt	0.348179	0.825215	-3.22649	-9.35989	Low
RH73613p	side-VIII	0.159831	0.825215	-3.25272	-9.53163	Low
FI18641p1	Gli	0.169614	0.825215	-3.26605	-9.62009	Low
FI17609p1	CG31205	0.321414	0.825215	-3.26648	-9.62293	Low
RE45833p	CG5676	0.257633	0.825215	-3.27066	-9.65085	Low
Protein phosphatase methylesterase 1	CG5068	0.319682	0.825215	-3.27695	-9.69306	Low
RE47308p	Rbp1-like	0.206411	0.825215	-3.28037	-9.71603	Low
UT01133p	CG13392	0.175992	0.825215	-3.28176	-9.7254	Low
FI16720p1	CG2915	0.311418	0.825215	-3.30054	-9.85282	Low
GH10306p	20151379	0.146873	0.825215	-3.30722	-9.89859	Low
Arp2/3 complex 34 kDa subunit	Arpc2	0.246891	0.825215	-3.30883	-9.90961	Low
Gram-negative bacteria-binding protein 3	GNBP3	0.272233	0.825215	-3.3146	-9.94935	Low
Phosphoglucomutase	Pgm1	0.190892	0.825215	-3.31532	-9.95428	Low
LD34157p	CG10184	0.344728	0.825215	-3.32355	-10.0112	Low
Cystathionine beta-synthase	Cbs	0.29288	0.825215	-3.32889	-10.0484	Low
Calmodulin	Cam	0.373304	0.825215	-3.34386	-10.1532	Low
Transcription elongation factor	TfIIS	0.315752	0.825215	-3.35956	-10.2643	Low
Peptidylprolyl isomerase	Fkbp59	0.279234	0.825215	-3.37818	-10.3976	Low
Isoform G of 1-phosphatidylinositol 4,5-bisphosphate phosphodiesterase classes I and II	Plc21C	0.120186	0.825215	-3.39106	-10.4909	Low
3-hydroxyisobutyryl-CoA hydrolase, mitochondrial	CT16187	0.259952	0.825215	-3.39615	-10.528	Low
Uncharacterized protein, isoform C	CG17926	0.138716	0.825215	-3.40602	-10.6002	Low
GH17932p	CG3663	0.221248	0.825215	-3.40829	-10.6169	Low
Asator, isoform H	Asator	0.122337	0.825215	-3.41344	-10.6549	Low
Reticulon-like protein	Rtnl1	0.165922	0.825215	-3.42077	-10.7092	Low
Uncharacterized protein, isoform D	CG4829	0.26155	0.825215	-3.42976	-10.7761	Low
FI06490p	mRRF1	0.27733	0.825215	-3.46459	-11.0394	Low
CCHC-type zinc finger nucleic acid binding protein	CNBP	0.152985	0.825215	-3.46896	-11.0729	Low
Methionine aminopeptidase	MAP1A	0.131918	0.825215	-3.48728	-11.2144	Low
GH12395p	CG17837	0.199124	0.825215	-3.49275	-11.257	Low
Uncharacterized protein, isoform A	CG10226	0.311664	0.825215	-3.49529	-11.2769	Low
Adenylosuccinate lyase	AdSL	0.330465	0.825215	-3.49568	-11.2799	Low
FI04444p	CG9498	0.211823	0.825215	-3.49925	-11.3079	Low
Heterogeneous nuclear ribonucleoprotein at 87F, isoform C	Hrb87F	0.194077	0.825215	-3.51871	-11.4614	Low
Muscle-specific protein 20	Mp20	0.442215	0.825215	-3.52062	-11.4765	Low
Cytoplasmic aconitate hydratase	Irp-1B	0.260876	0.825215	-3.52126	-11.4816	Low
Calcium channel flower	fwe	0.224584	0.825215	-3.52298	-11.4954	Low
Ergic53, isoform A	ergic53	0.360055	0.825215	-3.5252	-11.5131	Low
FI21342p1	anon-WO0118547.80	0.116179	0.825215	-3.54759	-11.6932	Low
SD04017p	CG1902	0.142123	0.825215	-3.54801	-11.6966	Low
FI01422p	Spn43Ab	0.187021	0.825215	-3.55677	-11.7678	Low
MIP08680p	vib	0.156206	0.825215	-3.56227	-11.8128	Low
RH57257p	CG7322	0.148926	0.825215	-3.56235	-11.8134	Low
RH54371p	BEST:GH10831	0.346717	0.825215	-3.57412	-11.9101	Low
FI02944p	CG12926	0.356636	0.825215	-3.58122	-11.9689	Low
GH17724p	Wdr37	0.138832	0.825215	-3.58355	-11.9882	Low
Heat shock protein 67B1	Hsp67Ba	0.142375	0.825215	-3.59127	-12.0525	Low
Uncharacterized protein, isoform A	CG32544	0.188043	0.825215	-3.59647	-12.0961	Low
Phosphotransferase	Hex-A	0.310335	0.825215	-3.61336	-12.2386	Low
Cystathionine gamma-lyase	Eip55E	0.251131	0.825215	-3.62046	-12.2989	Low
Synapse-associated protein 47kD, isoform K	Sap47	0.231127	0.825215	-3.62095	-12.3031	Low
Fatty acyl-CoA reductase	CG1441	0.0891457	0.825215	-3.63151	-12.3935	Low
Pyridoxal kinase	Pdxk	0.224056	0.825215	-3.64338	-12.4959	Low
Peptidyl-alpha-hydroxyglycine-alpha-amidating lyase 2, isoform E	Pal2	0.307145	0.825215	-3.64645	-12.5225	Low
5-formyltetrahydrofolate cyclo-ligase	Mthfs	0.234228	0.825215	-3.66917	-12.7213	Low
Uncharacterized protein, isoform B	CG12531	0.0696012	0.825215	-3.67132	-12.7402	Low
Phosphotransferase	Hex-C	0.390014	0.825215	-3.68485	-12.8603	Low
Inositol-1-monophosphatase	cg17026	0.162202	0.825215	-3.69015	-12.9076	Low
CAAX prenyl protease	ste24a	0.381503	0.825215	-3.70635	-13.0533	Low
GEO12033p1	CG16986	0.157679	0.825215	-3.73272	-13.2941	Low
Uncharacterized protein, isoform B	AAF51252	0.156387	0.825215	-3.73325	-13.299	Low
SD05439p1	CG10512	0.375002	0.825215	-3.73591	-13.3236	Low
RE17417p	CG9372	0.228848	0.825215	-3.74354	-13.3942	Low
Like-AP180, isoform C	lap	0.0742888	0.825215	-3.74397	-13.3982	Low
NECAP-like protein CG9132	CG9132	0.207176	0.825215	-3.75147	-13.4681	Low
Secretory 16, isoform E	Sec16	0.170623	0.825215	-3.75613	-13.5117	Low
LD43175p	yellow-b	0.27137	0.825215	-3.76633	-13.6075	Low
Signal transducer and activator of transcription	Stat92E	0.153142	0.825215	-3.77126	-13.6541	Low
Opsin Rh4	Rh4	0.162638	0.825215	-3.77192	-13.6603	Low
Lethal (3) 80Fj, isoform A	l(3)80Fj	0.123031	0.825215	-3.78838	-13.8171	Low
LD16419p	RhoGDI	0.21556	0.825215	-3.80516	-13.9787	Low
RH47216p	CG10220	0.156325	0.825215	-3.81583	-14.0825	Low
Probable peroxisomal acyl-coenzyme A oxidase 1	CG5009	0.274029	0.825215	-3.81875	-14.111	Low
4-hydroxyphenylpyruvate dioxygenase	Hpd	0.224341	0.825215	-3.82652	-14.1873	Low
LP03547p	Srlp	0.313193	0.825215	-3.8278	-14.1998	Low
LD44267p	CG1105	0.199098	0.825215	-3.83439	-14.2648	Low
Lava lamp, isoform D	lva	0.142179	0.825215	-3.84723	-14.3924	Low
Uncharacterized protein, isoform C	CG2201	0.178913	0.825215	-3.8565	-14.4851	Low
Peptidyl-prolyl cis-trans isomerase	CG2852	0.314172	0.825215	-3.85769	-14.4971	Low
IST1 homolog	Ist1	0.149832	0.825215	-3.85876	-14.5078	Low
Picot, isoform C	Picot	0.0884858	0.825215	-3.86383	-14.5589	Low
LD23667p	Syx7	0.184152	0.825215	-3.86488	-14.5695	Low
Ethanolamine-phosphate cytidylyltransferase	Pect	0.155477	0.825215	-3.87079	-14.6293	Low
Adenylosuccinate synthetase	AdSS	0.245813	0.825215	-3.88513	-14.7755	Low
GH13039p	gammaSnap1	0.258836	0.825215	-3.88978	-14.8232	Low
Glutathione S transferase S1, isoform C	GstS1	0.290061	0.825215	-3.89766	-14.9043	Low
Probable 28S ribosomal protein S16, mitochondrial	mRpS16	0.116586	0.825215	-3.89953	-14.9237	Low
Methionine aminopeptidase 2	und	0.149173	0.825215	-3.92223	-15.1603	Low
Jabba, isoform B	Jabba	0.173807	0.825215	-3.93203	-15.2637	Low
Kurtz arrestin	krz	0.18545	0.825215	-3.93341	-15.2783	Low
Multiple inositol polyphosphate phosphatase 1	Mipp1	0.221568	0.825215	-3.93685	-15.3148	Low
Uncharacterized protein, isoform A	CT34439	0.169152	0.825215	-3.94348	-15.3853	Low
Eukaryotic translation initiation factor 3 subunit D-1	eIF3d1	0.138382	0.825215	-3.95194	-15.4758	Low
RE15265p	Sms	0.219349	0.825215	-3.95225	-15.4791	Low
LP10922p	CG5618	0.249237	0.825215	-3.95916	-15.5534	Low
Obg-like ATPase 1	CG1354-RA	0.180019	0.825215	-3.967	-15.6381	Low
HDAC6	HDAC6	0.198592	0.825215	-3.96795	-15.6485	Low
LD31448p	CG8149	0.118162	0.825215	-3.97094	-15.6809	Low
Crystallin, isoform A	Crys	0.260964	0.825215	-4.00194	-16.0216	Low
GH20621p	cg5945	0.264225	0.825215	-4.02697	-16.3019	Low
Serine protease inhibitor 77Ba	Spn77Ba	0.168357	0.825215	-4.03169	-16.3554	Low
Peptidyl-prolyl cis-trans isomerase Fkbp12	Fkbp12	0.351824	0.825215	-4.0324	-16.3634	Low
IP11040p	CG18547	0.267063	0.825215	-4.06029	-16.6828	Low
GH19483p	CG9581	0.0370593	0.825215	-4.06784	-16.7703	Low
Uncharacterized protein, isoform A	anon-WO0172774.89	0.353682	0.825215	-4.08546	-16.9764	Low
Neurotactin, isoform C	Nrt	0.212687	0.825215	-4.09191	-17.0524	Low
Ran binding protein 3, isoform B	RanBP3	0.131844	0.825215	-4.0988	-17.1341	Low
Dipeptidase C, isoform A	Dip-C	0.13343	0.825215	-4.1049	-17.2067	Low
Fatty acid binding protein, isoform B	fabp	0.150242	0.825215	-4.11704	-17.3521	Low
Rhea, isoform H	rhea	0.0821969	0.825215	-4.12758	-17.4794	Low
Uncharacterized protein	CG7966	0.148654	0.825215	-4.13689	-17.5925	Low
Mitochondrial import inner membrane translocase subunit TIM44	CG117799	0.219935	0.825215	-4.16514	-17.9404	Low
Cytochrome c proximal, isoform B	Cyt-c-p	0.149692	0.825215	-4.19304	-18.2907	Low
Protein PIP82	PIP82	0.119535	0.825215	-4.19704	-18.3415	Low
Phosphoribosylformylglycinamidine synthase	Pfas	0.163532	0.825215	-4.21697	-18.5966	Low
GEO09079p1	Obp99b	0.238617	0.825215	-4.23238	-18.7963	Low
Desaturase 1, isoform A	Desat1	0.179338	0.825215	-4.2358	-18.8409	Low
NIF3-like protein 1	anon-35F/36A	0.112356	0.825215	-4.26002	-19.1599	Low
Glycogenin, isoform B	Gyg	0.224503	0.825215	-4.26405	-19.2135	Low
2-hydroxyacyl-CoA lyase	Hacl	0.160585	0.825215	-4.26744	-19.2587	Low
Aldehyde oxidase 3, isoform A	AOX3	0.20203	0.825215	-4.27216	-19.3219	Low
LD15904p	pzg	0.212913	0.825215	-4.29455	-19.624	Low
GM09977p	anon-WO0172774.138	0.191031	0.825215	-4.29582	-19.6413	Low
Isoform 2 of Dipeptidyl peptidase 3	DppIII	0.256218	0.825215	-4.31568	-19.9135	Low
Uncharacterized protein	CG42361	0.133528	0.825215	-4.3302	-20.115	Low
Alpha-galactosidase	CT24026	0.0817472	0.825215	-4.34738	-20.356	Low
LD10016p	CG2004	0.18927	0.825215	-4.3844	-20.885	Low
LD06553p	CG3609	0.21379	0.825215	-4.38769	-20.9327	Low
Insulin-degrading enzyme	Ide	0.38483	0.825215	-4.40502	-21.1857	Low
Phosphoinositide 5-phosphatase	Synj	0.137274	0.825215	-4.42436	-21.4716	Low
Contactin	Cont	0.263789	0.825215	-4.44746	-21.8182	Low
Calbindin 53E, isoform B	Cbp53E	0.21665	0.825215	-4.45676	-21.9592	Low
Inositol-1-monophosphatase	IMP	0.155018	0.825215	-4.51473	-22.8597	Low
HL01062p	nebu	0.151697	0.825215	-4.55208	-23.4592	Low
Stress-induced-phosphoprotein 1	Stip1	0.189762	0.825215	-4.5592	-23.5752	Low
RH03309p	FOHSDR	0.10935	0.825215	-4.57878	-23.8973	Low
Prolyl endopeptidase	CG5355	0.199098	0.825215	-4.60475	-24.3314	Low
Sh3beta, isoform C	Sh3beta	0.170754	0.825215	-4.61248	-24.4622	Low
Opsin Rh3	Rh3	0.106201	0.825215	-4.64628	-25.0421	Low
Alpha-amylase	Amy-p	0.225338	0.825215	-4.65546	-25.2018	Low
Staphylococcal nuclease domain-containing protein 1	Tudor-SN	0.222508	0.825215	-4.6559	-25.2095	Low
Isoform A of Annexin B10	AnxB10	0.24611	0.825215	-4.65905	-25.2647	Low
Midasin	CG13185	0.119583	0.825215	-4.66159	-25.3092	Low
GEO05124p1	Ntf-2	0.130854	0.825215	-4.6765	-25.5721	Low
Heterogeneous nuclear ribonucleoprotein K, isoform E	HnRNP-K	0.165414	0.825215	-4.7047	-26.0769	Low
Putative hydroxypyruvate isomerase	Gip	0.0788159	0.825215	-4.72219	-26.3949	Low
IP05441p	CG31937	0.00834435	0.825215	-4.73628	-26.6539	Low
GH14654p	GstE1	0.157929	0.825215	-4.74248	-26.7688	Low
Glutathione S transferase E6	GstE6	0.199031	0.825215	-4.75342	-26.9726	Low
LD30995p	CG10098	0.141059	0.825215	-4.81219	-28.0941	Low
SUMO-activating enzyme subunit	Uba2	0.161687	0.825215	-4.8212	-28.27	Low
GH15213p	CG12065	0.182281	0.825215	-4.8508	-28.856	Low
AT27789p	glo	0.152124	0.825215	-4.86438	-29.1288	Low
GH11762p	CG9512	0.183517	0.825215	-4.87424	-29.3287	Low
Phospholipid scramblase	scramb1	0.145414	0.825215	-4.96592	-31.253	Low
Histone H3	His3:CG33866	0.113049	0.825215	-4.96816	-31.3014	Low
tRNA (guanine-N(7)-)-methyltransferase non-catalytic subunit wuho	wuho	0.149769	0.825215	-4.98758	-31.7256	Low
Adenosine kinase	Adk2	0.140283	0.825215	-5.00152	-32.0337	Low
Tubulin beta-2 chain	betaTub85D	0.000475445	0.0915099	-5.0282	-32.6317	Low
GEO08217p1	CG31313	0.144438	0.825215	-5.03346	-32.7509	Low
Protein dj-1beta	dj-1beta	0.177617	0.825215	-5.03735	-32.8392	Low
GEO09476p1	glob1	0.116152	0.825215	-5.12651	-34.9329	Low
G protein alpha s subunit, isoform E	Galphas	0.122275	0.825215	-5.22997	-37.5298	Low
Carbonic anhydrase	CAH1	0.209014	0.825215	-5.25985	-38.3154	Low
Cystatin-like protein	Cys	0.15433	0.825215	-5.29317	-39.2106	Low
Isoform B of ATP-dependent zinc metalloprotease YME1L	YME1L	0.0945668	0.825215	-5.44321	-43.5081	Low
Actin-interacting protein 1	flr	0.113236	0.825215	-5.48524	-44.7943	Low
GH15921p	cg16820	0.0320011	0.825215	-5.55077	-46.8757	Low
Vacuolar protein sorting-associated protein 26	Vps26	0.000187092	0.052065	-5.562	-47.2422	Low
GH15220p	CG4842	0.211494	0.825215	-5.62006	-49.1821	Low
p23, isoform B	p23	0.126453	0.825215	-5.7794	-54.9254	Low
RE17477p	smp-30	0.115099	0.825215	-5.90338	-59.854	Low
Profilin	chic	0.154441	0.825215	-5.94984	-61.813	Low
Transgelin	Chd64	0.165851	0.825215	-6.05904	-66.6732	Low
Probable transaldolase	Taldo	0.154045	0.825215	-6.12293	-69.6923	Low
Guanine deaminase	DhpD	0.0309693	0.825215	-6.68329	-102.771	Low
CG6459 protein	P32	0.0735801	0.825215	-6.76345	-108.643	Low
Procollagen-proline 4-dioxygenase	PH4alphaEFB	2.69123e-05	0.010485	-7.5707	-190.112	Low
40S ribosomal protein S11	RpS11	0.000930923	0.15112	-8.10732	-275.769	Low
Uncharacterized protein, isoform A	FCHo2	0.00298958	0.388246	5.15849	35.7159	Medium
AT20596p	Strip	0.0137305	0.825215	4.24745	18.9938	Medium
Sodium/hydrogen exchanger	Nhe3	0.00207163	0.288253	4.00937	16.1042	Medium
GH10703p	Vps39	0.0102636	0.825215	3.64238	12.4872	Medium
39S ribosomal protein L32, mitochondrial	mRpL32	0.11993	0.825215	3.26903	9.63999	Medium
Mitochondrial ribosomal protein S2	mRpS2	0.116123	0.825215	3.19212	9.13952	Medium
Uncharacterized protein, isoform C	Jhebp29	0.1199	0.825215	3.15972	8.93657	Medium
39S ribosomal protein L41, mitochondrial	mRpL41	0.119016	0.825215	3.13971	8.81348	Medium
26S proteasome non-ATPase regulatory subunit 9	CG9588	0.121065	0.825215	3.13944	8.81179	Medium
Paraplegin, isoform A	Spg7	0.123367	0.825215	3.06367	8.36096	Medium
Nuclear pore complex protein Nup88	mbo	0.00452317	0.550696	2.95389	7.74834	Medium
QKR58E-3	qkr58E-3	0.126763	0.825215	2.75949	6.77155	Medium
7-methylguanosine phosphate-specific 5-nucleotidase	cN-IIIB	0.119369	0.825215	2.74108	6.68569	Medium
LD38689p	TTLL12	0.148632	0.825215	2.73571	6.66087	Medium
60S ribosomal protein L29	RpL29	0.117873	0.825215	2.45309	5.47586	Medium
Bicaudal D, isoform B	BicD	0.118902	0.825215	2.44804	5.45675	Medium
G protein-coupled receptor kinase	Gprk2	0.116117	0.825215	2.41593	5.33665	Medium

## Sheet: Go terms
Go term	P VALUE	Gene Names	Go term
mitochondrial translation	3.19e-07	FBgn0026261,FBgn0029718,FBgn0030678,FBgn0031639,FBgn0031660,FBgn0032720,FBgn0032849,FBgn0034001,FBgn0036462,FBgn0036557,FBgn0036763,FBgn0036990,FBgn0037608,FBgn0037892,FBgn0038307,FBgn0039555,FBgn0039835,FBgn0261380,FBgn0263863	GO:0032543
mitochondrial gene expression	1.1685e-05	FBgn0026261,FBgn0029718,FBgn0030678,FBgn0031639,FBgn0031660,FBgn0032720,FBgn0032849,FBgn0034001,FBgn0036462,FBgn0036557,FBgn0036763,FBgn0036990,FBgn0037608,FBgn0037892,FBgn0038307,FBgn0039555,FBgn0039835,FBgn0261380,FBgn0263863	GO:0140053
cellular amide metabolic process	0.00021814	FBgn0002626,FBgn0003274,FBgn0004419,FBgn0010803,FBgn0011206,FBgn0011725,FBgn0016726,FBgn0017550,FBgn0026261,FBgn0027090,FBgn0027093,FBgn0029629,FBgn0029718,FBgn0030306,FBgn0030678,FBgn0031639,FBgn0031660,FBgn0032720,FBgn0032721,FBgn0032849,FBgn0034001,FBgn0034029,FBgn0034145,FBgn0034968,FBgn0035246,FBgn0036462,FBgn0036484,FBgn0036557,FBgn0036763,FBgn0036990,FBgn0037135,FBgn0037249,FBgn0037328,FBg…	GO:0043603
peptide metabolic process	0.00047465	FBgn0002626,FBgn0003274,FBgn0004419,FBgn0010803,FBgn0011206,FBgn0011725,FBgn0016726,FBgn0017550,FBgn0026261,FBgn0027090,FBgn0027093,FBgn0029629,FBgn0029718,FBgn0030306,FBgn0030678,FBgn0031639,FBgn0031660,FBgn0032720,FBgn0032721,FBgn0032849,FBgn0034001,FBgn0034029,FBgn0034968,FBgn0035246,FBgn0036462,FBgn0036557,FBgn0036763,FBgn0036990,FBgn0037135,FBgn0037249,FBgn0037328,FBgn0037351,FBgn0037608,FBg…	GO:0006518
translation	0.00058855	FBgn0002626,FBgn0003274,FBgn0004419,FBgn0010803,FBgn0011206,FBgn0011725,FBgn0016726,FBgn0017550,FBgn0026261,FBgn0027090,FBgn0027093,FBgn0029629,FBgn0029718,FBgn0030678,FBgn0031639,FBgn0031660,FBgn0032720,FBgn0032721,FBgn0032849,FBgn0034001,FBgn0034029,FBgn0034968,FBgn0035246,FBgn0036462,FBgn0036557,FBgn0036763,FBgn0036990,FBgn0037135,FBgn0037249,FBgn0037328,FBgn0037351,FBgn0037608,FBgn0037686,FBg…	GO:0006412
cellular macromolecule biosynthetic process	0.00093357	FBgn0002626,FBgn0003274,FBgn0004419,FBgn0010803,FBgn0011206,FBgn0011725,FBgn0011754,FBgn0016726,FBgn0017550,FBgn0026261,FBgn0027090,FBgn0027093,FBgn0029629,FBgn0029718,FBgn0029818,FBgn0029975,FBgn0030035,FBgn0030678,FBgn0031149,FBgn0031285,FBgn0031639,FBgn0031660,FBgn0032015,FBgn0032720,FBgn0032721,FBgn0032849,FBgn0034001,FBgn0034029,FBgn0034430,FBgn0034968,FBgn0035246,FBgn0035464,FBgn0036462,FBg…	GO:0034645
establishment of localization	0.00124829	FBgn0000038,FBgn0000181,FBgn0000183,FBgn0000414,FBgn0001104,FBgn0001961,FBgn0003008,FBgn0003011,FBgn0004103,FBgn0004167,FBgn0010333,FBgn0010391,FBgn0010747,FBgn0011509,FBgn0011584,FBgn0013762,FBgn0015477,FBgn0015558,FBgn0016119,FBgn0017429,FBgn0024273,FBgn0024921,FBgn0025700,FBgn0026207,FBgn0027287,FBgn0027569,FBgn0028292,FBgn0028538,FBgn0028541,FBgn0028703,FBgn0029663,FBgn0029997,FBgn0030109,FBg…	GO:0051234
peptide biosynthetic process	0.00144881	FBgn0002626,FBgn0003274,FBgn0004419,FBgn0010803,FBgn0011206,FBgn0011725,FBgn0016726,FBgn0017550,FBgn0026261,FBgn0027090,FBgn0027093,FBgn0029629,FBgn0029718,FBgn0030678,FBgn0031639,FBgn0031660,FBgn0032720,FBgn0032721,FBgn0032849,FBgn0034001,FBgn0034029,FBgn0034968,FBgn0035246,FBgn0036462,FBgn0036557,FBgn0036763,FBgn0036990,FBgn0037135,FBgn0037249,FBgn0037328,FBgn0037351,FBgn0037608,FBgn0037686,FBg…	GO:0043043
amide biosynthetic process	0.00237096	FBgn0002626,FBgn0003274,FBgn0004419,FBgn0010803,FBgn0011206,FBgn0011725,FBgn0016726,FBgn0017550,FBgn0026261,FBgn0027090,FBgn0027093,FBgn0029629,FBgn0029718,FBgn0030678,FBgn0031639,FBgn0031660,FBgn0032720,FBgn0032721,FBgn0032849,FBgn0034001,FBgn0034029,FBgn0034968,FBgn0035246,FBgn0036462,FBgn0036484,FBgn0036557,FBgn0036763,FBgn0036990,FBgn0037135,FBgn0037249,FBgn0037328,FBgn0037351,FBgn0037608,FBg…	GO:0043604
cellular localization	0.0025086	FBgn0000181,FBgn0000183,FBgn0000414,FBgn0001104,FBgn0001961,FBgn0003008,FBgn0003721,FBgn0004103,FBgn0004167,FBgn0010391,FBgn0010747,FBgn0011509,FBgn0011584,FBgn0013762,FBgn0024273,FBgn0024921,FBgn0025700,FBgn0026192,FBgn0026207,FBgn0027287,FBgn0027569,FBgn0028292,FBgn0028538,FBgn0028541,FBgn0030306,FBgn0031356,FBgn0031598,FBgn0031990,FBgn0032341,FBgn0032640,FBgn0032901,FBgn0033194,FBgn0033235,FBg…	GO:0051641
localization	0.00422609	FBgn0000038,FBgn0000181,FBgn0000183,FBgn0000414,FBgn0001104,FBgn0001961,FBgn0003008,FBgn0003011,FBgn0003721,FBgn0004103,FBgn0004167,FBgn0004797,FBgn0010333,FBgn0010391,FBgn0010747,FBgn0011509,FBgn0011584,FBgn0013762,FBgn0015278,FBgn0015477,FBgn0015558,FBgn0016119,FBgn0017429,FBgn0024273,FBgn0024921,FBgn0025373,FBgn0025700,FBgn0026192,FBgn0026207,FBgn0027287,FBgn0027569,FBgn0028292,FBgn0028538,FBg…	GO:0051179
transport	0.00581954	FBgn0000038,FBgn0000181,FBgn0000183,FBgn0000414,FBgn0001961,FBgn0003008,FBgn0003011,FBgn0004167,FBgn0010333,FBgn0010391,FBgn0010747,FBgn0011509,FBgn0011584,FBgn0013762,FBgn0015477,FBgn0015558,FBgn0016119,FBgn0017429,FBgn0024273,FBgn0024921,FBgn0025700,FBgn0026207,FBgn0027287,FBgn0027569,FBgn0028538,FBgn0028541,FBgn0028703,FBgn0029663,FBgn0029997,FBgn0030109,FBgn0030306,FBgn0031030,FBgn0031356,FBg…	GO:0006810
organonitrogen compound biosynthetic process	0.00671224	FBgn0002626,FBgn0003141,FBgn0003274,FBgn0004419,FBgn0010803,FBgn0011206,FBgn0011725,FBgn0014031,FBgn0016119,FBgn0016726,FBgn0017550,FBgn0026261,FBgn0027090,FBgn0027093,FBgn0029629,FBgn0029718,FBgn0029818,FBgn0030035,FBgn0030678,FBgn0031149,FBgn0031285,FBgn0031639,FBgn0031660,FBgn0031990,FBgn0032015,FBgn0032720,FBgn0032721,FBgn0032849,FBgn0033778,FBgn0034001,FBgn0034029,FBgn0034968,FBgn0035246,FBg…	GO:1901566
vesicle-mediated transport	0.020647	FBgn0000183,FBgn0000414,FBgn0003008,FBgn0004167,FBgn0010333,FBgn0015477,FBgn0024273,FBgn0027287,FBgn0028538,FBgn0028541,FBgn0029997,FBgn0031030,FBgn0031356,FBgn0031598,FBgn0031882,FBgn0031990,FBgn0032341,FBgn0032901,FBgn0033460,FBgn0033911,FBgn0034854,FBgn0037022,FBgn0037374,FBgn0037756,FBgn0038593,FBgn0051729,FBgn0260860,FBgn0261049,FBgn0261260,FBgn0261988,FBgn0264560,FBgn0264606,FBgn0266186,FBg…	GO:0016192
protein targeting to ER	0.0216577	FBgn0010391,FBgn0010747,FBgn0011509,FBgn0011584,FBgn0025700,FBgn0030306,FBgn0032640	GO:0045047
establishment of protein localization to endoplasmic reticulum	0.0289661	FBgn0010391,FBgn0010747,FBgn0011509,FBgn0011584,FBgn0025700,FBgn0030306,FBgn0032640	GO:0072599
cellular process	0.0323437	FBgn0000038,FBgn0000181,FBgn0000183,FBgn0000414,FBgn0001104,FBgn0001114,FBgn0001226,FBgn0001961,FBgn0002626,FBgn0002645,FBgn0003008,FBgn0003011,FBgn0003062,FBgn0003141,FBgn0003274,FBgn0003721,FBgn0003744,FBgn0004103,FBgn0004167,FBgn0004419,FBgn0004797,FBgn0010235,FBgn0010333,FBgn0010391,FBgn0010417,FBgn0010747,FBgn0010803,FBgn0011206,FBgn0011509,FBgn0011584,FBgn0011725,FBgn0011754,FBgn0011824,FBg…	GO:0009987
cellular protein metabolic process	0.0345563	FBgn0002626,FBgn0003062,FBgn0003274,FBgn0003744,FBgn0004103,FBgn0004419,FBgn0010333,FBgn0010803,FBgn0011206,FBgn0011725,FBgn0011754,FBgn0011826,FBgn0013762,FBgn0016726,FBgn0017550,FBgn0024734,FBgn0024992,FBgn0026192,FBgn0026261,FBgn0027052,FBgn0027090,FBgn0027093,FBgn0027524,FBgn0028546,FBgn0028691,FBgn0028970,FBgn0029134,FBgn0029629,FBgn0029718,FBgn0029818,FBgn0030035,FBgn0030305,FBgn0030306,FBg…	GO:0044267
